# Supplementary material for: Integrative Metabolomics and Proteomics Allow the Global Intracellular Characterization of Bacillus subtilis Cells and Spores
Source: J Proteome Res. 2024 Jan 8;23(2):596–608. doi: 10.1021/acs.jproteome.3c00386 (PMC10845140; doi:10.1021/acs.jproteome.3c00386)
Supplement: Supplementary file 5 — pr3c00386_si_005.xlsx [file pr3c00386_si_005.xlsx]

## Sheet: B. sutilis vegetative cell
RT [min]	m/z meas.	M meas.	Ions	MS/MS	Name	Molecular Formula	Annotations	AQ	Annotation Source	60%EtOH-R1	60%EtOH-R2	60%EtOH-R3	MTBE-R1	MTBE-R2	MTBE-R3	CHCl3-R1	CHCl3-R2	CHCl3-R3	IPA-R1	IPA-R2	IPA-R3
9.72	255.159	254.152	[M+H]+, [M+Na]+, [M-H]-	TRUE	(-)-trans-C75	C14H22O4	Spectral Library - Bruker MetaboBASE Personal Library 2.0, SmartFormula - mzdev: -0.0001 mSigma: 41.27,	20010	Bruker MetaboBASE Personal Library 2.0	4826	3074	0	0	0	0	0	0	0	0	11086	7830
5.66	128.071	127.063	[M+H]+	TRUE	(±)-4-Methylene-2-pyrrolidinecarboxylic acid	C6H9NO2	SmartFormula - mzdev: -0.0001 mSigma: 2.39, , Spectral Library - Bruker MetaboBASE Personal Library 2.0_in-silico	20210	Bruker MetaboBASE Personal Library 2.0_in-silico	22502	0	3374	19704	0	21104	26654	25416	22750	32222	0	12958
5.94	128.071	127.063	[M+H]+	TRUE	(±)-4-Methylene-2-pyrrolidinecarboxylic acid	C6H9NO2	SmartFormula - mzdev: -0.0001 mSigma: 4.00, , Spectral Library - Bruker MetaboBASE Personal Library 2.0_in-silico	20210	Bruker MetaboBASE Personal Library 2.0_in-silico	56504	29144	27012	28174	9944	17402	0	0	0	32346	14658	12044
6.2	128.071	127.063	[M+H]+	TRUE	(±)-4-Methylene-2-pyrrolidinecarboxylic acid	C6H9NO2	Spectral Library - Bruker MetaboBASE Personal Library 2.0_in-silico, SmartFormula - mzdev: -0.0000 mSigma: 2.79,	20210	Bruker MetaboBASE Personal Library 2.0_in-silico	3654	37922	43770	4128	22214	25428	7526	9308	7224	10436	20778	21368
1.98	227.033	228.04	[M-H]-	TRUE	(±)-Mevalonic acid 5-phosphate	C6H13O7P	Spectral Library - Bruker MetaboBASE Personal Library 2.0, SmartFormula - mzdev: -0.0001 mSigma: 10.94,	20210	Bruker MetaboBASE Personal Library 2.0	3606	11772	4598	0	0	0	0	0	0	0	2346	2508
4.33	227.033	228.04	[M-H]-	TRUE	(±)-Mevalonic acid 5-phosphate	C6H13O7P	SmartFormula - mzdev: -0.0000 mSigma: 9.56, , Spectral Library - Bruker MetaboBASE Personal Library 2.0	20210	Bruker MetaboBASE Personal Library 2.0	0	4484	0	672	1620	2712	4912	7120	7422	2328	0	0
4.4	227.033	228.04	[M-H]-	TRUE	(±)-Mevalonic acid 5-phosphate	C6H13O7P	SmartFormula - mzdev: -0.0001 mSigma: 2.88, , Spectral Library - Bruker MetaboBASE Personal Library 2.0	20210	Bruker MetaboBASE Personal Library 2.0	10378	18970	19298	5172	5920	7934	21858	22602	26214	11770	5438	7560
4.47	227.033	228.04	[M-H]-	TRUE	(±)-Mevalonic acid 5-phosphate	C6H13O7P	SmartFormula - mzdev: -0.0001 mSigma: 4.28, , Spectral Library - Bruker MetaboBASE Personal Library 2.0	20210	Bruker MetaboBASE Personal Library 2.0	0	0	0	0	0	0	0	180	0	0	20648	22440
3.13	306.999	308.006	[M-H]-	TRUE	(±)-Mevalonic acid 5-pyrophosphate tetralithium salt	C6H14O10P2	Spectral Library - Bruker MetaboBASE Personal Library 2.0, SmartFormula - mzdev: 0.0000 mSigma: 25.97,	20220	Bruker MetaboBASE Personal Library 2.0	136	5958	0	0	0	0	0	0	0	0	1546	2650
5.79	306.999	308.006	[M-H]-	TRUE	(±)-Mevalonic acid 5-pyrophosphate tetralithium salt	C6H14O10P2	Spectral Library - Bruker MetaboBASE Personal Library 2.0, SmartFormula - mzdev: 0.0002 mSigma: 20.17,	20220	Bruker MetaboBASE Personal Library 2.0	20548	37894	42912	596	1904	2484	9716	11854	13968	12788	41630	39270
6.16	306.999	308.006	[M-H]-	TRUE	(±)-Mevalonic acid 5-pyrophosphate tetralithium salt	C6H14O10P2	SmartFormula - mzdev: 0.0002 mSigma: 21.43, , Spectral Library - Bruker MetaboBASE Personal Library 2.0	20220	Bruker MetaboBASE Personal Library 2.0	28820	42980	44196	59424	44702	60982	54770	68374	79348	51416	55086	62962
6.9	306.999	308.006	[M-H]-	TRUE	(±)-Mevalonic acid 5-pyrophosphate tetralithium salt	C6H14O10P2	Spectral Library - Bruker MetaboBASE Personal Library 2.0, SmartFormula - mzdev: -0.0001 mSigma: 7.73,	20220	Bruker MetaboBASE Personal Library 2.0	1156	4314	2764	292	450	774	670	1160	2846	1620	2232	3872
7.39	306.999	308.006	[M-H]-	TRUE	(±)-Mevalonic acid 5-pyrophosphate tetralithium salt	C6H14O10P2	SmartFormula - mzdev: 0.0003 mSigma: 21.17, , Spectral Library - Bruker MetaboBASE Personal Library 2.0	20220	Bruker MetaboBASE Personal Library 2.0	660	644	472	0	536	0	2924	4176	4316	7244	1002	824
4.91	175.072	174.064	[M+H]+	TRUE	(2R,4R)-4-AMINOPYRROLIDINE-2,4-DICARBOXYLATE	C6H10N2O4	SmartFormula - mzdev: 0.0002 mSigma: Infinity, , Spectral Library - Bruker MetaboBASE Personal Library 3.0	20010	Bruker MetaboBASE Personal Library 3.0	1548	1192	926	1156	404	382	1588	1210	1006	1466	190	112
13.65	319.228	320.235	[M-H]-	TRUE	(3S)-5-[(1S,8aR)-2,5,5,8a-tetramethyl-4-oxo-4a,6,7,8-tetrahydro-1H-naphthalen-1-yl]-3-methylpentanoic acid	C20H32O3	Spectral Library - MoNA-VF-NPL_QTOF.msp, SmartFormula - mzdev: -0.0003 mSigma: 18.07,	20220	MoNA-VF-NPL_QTOF.msp	0	0	0	0	0	0	0	0	0	1828	4060	3066
15.6	249.15	250.157	[M-H]-	TRUE	(4aR,5S,8aS,9aR)-9a-hydroxy-3,4a,5-trimethyl-5,6,7,8,8a,9-hexahydro-4H-benzo[f][1]benzofuran-2-one	C15H22O3	Spectral Library - MoNA-VF-NPL_QExactive.msp, SmartFormula - mzdev: -0.0001 mSigma: 12.41,	20220	MoNA-VF-NPL_QExactive.msp	944	1952	1592	0	0	0	0	0	0	602	7832	5872
1.15	249.15	250.157	[M-H]-	TRUE	(4aR,5S,8aS,9aR)-9a-hydroxy-3,4a,5-trimethyl-5,6,7,8,8a,9-hexahydro-4H-benzo[f][1]benzofuran-2-one	C15H22O3	SmartFormula - mzdev: -0.0000 mSigma: 11.65, , Spectral Library - MoNA-VF-NPL_QExactive.msp	20220	MoNA-VF-NPL_QExactive.msp	76	0	0	3778	15478	7666	0	9956	15244	0	0	0
0.83	249.15	250.157	[M-H]-, [M+H]+	TRUE	(4aR,5S,8aS,9aR)-9a-hydroxy-3,4a,5-trimethyl-5,6,7,8,8a,9-hexahydro-4H-benzo[f][1]benzofuran-2-one	C15H22O3	SmartFormula - mzdev: 0.0001 mSigma: 4.08, , Spectral Library - MoNA-VF-NPL_QExactive.msp	20220	MoNA-VF-NPL_QExactive.msp	11450	15298	10960	8612	25020	11742	50654	58100	133050	19564	20378	41258
7.44	244.227	243.22	[M+H]+	TRUE	(4E,d14:1) sphingosine	C14H29NO2	SmartFormula - mzdev: 0.0001 mSigma: 26.72, , Spectral Library - Bruker MetaboBASE Personal Library 2.0_in-silico	20120	Bruker MetaboBASE Personal Library 2.0_in-silico	3556	2088	0	0	0	0	0	0	0	0	3336	3182
4.87	130.05	129.043	[M+H]+	TRUE	(R)-(+)-2-Pyrrolidone-5-carboxylic acid	C5H7NO3	Spectral Library - Bruker MetaboBASE Personal Library 2.0, SmartFormula - mzdev: -0.0000 mSigma: 4.33,	20210	Bruker MetaboBASE Personal Library 2.0	31322	20736	12058	22820	7996	4614	27566	15400	10376	33384	0	0
5.34	129.102	128.095	[M+H]+	TRUE	(S)-Piperidine-2-carboxamide	C6H12N2O	Spectral Library - Bruker MetaboBASE Personal Library 2.0_in-silico, SmartFormula - mzdev: -0.0001 mSigma: Infinity,	20010	Bruker MetaboBASE Personal Library 2.0_in-silico	9636	12438	8458	5236	2670	2796	15466	0	21100	12134	0	8300
6.97	129.102	128.095	[M+H]+	TRUE	(S)-Piperidine-2-carboxamide	C6H12N2O	Spectral Library - Bruker MetaboBASE Personal Library 2.0_in-silico, SmartFormula - mzdev: -0.0001 mSigma: Infinity,	20010	Bruker MetaboBASE Personal Library 2.0_in-silico	5604	4574	3762	1902	976	1076	3964	4138	12564	3238	3258	3680
8.23	129.102	128.095	[M+H]+	TRUE	(S)-Piperidine-2-carboxamide	C6H12N2O	Spectral Library - Bruker MetaboBASE Personal Library 2.0_in-silico, SmartFormula - mzdev: 0.0000 mSigma: Infinity,	20010	Bruker MetaboBASE Personal Library 2.0_in-silico	2122	1918	2530	2062	6580	1278	2744	3488	3790	2728	4318	0
0.82	415.212	414.205	[M+H]+	TRUE	1-([1]benzofuro[3,2-d]pyrimidin-4-yl)-N-[(4-ethylphenyl)methyl]piperidine-3-carboxamide	C25H26N4O2	Spectral Library - Bruker MetaboBASE Personal Library 3.0, SmartFormula - mzdev: 0.0004 mSigma: 5.46,	20210	Bruker MetaboBASE Personal Library 3.0	2448	3234	1584	4992	8594	6824	9472	15206	12326	7306	5896	5990
7.02	261.16	260.153	[M+H]+	TRUE	1-(4-methylphenyl)-5-oxo-N-propan-2-ylpyrrolidine-3-carboxamide	C15H20N2O2	Spectral Library - Bruker MetaboBASE Personal Library 3.0	20110	Bruker MetaboBASE Personal Library 3.0	2382	598	0	0	0	0	0	0	0	0	640	0
3.21	109.076	108.069	[M+H]+	TRUE	1,2-Phenylenediamine	C6H8N2	Spectral Library - Bruker MetaboBASE Personal Library 3.0, SmartFormula - mzdev: -0.0000 mSigma: 5.20,	20220	Bruker MetaboBASE Personal Library 3.0	0	37234	44484	234	280	370	0	0	0	0	0	220
9.97	109.076	108.069	[M+H]+	TRUE	1,2-Phenylenediamine	C6H8N2	Spectral Library - Bruker MetaboBASE Personal Library 3.0, SmartFormula - mzdev: -0.0002 mSigma: Infinity,	20010	Bruker MetaboBASE Personal Library 3.0	0	0	1020	1594	0	1346	0	0	0	0	982	1048
12.72	315.195	314.188	[M+H]+	TRUE	1,4a-dimethyl-9-oxo-7-propan-2-yl-3,4,10,10a-tetrahydro-2H-phenanthrene-1-carboxylic acid	C20H26O3	SmartFormula - mzdev: -0.0007 mSigma: 12.59, , Spectral Library - MoNA-VF-NPL_QExactive.msp	20120	MoNA-VF-NPL_QExactive.msp	2458	0	0	0	0	0	0	0	0	1332	5072	2806
14.89	281.247	280.24	[M+H]+	TRUE	11-Hexadecynyl acetate	C18H32O2	Spectral Library - Bruker MetaboBASE Personal Library 2.0_in-silico, SmartFormula - mzdev: -0.0002 mSigma: Infinity,	20010	Bruker MetaboBASE Personal Library 2.0_in-silico	1038	1204	0	1328	1172	1378	720	726	802	1972	2886	2248
19.36	441.373	440.365	[M+H]+	TRUE	11-Oxo-beta-amyrin	C30H48O2	Spectral Library - Bruker MetaboBASE Personal Library 2.0_in-silico, SmartFormula - mzdev: -0.0002 mSigma: 47.93,	20120	Bruker MetaboBASE Personal Library 2.0_in-silico	80	66	0	0	0	0	0	0	0	0	8454	7692
5.42	216.196	215.189	[M+H]+	TRUE	12-amino-dodecanoic acid	C12H25NO2	SmartFormula - mzdev: 0.0002 mSigma: 7.78, , Spectral Library - Bruker MetaboBASE Personal Library 2.0_in-silico	20210	Bruker MetaboBASE Personal Library 2.0_in-silico	10704	4926	0	0	0	0	0	0	0	0	7094	5652
0.76	338.342	337.334	[M+H]+	TRUE	13Z-Docosenamide	C22H43NO	Spectral Library - Bruker MetaboBASE Personal Library 2.0, SmartFormula - mzdev: -0.0001 mSigma: 2.86,	20210	Bruker MetaboBASE Personal Library 2.0	11956	18300	10294	9870	18194	7868	14182	9714	69244	28830	37044	26856
17.48	299.258	298.251	[M+H]+	TRUE	14-oxo-octadecanoic acid	C18H34O3	Spectral Library - Bruker MetaboBASE Personal Library 2.0_in-silico, SmartFormula - mzdev: -0.0003 mSigma: 9.89,	20210	Bruker MetaboBASE Personal Library 2.0_in-silico	120	15582	0	858	886	862	1724	0	0	0	0	0
3.53	100.04	101.048	[M-H]-	TRUE	1-AMINOCYCLOPROPANE-1-CARBOXYLATE	C4H7NO2	SmartFormula - mzdev: -0.0001 mSigma: Infinity, , Spectral Library - MoNA-export-GNPS.msp	20020	MoNA-export-GNPS.msp	442	1134	470	0	0	0	0	0	0	0	0	0
1.54	100.04	101.048	[M-H]-	TRUE	1-AMINOCYCLOPROPANE-1-CARBOXYLATE	C4H7NO2	SmartFormula - mzdev: -0.0001 mSigma: Infinity, , Spectral Library - MoNA-export-GNPS.msp	20010	MoNA-export-GNPS.msp	390	800	1928	476	510	706	478	550	910	508	1080	1080
2.4	100.041	101.048	[M-H]-	TRUE	1-AMINOCYCLOPROPANE-1-CARBOXYLATE	C4H7NO2	SmartFormula - mzdev: 0.0003 mSigma: Infinity, , Spectral Library - MoNA-export-GNPS.msp	20010	MoNA-export-GNPS.msp	392	530	1322	624	1016	962	568	552	904	446	1182	866
2.93	84.0442	101.048	[M+H-H2O]+, [M+H]+	TRUE	1-Aminocyclopropane-1-carboxylic acid	C4H7NO2	Spectral Library - Bruker MetaboBASE Personal Library 3.0, SmartFormula - mzdev: -0.0002 mSigma: 6.41,	20210	Bruker MetaboBASE Personal Library 3.0	1628	1200	916	29446	3068	2644	414774	315096	223276	12658	6916	8934
4.23	84.0444	101.048	[M+H-H2O]+, [M+H]+, [M+H-H2O]+	TRUE	1-Aminocyclopropane-1-carboxylic acid	C4H7NO2	Spectral Library - Bruker MetaboBASE Personal Library 2.0_in-silico, SmartFormula - mzdev: -0.0000 mSigma: 2.12,	20220	Bruker MetaboBASE Personal Library 2.0_in-silico	102640	78202	53262	29626	48588	20498	65916	91250	28862	79820	53224	33676
4.91	213.017	214.025	[M-H]-	TRUE	1-Deoxy-D-xylulose-5-phosphate	C5H11O7P	Spectral Library - Bruker MetaboBASE Personal Library 2.0, SmartFormula - mzdev: 0.0007 mSigma: Infinity,	20020	Bruker MetaboBASE Personal Library 2.0	796	544	630	942	930	1906	700	902	788	0	202	154
5.13	213.017	214.024	[M-H]-	TRUE	1-Deoxy-D-xylulose-5-phosphate	C5H11O7P	Spectral Library - Bruker MetaboBASE Personal Library 2.0, SmartFormula - mzdev: 0.0001 mSigma: Infinity,	20020	Bruker MetaboBASE Personal Library 2.0	1638	1186	908	960	1936	1688	3420	3120	3542	3182	738	778
0.89	423.252	424.259	[M-H]-, [M-H-H2O]-	TRUE	1-heptadecanoyl-sn-glycerol 3-phosphate	C20H41O7P	SmartFormula - mzdev: -0.0004 mSigma: 33.23, , Spectral Library - Bruker MetaboBASE Personal Library 2.0	20110	Bruker MetaboBASE Personal Library 2.0	0	438	500	15522	26512	21286	4052	3646	3296	1774	1422	1260
3.23	423.251	424.259	[M-H]-	TRUE	1-heptadecanoyl-sn-glycerol 3-phosphate	C20H41O7P	Spectral Library - Bruker MetaboBASE Personal Library 2.0, SmartFormula - mzdev: -0.0003 mSigma: 22.45,	20110	Bruker MetaboBASE Personal Library 2.0	234	424	324	10872	8896	9498	2338	1640	2188	1958	2336	1546
0.66	242.284	241.277	[M+H]+	TRUE	1-Hexadecylamine	C16H35N	SmartFormula - mzdev: 0.0000 mSigma: 6.17, , Spectral Library - Bruker MetaboBASE Personal Library 3.0	20210	Bruker MetaboBASE Personal Library 3.0	27716	24078	31210	10002	17084	13042	3270	5646	5328	17422	11174	18202
16.22	353.266	330.277	[M+Na]+, [M+H]+, [M+H-H2O]+	TRUE	1-Monopalmitin	C19H38O4	SmartFormula - mzdev: -0.0001 mSigma: 3.13, , Spectral Library - Bruker MetaboBASE Personal Library 2.0_in-silico	20210	Bruker MetaboBASE Personal Library 2.0_in-silico	66918	151610	0	0	1134	0	702	1430	0	1080968	71348	52268
16.36	353.266	330.277	[M+Na]+, [M+H]+	TRUE	1-Monopalmitin	C19H38O4	Spectral Library - Bruker MetaboBASE Personal Library 2.0_in-silico, SmartFormula - mzdev: -0.0001 mSigma: 8.52,	20210	Bruker MetaboBASE Personal Library 2.0_in-silico	231562	181376	0	554	0	0	702	1678	1538	1178324	1243098	994852
16.32	365.246	330.276	[M+Cl]-, [M+COOH]-	TRUE	1-Monopalmitin	C19H38O4	SmartFormula - mzdev: 0.0023 mSigma: 41.95, , Spectral Library - Bruker MetaboBASE Personal Library 2.0	20120	Bruker MetaboBASE Personal Library 2.0	1080	4704	1398	0	0	0	0	0	0	0	0	0
0.87	70.0643	69.057	[M+H]+	TRUE	1-Pyrroline	C4H7N	SmartFormula - mzdev: -0.0008 mSigma: 0.71, , Spectral Library - Bruker MetaboBASE Personal Library 2.0_in-silico	20210	Bruker MetaboBASE Personal Library 2.0_in-silico	40634	50522	58624	102560	75442	43736	128630	137028	132708	72534	39468	42942
1.33	70.0645	69.0572	[M+H]+	TRUE	1-Pyrroline	C4H7N	Spectral Library - Bruker MetaboBASE Personal Library 2.0_in-silico, SmartFormula - mzdev: -0.0007 mSigma: 5.01,	20210	Bruker MetaboBASE Personal Library 2.0_in-silico	11590	10926	11638	16074	4740	4718	67300	68854	0	13826	28064	58134
2.17	70.0647	69.0574	[M+H]+	TRUE	1-Pyrroline	C4H7N	Spectral Library - Bruker MetaboBASE Personal Library 2.0_in-silico, SmartFormula - mzdev: -0.0005 mSigma: 2.14,	20210	Bruker MetaboBASE Personal Library 2.0_in-silico	5992	7348	9244	14252	8588	10882	74228	61946	98494	20794	27840	36670
2.71	70.0647	69.0574	[M+H]+	TRUE	1-Pyrroline	C4H7N	SmartFormula - mzdev: -0.0004 mSigma: 1.50, , Spectral Library - Bruker MetaboBASE Personal Library 2.0_in-silico	20210	Bruker MetaboBASE Personal Library 2.0_in-silico	9850	12770	8180	33572	13990	19216	112138	83484	96766	44632	39710	57728
3.39	70.0647	69.0574	[M+H]+	TRUE	1-Pyrroline	C4H7N	Spectral Library - Bruker MetaboBASE Personal Library 2.0_in-silico, SmartFormula - mzdev: -0.0004 mSigma: 2.20,	20210	Bruker MetaboBASE Personal Library 2.0_in-silico	29782	0	30352	46430	52780	49014	82120	65258	80142	44386	62744	83820
3.95	70.0648	69.0576	[M+H]+	TRUE	1-Pyrroline	C4H7N	Spectral Library - Bruker MetaboBASE Personal Library 2.0_in-silico, SmartFormula - mzdev: -0.0003 mSigma: 2.33,	20210	Bruker MetaboBASE Personal Library 2.0_in-silico	54750	62252	0	64670	27718	43916	356752	125542	128352	175936	279486	152586
4.34	70.0649	69.0576	[M+H]+	TRUE	1-Pyrroline	C4H7N	SmartFormula - mzdev: -0.0003 mSigma: 3.17, , Spectral Library - Bruker MetaboBASE Personal Library 2.0_in-silico	20210	Bruker MetaboBASE Personal Library 2.0_in-silico	64040	36646	26094	39946	11776	10988	150648	0	26272	59374	40334	29620
4.75	70.0646	69.0573	[M+H]+	TRUE	1-Pyrroline	C4H7N	SmartFormula - mzdev: -0.0006 mSigma: 3.34, , Spectral Library - Bruker MetaboBASE Personal Library 2.0_in-silico	20210	Bruker MetaboBASE Personal Library 2.0_in-silico	28340	19134	0	13828	7318	0	2484	0	2278	0	1728	3780
5.67	70.0646	69.0573	[M+H]+	TRUE	1-Pyrroline	C4H7N	SmartFormula - mzdev: -0.0005 mSigma: 2.26, , Spectral Library - Bruker MetaboBASE Personal Library 2.0_in-silico	20210	Bruker MetaboBASE Personal Library 2.0_in-silico	97332	43484	28408	76664	14378	14268	99726	76736	72042	95654	30658	28176
5.9	70.0646	69.0573	[M+H]+	TRUE	1-Pyrroline	C4H7N	Spectral Library - Bruker MetaboBASE Personal Library 2.0_in-silico, SmartFormula - mzdev: -0.0005 mSigma: 2.33,	20210	Bruker MetaboBASE Personal Library 2.0_in-silico	48524	58188	39794	62178	19934	20150	77362	0	69146	88222	41162	32422
6.95	70.0646	69.0574	[M+H]+	TRUE	1-Pyrroline	C4H7N	SmartFormula - mzdev: -0.0005 mSigma: 10.51, , Spectral Library - Bruker MetaboBASE Personal Library 2.0_in-silico	20210	Bruker MetaboBASE Personal Library 2.0_in-silico	11174	9824	8072	8048	4990	4808	22884	19976	67186	14308	11416	9062
12	317.211	316.204	[M+H]+	TRUE	2,17beta-Dihydroxy-17-methylandrosta-1,4-dien-3-one	C20H28O3	Spectral Library - Bruker MetaboBASE Personal Library 2.0_in-silico, SmartFormula - mzdev: -0.0001 mSigma: 23.48,	20120	Bruker MetaboBASE Personal Library 2.0_in-silico	212	212	0	0	0	0	0	0	0	854	2744	2566
0.9	306.049	305.042	[M+H]+	TRUE	2',3' cyclic CMP	C9H12N3O7P	SmartFormula - mzdev: 0.0003 mSigma: Infinity, , Spectral Library - Bruker MetaboBASE Personal Library 3.0	20020	Bruker MetaboBASE Personal Library 3.0	8794	3140	0	0	0	0	0	0	0	0	2566	3752
0.87	304.034	305.041	[M-H]-	TRUE	2',3' cyclic CMP	C9H12N3O7P	SmartFormula - mzdev: -0.0001 mSigma: 2.45, , Spectral Library - Bruker MetaboBASE Personal Library 2.0	20220	Bruker MetaboBASE Personal Library 2.0	179326	176518	107086	0	0	0	0	0	0	0	6192	3434
6.21	189.982	188.975	[M+H]+	TRUE	2,6-Dichlorobenzamide	C7H5Cl2NO	SmartFormula - mzdev: 0.0008 mSigma: 18.49, , Spectral Library - Bruker MetaboBASE Personal Library 2.0_in-silico	20120	Bruker MetaboBASE Personal Library 2.0_in-silico	2006	1526	0	0	0	0	0	0	0	0	1704	2622
5.09	391.284	390.277	[M+H]+, [M+Na]+	TRUE	2-acetoxy-4-pentadecylbenzoic acid	C24H38O4	Spectral Library - MoNA-export-GNPS.msp, SmartFormula - mzdev: -0.0000 mSigma: 45.20,	20220	MoNA-export-GNPS.msp	0	0	0	1538	1514	0	86150	1938	2332	1018	0	0
18.61	413.266	390.277	[M+Na]+, [M+K]+	TRUE	2-acetoxy-4-pentadecylbenzoic acid	C24H38O4	Spectral Library - MoNA-export-GNPS.msp, SmartFormula - mzdev: -0.0003 mSigma: 5.03,	20110	MoNA-export-GNPS.msp	14946	8978	0	9424	9268	9900	6330	8246	8696	463410	421018	292688
0.69	413.266	390.277	[M+Na]+, [M+H]+	TRUE	2-acetoxy-4-pentadecylbenzoic acid	C24H38O4	Spectral Library - MoNA-export-GNPS.msp, SmartFormula - mzdev: 0.0001 mSigma: 24.29,	20110	MoNA-export-GNPS.msp	0	0	0	1284	2808	796	4608	4166	3770	19630	8928	4690
4.78	84.0442	101.048	[M+H-H2O]+, [M+H]+	TRUE	2-Aminobut-2-enoate	C4H7NO2	Spectral Library - Bruker MetaboBASE Personal Library 2.0_in-silico, SmartFormula - mzdev: -0.0002 mSigma: 2.97,	20220	Bruker MetaboBASE Personal Library 2.0_in-silico	438296	373136	70180	267422	156000	27756	292090	137488	34928	219604	0	0
6.14	276.988	277.995	[M-H]-	TRUE	2-C-Methyl-D-erythritol 2,4-cyclodiphosphate	C5H12O9P2	Spectral Library - Bruker MetaboBASE Personal Library 2.0, SmartFormula - mzdev: 0.0001 mSigma: 26.57,	20220	Bruker MetaboBASE Personal Library 2.0	7184	6414	6918	5888	1608	2394	2992	2070	1882	8942	3566	3640
6.15	410.027	411.035	[M-H]-	TRUE	2'-DEOXYADENOSINE 5'-DIPHOSPHATE	C10H15N5O9P2	SmartFormula - mzdev: 0.0010 mSigma: 16.55, , Spectral Library - MoNA-export-GNPS.msp	20110	MoNA-export-GNPS.msp	492	654	614	3032	1930	2002	1876	2098	1882	1142	1164	88
4.55	131.071	132.079	[M-H]-	TRUE	2-Ethyl-2-hydroxybutyric acid	C6H12O3	SmartFormula - mzdev: -0.0000 mSigma: 6.35, , Spectral Library - Bruker HMDB Metabolite Library_2.0	20220	Bruker HMDB Metabolite Library_2.0	1840	4308	1632	0	0	0	0	0	0	0	0	0
0.87	131.071	132.078	[M-H]-	TRUE	2-Ethyl-2-hydroxybutyric acid	C6H12O3	SmartFormula - mzdev: -0.0002 mSigma: 5.02, , Spectral Library - Bruker HMDB Metabolite Library_2.0	20210	Bruker HMDB Metabolite Library_2.0	10960	10484	32066	28392	60038	100746	28750	85676	76798	133320	143470	53306
14.76	325.235	302.246	[M+Na]+, [M+H]+, [M+H-H2O]+	TRUE	2-Myristoyl glycerol	C17H34O4	SmartFormula - mzdev: -0.0000 mSigma: 14.75, , Spectral Library - Bruker MetaboBASE Personal Library 3.0	20220	Bruker MetaboBASE Personal Library 3.0	15248	11594	0	0	0	0	0	0	0	21920	25798	37842
16.59	225.221	224.214	[M+H]+	TRUE	2-Pentadecenal	C15H28O	SmartFormula - mzdev: -0.0002 mSigma: 26.34, , Spectral Library - Bruker MetaboBASE Personal Library 2.0	20110	Bruker MetaboBASE Personal Library 2.0	1320	1570	0	0	0	0	0	0	0	0	1640	1370
4.4	136.076	135.068	[M+H]+	TRUE	2-Phenylacetamide	C8H9NO	SmartFormula - mzdev: -0.0000 mSigma: 11.39, , Spectral Library - Bruker MetaboBASE Personal Library 2.0_in-silico	20210	Bruker MetaboBASE Personal Library 2.0_in-silico	6918	4500	3436	7096	1714	1640	7000	3564	3628	11562	4028	5202
5.9	136.076	135.068	[M+H]+	TRUE	2-Phenylacetamide	C8H9NO	SmartFormula - mzdev: -0.0002 mSigma: 22.47, , Spectral Library - Bruker MetaboBASE Personal Library 2.0_in-silico	20110	Bruker MetaboBASE Personal Library 2.0_in-silico	0	1444	0	698	0	840	2878	2898	2848	1816	1690	1498
8.96	136.076	135.068	[M+H]+	TRUE	2-Phenylacetamide	C8H9NO	Spectral Library - Bruker MetaboBASE Personal Library 2.0_in-silico, SmartFormula - mzdev: -0.0000 mSigma: Infinity,	20010	Bruker MetaboBASE Personal Library 2.0_in-silico	464	1170	0	748	426	378	0	1186	1246	712	1202	1548
0.87	130.087	129.079	[M+H]+	TRUE	2-Pyrrolidineacetic acid	C6H11NO2	SmartFormula - mzdev: 0.0003 mSigma: 7.76, , Spectral Library - Bruker MetaboBASE Personal Library 2.0_in-silico	20210	Bruker MetaboBASE Personal Library 2.0_in-silico	1532	1824	1514	37208	25692	18742	36300	43752	31436	27302	12354	9968
1.91	130.087	129.079	[M+H]+	TRUE	2-Pyrrolidineacetic acid	C6H11NO2	SmartFormula - mzdev: 0.0005 mSigma: Infinity, , Spectral Library - Bruker MetaboBASE Personal Library 2.0_in-silico	20010	Bruker MetaboBASE Personal Library 2.0_in-silico	2728	2702	2420	3892	3082	2724	3664	4298	3958	2838	2274	2388
0.97	144.066	143.058	[M+H]+	TRUE	2-Pyrrolidone-5-carboxylic acid, methyl ester	C6H9NO3	SmartFormula - mzdev: 0.0001 mSigma: 10.87, , Spectral Library - Bruker MetaboBASE Personal Library 3.0	20210	Bruker MetaboBASE Personal Library 3.0	2222	2886	2874	38576	20060	10328	8972	6644	3632	2770	2048	1996
2.88	144.066	143.058	[M+H]+, [M+NH4]+	TRUE	2-Pyrrolidone-5-carboxylic acid, methyl ester	C6H9NO3	Spectral Library - Bruker MetaboBASE Personal Library 3.0, SmartFormula - mzdev: 0.0000 mSigma: 5.37,	20210	Bruker MetaboBASE Personal Library 3.0	1316	1632	1058	30296	8012	4008	250826	258794	169982	11120	11644	9946
4.81	409.311	410.318	[M-H]-	TRUE	3,3',5,5'-Tetra-tert-butyl-4,4'-dihydroxybiphenyl	C28H42O2	SmartFormula - mzdev: 0.0007 mSigma: 26.32, , Spectral Library - Bruker MetaboBASE Personal Library 2.0	20120	Bruker MetaboBASE Personal Library 2.0	0	0	0	2544	6462	3338	0	3388	4884	0	0	0
0.77	267.123	266.115	[M+H]+	TRUE	3',4',5'-Trimethoxycinnamyl alcohol acetate	C14H18O5	SmartFormula - mzdev: -0.0000 mSigma: 23.64, , Spectral Library - Bruker MetaboBASE Personal Library 2.0_in-silico	20120	Bruker MetaboBASE Personal Library 2.0_in-silico	0	0	0	35666	19342	29430	0	10164	6804	700	0	0
2.79	130.086	129.079	[M+H]+	TRUE	3-acetamidobutanal	C6H11NO2	Spectral Library - Bruker MetaboBASE Personal Library 2.0_in-silico, SmartFormula - mzdev: -0.0000 mSigma: 8.66,	20210	Bruker MetaboBASE Personal Library 2.0_in-silico	6090	5044	3692	8146	3684	5042	15322	14276	13884	9790	9236	9874
4.78	85.0283	84.021	[M+H]+	TRUE	3-Butynoate	C4H4O2	Spectral Library - Bruker MetaboBASE Personal Library 2.0_in-silico, SmartFormula - mzdev: -0.0001 mSigma: 2.46,	20220	Bruker MetaboBASE Personal Library 2.0_in-silico	10044	0	1654	5106	3692	0	6752	3220	1274	4244	828	474
2.46	171.03	172.037	[M-H]-	FALSE	3-DEHYDROSHIKIMATE	C7H8O5	, SmartFormula - mzdev: 0.0000 mSigma: Infinity,	22000	The used Analyte List does not exist anymore.	484	438	1108	882	438	1058	334	590	470	1106	828	744
1.74	427.391	426.384	[M+H]+	TRUE	3-Epilupeol	C30H50O	Spectral Library - MoNA-VF-NPL_QExactive.msp, SmartFormula - mzdev: -0.0008 mSigma: 29.27,	10110	MoNA-VF-NPL_QExactive.msp	0	0	0	5360	7298	0	722	5152	11258	0	0	0
15.07	271.228	272.235	[M-H]-	TRUE	3-hydroxy-hexadecanoic acid	C16H32O3	Spectral Library - Bruker MetaboBASE Personal Library 2.0, SmartFormula - mzdev: -0.0001 mSigma: Infinity,	20020	Bruker MetaboBASE Personal Library 2.0	546	2730	660	0	0	0	0	0	0	0	1760	1892
1.84	161.045	162.052	[M-H]-	TRUE	3-HYDROXYMETHYLGLUTARATE	C6H10O5	SmartFormula - mzdev: -0.0004 mSigma: Infinity, ,	11000	The used Analyte List does not exist anymore.	764	564	912	754	760	502	458	868	1176	840	1472	1578
1.01	99.0556	98.0483	[M+H]+	TRUE	3-Methyl-5-pyrazolone	C4H6N2O	SmartFormula - mzdev: 0.0003 mSigma: Infinity, , Spectral Library - Bruker MetaboBASE Personal Library 3.0	20010	Bruker MetaboBASE Personal Library 3.0	0	0	100	380	1246	1452	494	638	334	342	142	162
2.8	227.066	226.059	[M+H]+	FALSE	3-NITRO-L-TYROSINE	C9H10N2O5	, SmartFormula - mzdev: -0.0001 mSigma: Infinity,	21000	The used Analyte List does not exist anymore.	1520	1130	0	0	0	0	0	0	0	0	1828	2964
5.08	152.002	153.01	[M-H]-	TRUE	3-SULFINOALANINE	C3H7NO4S	SmartFormula - mzdev: -0.0014 mSigma: Infinity, ,	21000	The used Analyte List does not exist anymore.	500	506	166	568	348	574	966	512	222	1588	508	648
1.45	144.067	145.074	[M-H]-	TRUE	4-ACETAMIDOBUTANOATE	C6H11NO3	SmartFormula - mzdev: 0.0001 mSigma: Infinity, ,	21000	The used Analyte List does not exist anymore.	276	228	508	578	438	360	400	512	480	480	1006	810
2.88	146.092	145.085	[M+H]+	TRUE	4-GUANIDINOBUTANOATE	C5H11N3O2	SmartFormula - mzdev: -0.0000 mSigma: 24.36, , Spectral Library - Bruker MetaboBASE Personal Library 2.0,	21110	The used Analyte List does not exist anymore.	1356	1766	1594	1992	1398	1806	5172	5370	9344	2500	7218	12576
4.41	121.029	122.037	[M-H]-	TRUE	4-Hydroxybenzaldehyde	C7H6O2	Spectral Library - Bruker MetaboBASE Personal Library 2.0, SmartFormula - mzdev: -0.0001 mSigma: 13.66,	20220	Bruker MetaboBASE Personal Library 2.0	4048	9542	5108	0	0	0	0	0	0	0	0	0
6.24	138.02	139.027	[M-H]-	TRUE	4-Nitrophenol	C6H5NO3	SmartFormula - mzdev: 0.0000 mSigma: 18.09, , Spectral Library - Bruker HMDB Metabolite Library_2.0	20120	Bruker HMDB Metabolite Library_2.0	760	2204	918	0	0	0	0	0	0	0	0	0
0.84	138.02	139.027	[M-H]-	TRUE	4-Nitrophenol	C6H5NO3	SmartFormula - mzdev: 0.0001 mSigma: 3.67, , Spectral Library - Bruker MetaboBASE Personal Library 2.0	20220	Bruker MetaboBASE Personal Library 2.0	16512	19500	21672	4944	15260	21660	26304	29944	44324	33128	37378	74618
13.35	319.228	320.235	[M-H]-	TRUE	5-(1,2,4a,5-tetramethyl-7-oxo-3,4,8,8a-tetrahydro-2H-naphthalen-1-yl)-3-methylpentanoic acid	C20H32O3	SmartFormula - mzdev: 0.0000 mSigma: Infinity, , Spectral Library - MoNA-VF-NPL_QTOF.msp	20020	MoNA-VF-NPL_QTOF.msp	0	0	0	0	0	0	0	0	0	2724	2558	1432
1.02	322.044	323.052	[M-H]-	TRUE	5'-CMP	C9H14N3O8P	Spectral Library - Bruker MetaboBASE Personal Library 2.0, SmartFormula - mzdev: -0.0001 mSigma: 0.27,	20220	Bruker MetaboBASE Personal Library 2.0	9886	30420	13838	0	0	0	0	0	0	0	9968	0
3.08	252.109	251.102	[M+H]+	FALSE	5'-DEOXYADENOSINE	C10H13N5O3	, SmartFormula - mzdev: -0.0003 mSigma: 20.55,	21100	The used Analyte List does not exist anymore.	598	1070	450	1484	1296	1602	4902	4062	3518	2314	1792	2148
0.63	609.182	610.19	[M-H]-	TRUE	5-hydroxy-2-(3-hydroxy-4-methoxyphenyl)-7-[(2S,3R,4S,5S,6R)-3,4,5-trihydroxy-6-[[(2R,3R,4R,5R,6S)-3,4,5-trihydroxy-6-methyloxan-2-yl]oxymethyl]oxan-2-yl]oxy-2,3-dihydrochromen-4-one	C28H34O15	Spectral Library - MoNA-VF-NPL_QTOF.msp, SmartFormula - mzdev: 0.0008 mSigma: 27.79,	20120	MoNA-VF-NPL_QTOF.msp	0	0	0	0	0	0	0	6848	5310	2012	0	0
0.66	217.083	218.09	[M-H]-, [M+H]+	TRUE	5-L-Glutamyl-L-alanine	C8H14N2O5	Spectral Library - Bruker MetaboBASE Personal Library 2.0, SmartFormula - mzdev: -0.0000 mSigma: 1.76,	20210	Bruker MetaboBASE Personal Library 2.0	43018	40522	70500	0	0	0	0	0	0	3548	20498	22778
4.73	217.083	218.09	[M-H]-	TRUE	5-L-Glutamyl-L-alanine	C8H14N2O5	SmartFormula - mzdev: -0.0001 mSigma: 11.15, , Spectral Library - Bruker MetaboBASE Personal Library 2.0	20210	Bruker MetaboBASE Personal Library 2.0	1988	2432	1618	1536	694	1068	1414	1224	1402	2506	1646	1820
3.63	126.066	125.059	[M+H]+	FALSE	5-METHYLCYTOSINE	C5H7N3O	SmartFormula - mzdev: -0.0002 mSigma: Infinity, ,	22000	The used Analyte List does not exist anymore.	122	100	314	388	782	1008	920	1442	1114	334	108	380
2.4	138.019	139.027	[M-H]-	FALSE	6-HYDROXYNICOTINATE	C6H5NO3	, SmartFormula - mzdev: -0.0002 mSigma: Infinity,	11000	The used Analyte List does not exist anymore.	412	116	482	760	1412	1280	400	408	346	474	384	430
0.92	109.076	108.069	[M+H]+	TRUE	6-Methylpyridin-2-amine	C6H8N2	Spectral Library - Bruker MetaboBASE Personal Library 3.0, SmartFormula - mzdev: 0.0002 mSigma: 2.64,	20220	Bruker MetaboBASE Personal Library 3.0	99880	52576	55346	1756	2398	1480	0	0	0	0	0	1756
3.39	109.076	108.069	[M+H]+	TRUE	6-Methylpyridin-2-amine	C6H8N2	SmartFormula - mzdev: -0.0001 mSigma: 5.63, , Spectral Library - Bruker MetaboBASE Personal Library 3.0	20220	Bruker MetaboBASE Personal Library 3.0	79504	3848	41552	246	394	304	150	268	210	216	1188	242
1.38	275.017	276.025	[M-H]-	FALSE	6-PHOSPHOGLUCONATE	C6H13O10P	SmartFormula - mzdev: 0.0002 mSigma: Infinity, ,	21000	The used Analyte List does not exist anymore.	128	586	758	0	0	0	0	0	0	0	1550	1480
5.89	275.017	276.025	[M-H]-	TRUE	6-Phosphogluconic acid	C6H13O10P	Spectral Library - Bruker MetaboBASE Personal Library 2.0, SmartFormula - mzdev: 0.0003 mSigma: 12.68,	20120	Bruker MetaboBASE Personal Library 2.0	280	264	260	1608	648	574	138	158	0	356	136	196
6.15	243.088	242.08	[M+H]+, [M+Na]+, [M-H]-	TRUE	7,8-dimethylalloxazine (lumichrome)	C12H10N4O2	Spectral Library - MoNA-VF-NPL_QTOF.msp, SmartFormula - mzdev: -0.0001 mSigma: 8.45,	20220	MoNA-VF-NPL_QTOF.msp	8672	4974	0	0	0	0	0	0	0	0	30700	21114
2.31	298.079	299.086	[M-H]-, [M+H]+	TRUE	8-hydroxy Guanosine	C10H13N5O6	Spectral Library - Bruker MetaboBASE Personal Library 2.0, SmartFormula - mzdev: -0.0008 mSigma: 19.26,	20210	Bruker MetaboBASE Personal Library 2.0	1164	3696	1494	0	0	0	0	0	0	0	2322	6424
10.73	311.223	312.23	[M-H]-	TRUE	9(S)-HpODE	C18H32O4	SmartFormula - mzdev: -0.0002 mSigma: Infinity, , Spectral Library - Bruker MetaboBASE Personal Library 2.0	20010	Bruker MetaboBASE Personal Library 2.0	160	290	0	0	0	0	0	0	0	0	1290	1524
9.5	223.064	222.056	[M+H]+	TRUE	9H-Purine-6-thiol, 9-(tetrahydro-2-furyl)-	C9H10N4OS	SmartFormula - mzdev: 0.0009 mSigma: 9.40, , Spectral Library - Bruker MetaboBASE Personal Library 3.0	10120	Bruker MetaboBASE Personal Library 3.0	5778	3780	0	518	0	748	624	0	0	0	1936	4768
1.06	223.064	222.056	[M+H]+	TRUE	9H-Purine-6-thiol, 9-(tetrahydro-2-furyl)-	C9H10N4OS	Spectral Library - Bruker MetaboBASE Personal Library 3.0, SmartFormula - mzdev: 0.0009 mSigma: 46.07,	10110	Bruker MetaboBASE Personal Library 3.0	82	92	0	14714	9218	24558	0	7494	5418	0	0	0
2.15	223.064	222.057	[M+H]+	TRUE	9H-Purine-6-thiol, 9-(tetrahydro-2-furyl)-	C9H10N4OS	SmartFormula - mzdev: 0.0008 mSigma: 8.72, , Spectral Library - Bruker MetaboBASE Personal Library 3.0	10110	Bruker MetaboBASE Personal Library 3.0	114	0	0	1444	1020	1860	6314	2240	2276	0	0	0
2.74	223.064	222.056	[M+H]+	TRUE	9H-Purine-6-thiol, 9-(tetrahydro-2-furyl)-	C9H10N4OS	SmartFormula - mzdev: 0.0008 mSigma: 44.86, , Spectral Library - Bruker MetaboBASE Personal Library 3.0	10110	Bruker MetaboBASE Personal Library 3.0	0	92	0	0	724	0	9170	1844	2312	0	0	0
3.52	223.064	222.057	[M+H]+	TRUE	9H-Purine-6-thiol, 9-(tetrahydro-2-furyl)-	C9H10N4OS	Spectral Library - Bruker MetaboBASE Personal Library 3.0, SmartFormula - mzdev: 0.0011 mSigma: 18.96,	20110	Bruker MetaboBASE Personal Library 3.0	0	100	0	4890	4738	0	26942	1462	1948	0	0	0
3.8	60.0438	59.0366	[M+H]+	TRUE	Acetamide	C2H5NO	SmartFormula - mzdev: -0.0006 mSigma: 11.31, , Spectral Library - Bruker MetaboBASE Personal Library 2.0_in-silico	20210	Bruker MetaboBASE Personal Library 2.0_in-silico	1642	1004	874	1902	1138	1350	6070	17716	20792	3514	1316	1860
5.37	60.0438	59.0365	[M+H]+	TRUE	Acetamide	C2H5NO	Spectral Library - Bruker MetaboBASE Personal Library 2.0_in-silico	20220	Bruker MetaboBASE Personal Library 2.0_in-silico	12412	15358	9094	6172	2896	4090	19120	17526	17958	12308	8474	8626
5.56	60.0438	59.0365	[M+H]+	TRUE	Acetamide	C2H5NO	SmartFormula - mzdev: -0.0006 mSigma: 2.67, , Spectral Library - Bruker MetaboBASE Personal Library 2.0_in-silico	20220	Bruker MetaboBASE Personal Library 2.0_in-silico	8352	9724	16388	5870	4500	4416	19060	20318	23482	12312	11438	10246
6.04	810.131	809.124	[M+H]+	TRUE	Acetyl-CoA	C23H38N7O17P3S	Spectral Library - Bruker MetaboBASE Personal Library 3.0, SmartFormula - mzdev: 0.0002 mSigma: 4.93,	10220	Bruker MetaboBASE Personal Library 3.0	4492	5170	6024	3448	3004	2626	2380	2940	1902	2220	5476	242
6.04	808.118	809.125	[M-H]-	TRUE	Acetyl-CoA	C23H38N7O17P3S	SmartFormula - mzdev: -0.0002 mSigma: 3.06, , Spectral Library - Bruker MetaboBASE Personal Library 2.0	20210	Bruker MetaboBASE Personal Library 2.0	17840	22306	22906	12850	7904	7108	5760	8076	4584	7304	20454	3826
3.15	72.0441	71.0369	[M+H]+	TRUE	Acrylamide	C3H5NO	Spectral Library - Bruker HMDB Metabolite Library_2.0, SmartFormula - mzdev: -0.0002 mSigma: Infinity,	20010	Bruker HMDB Metabolite Library_2.0	128	0	1502	382	500	0	0	702	0	0	0	510
2.46	134.047	135.054	[M-H]-	TRUE	Adenine	C5H5N5	SmartFormula - mzdev: -0.0000 mSigma: 11.27, , Spectral Library - Bruker HMDB Metabolite Library_2.0	20220	Bruker HMDB Metabolite Library_2.0	39262	148266	36630	0	0	0	0	0	0	0	0	0
1.52	134.047	135.054	[M-H]-	TRUE	Adenine	C5H5N5	SmartFormula - mzdev: -0.0000 mSigma: 12.48, , Spectral Library - Bruker HMDB Metabolite Library_2.0	20220	Bruker HMDB Metabolite Library_2.0	18748	43506	10272	0	0	0	0	0	0	0	0	0
3.1	134.047	135.054	[M-H]-	TRUE	Adenine	C5H5N5	Spectral Library - MoNA-VF-NPL_QTOF.msp	20220	MoNA-VF-NPL_QTOF.msp	2434	8110	2646	0	0	0	0	0	0	0	0	0
0.31	134.047	135.054	[M-H]-	TRUE	Adenine	C5H5N5	SmartFormula - mzdev: -0.0003 mSigma: Infinity, , Spectral Library - MoNA-VF-NPL_QExactive.msp	20010	MoNA-VF-NPL_QExactive.msp	530	434	952	426	522	820	472	1190	1358	698	1148	854
3.19	136.062	135.054	[M+H]+, [M-H]-	TRUE	ADENINE	C5H5N5	SmartFormula - mzdev: -0.0000 mSigma: 37.97, , Spectral Library - Bruker MetaboBASE Personal Library 2.0,	21100	The used Analyte List does not exist anymore.	8010	16370	19762	0	22028	25760	0	0	0	4780	20504	0
3.3	136.062	135.054	[M+H]+	TRUE	Adenine	C5H5N5	Spectral Library - Bruker HMDB Metabolite Library_2.0	20210	Bruker HMDB Metabolite Library_2.0	11056	19076	11352	18108	25944	26436	62932	49774	52754	0	0	25886
3.44	134.047	135.054	[M-H]-	TRUE	Adenine	C5H5N5	SmartFormula - mzdev: -0.0002 mSigma: 11.10, , Spectral Library - Bruker HMDB Metabolite Library_2.0	20210	Bruker HMDB Metabolite Library_2.0	5146	8302	10072	17384	20844	17940	7058	10462	12504	23850	16050	15228
3.65	134.047	135.054	[M-H]-	TRUE	Adenine	C5H5N5	Spectral Library - Bruker HMDB Metabolite Library_2.0, SmartFormula - mzdev: -0.0003 mSigma: 10.65,	20220	Bruker HMDB Metabolite Library_2.0	16410	19190	23980	20142	48730	32600	10828	21770	25358	25502	18746	25540
3.68	136.062	135.054	[M+H]+	TRUE	ADENINE	C5H5N5	Spectral Library - Bruker HMDB Metabolite Library_2.0, , SmartFormula - mzdev: -0.0001 mSigma: 10.76,	21120	The used Analyte List does not exist anymore.	17008	18082	15208	22006	36826	26110	55470	47190	56890	35942	20024	27292
3.75	134.047	135.054	[M-H]-	TRUE	Adenine	C5H5N5	Spectral Library - Bruker HMDB Metabolite Library_2.0, SmartFormula - mzdev: -0.0003 mSigma: 12.58,	20220	Bruker HMDB Metabolite Library_2.0	3812	6930	4916	10784	12100	22306	15588	21214	0	12426	13040	26266
3.87	134.047	135.054	[M-H]-	TRUE	Adenine	C5H5N5	SmartFormula - mzdev: -0.0002 mSigma: 12.66, , Spectral Library - Bruker HMDB Metabolite Library_2.0	20220	Bruker HMDB Metabolite Library_2.0	670	2462	2436	8068	5074	11626	2436	6456	1380	4420	4474	6698
4.43	134.047	135.054	[M-H]-	TRUE	Adenine	C5H5N5	Spectral Library - MoNA-export-GNPS.msp, SmartFormula - mzdev: -0.0002 mSigma: Infinity,	20020	MoNA-export-GNPS.msp	318	392	420	1614	2170	2030	1576	2064	3074	1942	1988	2006
4.67	134.047	135.054	[M-H]-	TRUE	Adenine	C5H5N5	Spectral Library - MoNA-VF-NPL_QTOF.msp, SmartFormula - mzdev: -0.0002 mSigma: Infinity,	20020	MoNA-VF-NPL_QTOF.msp	434	480	732	934	1670	1202	1610	1952	1874	1764	1526	898
4.88	134.047	135.054	[M-H]-	TRUE	Adenine	C5H5N5	SmartFormula - mzdev: -0.0003 mSigma: Infinity, , Spectral Library - MoNA-VF-NPL_QTOF.msp	20020	MoNA-VF-NPL_QTOF.msp	100	138	224	226	400	374	822	502	1438	560	1596	1122
5.44	136.062	135.054	[M+H]+	TRUE	Adenine	C5H5N5	Spectral Library - MoNA-VF-NPL_QTOF.msp, SmartFormula - mzdev: -0.0000 mSigma: 10.68,	20210	MoNA-VF-NPL_QTOF.msp	41916	53718	54584	31374	31636	35498	20976	27042	24064	38852	40730	32064
6.79	134.047	135.054	[M-H]-	TRUE	Adenine	C5H5N5	SmartFormula - mzdev: -0.0003 mSigma: 13.69, , Spectral Library - MoNA-VF-NPL_QTOF.msp	20220	MoNA-VF-NPL_QTOF.msp	864	600	556	2876	2634	3082	3726	2562	5788	1340	1194	1500
9.77	134.047	135.054	[M-H]-	TRUE	Adenine	C5H5N5	Spectral Library - Bruker HMDB Metabolite Library_2.0, SmartFormula - mzdev: -0.0002 mSigma: 13.78,	20220	Bruker HMDB Metabolite Library_2.0	368	448	386	916	816	770	1562	2394	2296	2138	664	630
9.95	136.062	135.054	[M+H]+	TRUE	Adenine	C5H5N5	Spectral Library - Bruker HMDB Metabolite Library_2.0, SmartFormula - mzdev: -0.0001 mSigma: 10.55,	20210	Bruker HMDB Metabolite Library_2.0	2298	2594	2384	3098	2646	0	4404	0	9366	9392	4924	8642
1.51	268.104	267.097	[M+H]+	TRUE	Adenosine	C10H13N5O4	SmartFormula - mzdev: -0.0000 mSigma: 16.65, , Spectral Library - Bruker HMDB Metabolite Library_2.0	20220	Bruker HMDB Metabolite Library_2.0	166654	130106	0	0	0	0	0	0	0	0	104444	4204
1.75	268.104	267.097	[M+H]+	TRUE	Adenosine	C10H13N5O4	SmartFormula - mzdev: 0.0001 mSigma: 13.08, , Spectral Library - MoNA-VF-NPL_QTOF.msp	20220	MoNA-VF-NPL_QTOF.msp	0	75302	0	0	0	0	0	0	0	0	2338	141536
1.51	266.089	267.097	[M-H]-, [M+Cl]-, [M+COOH]-	TRUE	Adenosine	C10H13N5O4	Spectral Library - Bruker HMDB Metabolite Library_2.0, SmartFormula - mzdev: -0.0001 mSigma: 11.95,	20220	Bruker HMDB Metabolite Library_2.0	12532	28290	8592	0	0	0	0	0	0	0	0	0
1.08	268.104	267.097	[M+H]+	TRUE	Adenosine	C10H13N5O4	Spectral Library - Bruker HMDB Metabolite Library_2.0, SmartFormula - mzdev: 0.0011 mSigma: 29.17,	20120	Bruker HMDB Metabolite Library_2.0	1390	1524	1058	3282	7242	5450	2168	2612	2154	0	2074	2026
3.19	268.104	267.097	[M+H]+	TRUE	Adenosine	C10H13N5O4	SmartFormula - mzdev: 0.0000 mSigma: 20.45, , Spectral Library - Bruker HMDB Metabolite Library_2.0	20220	Bruker HMDB Metabolite Library_2.0	7212	9528	8466	12618	18476	17270	0	16744	0	9756	8210	9194
3.54	268.104	267.097	[M+H]+, [M-H]-	TRUE	Adenosine	C10H13N5O4	SmartFormula - mzdev: -0.0001 mSigma: 14.24, , Spectral Library - Bruker HMDB Metabolite Library_2.0	20220	Bruker HMDB Metabolite Library_2.0	15394	12482	9656	18032	20354	22298	50708	35266	33788	34150	13530	18278
3.71	268.104	267.096	[M+H]+	TRUE	Adenosine	C10H13N5O4	SmartFormula - mzdev: -0.0006 mSigma: 13.49, , Spectral Library - Bruker HMDB Metabolite Library_2.0	20220	Bruker HMDB Metabolite Library_2.0	498	3666	3032	6806	0	6734	21110	19076	21138	16340	4158	7422
3.89	268.104	267.097	[M+H]+	TRUE	Adenosine	C10H13N5O4	SmartFormula - mzdev: 0.0010 mSigma: 29.19, , Spectral Library - Bruker HMDB Metabolite Library_2.0	20120	Bruker HMDB Metabolite Library_2.0	0	150	1316	4686	2394	10896	5364	14048	18704	14020	8976	8150
2.45	328.045	329.052	[M-H]-, [M+H]+	TRUE	ADENOSINE 2',3'-CYCLIC PHOSPHATE	C10H12N5O6P	, Spectral Library - MoNA-export-GNPS.msp, SmartFormula - mzdev: -0.0001 mSigma: 7.46,	22200	The used Analyte List does not exist anymore.	108610	356274	100572	0	0	0	0	0	0	0	538	2472
2.26	346.056	347.063	[M-H]-, [M+H]+	TRUE	Adenosine monophosphate	C10H14N5O7P	Spectral Library - MoNA-VF-NPL_QTOF.msp, SmartFormula - mzdev: -0.0001 mSigma: 5.84,	20220	MoNA-VF-NPL_QTOF.msp	211476	464014	136406	0	0	0	0	0	0	0	46936	56124
3.12	346.056	347.063	[M-H]-	TRUE	Adenosine monophosphate	C10H14N5O7P	Spectral Library - MoNA-VF-NPL_QTOF.msp, SmartFormula - mzdev: -0.0001 mSigma: Infinity,	20020	MoNA-VF-NPL_QTOF.msp	1334	1662	1340	0	0	0	0	0	0	0	1148	1404
5.17	348.07	347.063	[M+H]+, [M-H]-	TRUE	Adenosine monophosphate	C10H14N5O7P	SmartFormula - mzdev: 0.0003 mSigma: 18.26, , Spectral Library - Bruker HMDB Metabolite Library_2.0	20120	Bruker HMDB Metabolite Library_2.0	208	16676	14568	25084	19846	18156	22402	26282	24958	33526	18146	23990
6.15	348.07	347.063	[M+H]+	TRUE	Adenosine monophosphate	C10H14N5O7P	SmartFormula - mzdev: 0.0001 mSigma: 12.70, , Spectral Library - Bruker HMDB Metabolite Library_2.0	20220	Bruker HMDB Metabolite Library_2.0	8238	6042	5506	16406	9506	11704	4528	5088	3800	12994	6196	4994
9.2	348.07	347.063	[M+H]+	TRUE	Adenosine monophosphate	C10H14N5O7P	SmartFormula - mzdev: -0.0002 mSigma: 32.87, , Spectral Library - Bruker HMDB Metabolite Library_2.0	20110	Bruker HMDB Metabolite Library_2.0	1046	0	1028	438	452	200	0	460	670	462	0	0
9.55	348.07	347.063	[M+H]+	TRUE	Adenosine monophosphate	C10H14N5O7P	Spectral Library - MoNA-VF-NPL_QTOF.msp, SmartFormula - mzdev: -0.0001 mSigma: 12.89,	20220	MoNA-VF-NPL_QTOF.msp	0	1048	1116	432	0	558	514	466	0	0	0	0
2.66	426.022	427.029	[M-H]-	TRUE	ADP	C10H15N5O10P2	SmartFormula - mzdev: -0.0001 mSigma: 16.75, , Spectral Library - Bruker HMDB Metabolite Library_2.0	20220	Bruker HMDB Metabolite Library_2.0	0	716	212	0	0	0	0	0	0	714	13952	12222
6.31	426.022	427.029	[M-H]-, [M+H]+	TRUE	ADP	C10H15N5O10P2	SmartFormula - mzdev: -0.0003 mSigma: 7.54, , Spectral Library - Bruker MetaboBASE Personal Library 2.0	20220	Bruker MetaboBASE Personal Library 2.0	26012	26110	33602	84264	58388	54848	18710	29440	18354	34774	7320	7406
2.68	558.064	559.071	[M-H]-	TRUE	ADP-ribose	C15H23N5O14P2	Spectral Library - Bruker MetaboBASE Personal Library 2.0, SmartFormula - mzdev: 0.0000 mSigma: 6.83,	20210	Bruker MetaboBASE Personal Library 2.0	1272	4122	1860	0	0	0	0	0	0	0	19130	6662
6.41	558.064	559.071	[M-H]-, [M+H]+	TRUE	ADP-ribose	C15H23N5O14P2	Spectral Library - Bruker MetaboBASE Personal Library 2.0, SmartFormula - mzdev: -0.0002 mSigma: 4.97,	20220	Bruker MetaboBASE Personal Library 2.0	19996	38054	31246	36758	49124	37846	8878	10546	11272	27208	22842	15728
5.51	339.071	338.063	[M+H]+	FALSE	AICAR	C9H15N4O8P	SmartFormula - mzdev: -0.0000 mSigma: Infinity, ,	11000	The used Analyte List does not exist anymore.	374	526	212	228	804	606	422	588	188	1384	218	532
3.22	161.092	160.085	[M+H]+	TRUE	Ala Ala	C6H12N2O3	SmartFormula - mzdev: -0.0000 mSigma: 6.58, , Spectral Library - Bruker MetaboBASE Personal Library 2.0	20220	Bruker MetaboBASE Personal Library 2.0	220	196	12636	336	836	514	2882	0	3084	236	426	384
3.88	161.092	160.085	[M+H]+	TRUE	Ala Ala	C6H12N2O3	SmartFormula - mzdev: 0.0002 mSigma: 5.88, , Spectral Library - Bruker MetaboBASE Personal Library 2.0	20220	Bruker MetaboBASE Personal Library 2.0	2690	4062	3040	2280	1486	1622	4274	5056	4680	4404	4980	4288
3	232.13	231.122	[M+H]+	TRUE	Ala Ala Ala	C9H17N3O4	SmartFormula - mzdev: 0.0003 mSigma: Infinity, , Spectral Library - Bruker MetaboBASE Personal Library 2.0_in-silico	20010	Bruker MetaboBASE Personal Library 2.0_in-silico	0	336	0	0	304	606	3052	4982	5296	754	820	814
3.89	232.129	231.122	[M+H]+	TRUE	Ala Ala Ala	C9H17N3O4	Spectral Library - Bruker MetaboBASE Personal Library 2.0_in-silico, SmartFormula - mzdev: 0.0002 mSigma: Infinity,	20010	Bruker MetaboBASE Personal Library 2.0_in-silico	368	300	346	430	0	264	1526	1352	1466	2002	818	564
7.03	301.151	300.144	[M+H]+	TRUE	Ala Asn Pro	C12H20N4O5	SmartFormula - mzdev: -0.0000 mSigma: Infinity, , Spectral Library - Bruker MetaboBASE Personal Library 2.0_in-silico	20010	Bruker MetaboBASE Personal Library 2.0_in-silico	0	546	490	1212	134	426	698	860	794	630	356	0
3.9	417.232	416.225	[M+H]+	TRUE	Ala Asp Ile Val	C18H32N4O7	SmartFormula - mzdev: 0.0000 mSigma: Infinity, , Spectral Library - Bruker MetaboBASE Personal Library 2.0_in-silico	10010	Bruker MetaboBASE Personal Library 2.0_in-silico	1410	1722	0	0	0	0	0	0	0	0	3462	4246
4.25	218.113	217.106	[M+H]+, [M-H]-	TRUE	Ala Gln	C8H15N3O4	Spectral Library - Bruker MetaboBASE Personal Library 2.0_in-silico, SmartFormula - mzdev: -0.0004 mSigma: Infinity,	20010	Bruker MetaboBASE Personal Library 2.0_in-silico	2422	2074	2896	3206	820	1118	3162	1668	1482	3536	1676	1748
4.81	218.113	217.106	[M+H]+	TRUE	Ala Gln	C8H15N3O4	SmartFormula - mzdev: 0.0005 mSigma: Infinity, , Spectral Library - Bruker MetaboBASE Personal Library 2.0_in-silico	20010	Bruker MetaboBASE Personal Library 2.0_in-silico	6850	3102	2778	4566	2972	1960	5828	2206	2032	5202	1174	1464
7.02	417.208	416.2	[M+H]+	TRUE	Ala Gln Ala Gln	C16H28N6O7	Spectral Library - Bruker MetaboBASE Personal Library 2.0_in-silico, SmartFormula - mzdev: 0.0004 mSigma: 13.59,	20110	Bruker MetaboBASE Personal Library 2.0_in-silico	0	0	0	0	7756	0	0	0	1948	0	3682	2944
2.12	452.216	451.209	[M+H]+	TRUE	Ala Gln Phe Ser	C20H29N5O7	SmartFormula - mzdev: 0.0000 mSigma: Infinity, , Spectral Library - Bruker MetaboBASE Personal Library 2.0_in-silico	10010	Bruker MetaboBASE Personal Library 2.0_in-silico	1442	2008	0	0	0	0	0	0	0	0	2500	5374
2.08	317.183	316.175	[M+H]+	TRUE	Ala Gln Val	C13H24N4O5	Spectral Library - Bruker MetaboBASE Personal Library 2.0_in-silico, SmartFormula - mzdev: -0.0003 mSigma: Infinity,	20010	Bruker MetaboBASE Personal Library 2.0_in-silico	1012	1088	0	0	0	0	0	0	0	0	992	1302
4.14	241.08	218.09	[M+Na]+, [M+H]+	TRUE	Ala Glu	C8H14N2O5	SmartFormula - mzdev: -0.0009 mSigma: 16.61, , Spectral Library - Bruker MetaboBASE Personal Library 2.0_in-silico	20210	Bruker MetaboBASE Personal Library 2.0_in-silico	2892	3110	1796	1220	1336	942	1330	1996	1472	3050	2346	2716
4.72	219.098	218.09	[M+H]+	TRUE	Ala Glu	C8H14N2O5	SmartFormula - mzdev: 0.0000 mSigma: 9.76, , Spectral Library - Bruker MetaboBASE Personal Library 2.0_in-silico	20210	Bruker MetaboBASE Personal Library 2.0_in-silico	12372	10448	9754	8700	3138	4554	5194	5686	5590	10876	7286	9366
3.88	318.166	317.159	[M+H]+	TRUE	Ala Glu Val	C13H23N3O6	SmartFormula - mzdev: -0.0000 mSigma: 16.85, , Spectral Library - Bruker MetaboBASE Personal Library 2.0_in-silico	20210	Bruker MetaboBASE Personal Library 2.0_in-silico	744	1052	1624	1078	296	438	3362	3812	5246	3978	2308	2748
0.96	431.25	430.243	[M+H]+	TRUE	Ala Glu Val Leu	C19H34N4O7	SmartFormula - mzdev: 0.0005 mSigma: 18.25, , Spectral Library - Bruker MetaboBASE Personal Library 2.0_in-silico	20110	Bruker MetaboBASE Personal Library 2.0_in-silico	2350	3582	2124	8800	1560	5158	8986	10092	8078	1770	3412	2090
5.05	227.114	226.106	[M+H]+	TRUE	Ala His	C9H14N4O3	SmartFormula - mzdev: -0.0002 mSigma: 8.63, , Spectral Library - Bruker MetaboBASE Personal Library 2.0	20210	Bruker MetaboBASE Personal Library 2.0	4040	0	710	3228	404	418	6670	2876	1164	2974	352	0
8.8	440.236	439.229	[M+H]+	TRUE	Ala His Arg Gly	C17H29N9O5	Spectral Library - Bruker MetaboBASE Personal Library 2.0_in-silico, SmartFormula - mzdev: 0.0000 mSigma: Infinity,	20010	Bruker MetaboBASE Personal Library 2.0_in-silico	0	610	922	0	0	420	0	284	0	1144	1372	1420
1.7	203.139	202.132	[M+H]+	TRUE	Ala Ile	C9H18N2O3	SmartFormula - mzdev: -0.0000 mSigma: 16.43, , Spectral Library - Bruker MetaboBASE Personal Library 2.0	20220	Bruker MetaboBASE Personal Library 2.0	514	8132	0	0	0	0	0	0	0	0	5812	6812
0.93	203.139	202.132	[M+H]+	TRUE	Ala Ile	C9H18N2O3	SmartFormula - mzdev: 0.0005 mSigma: 3.23, , Spectral Library - Bruker MetaboBASE Personal Library 2.0	20220	Bruker MetaboBASE Personal Library 2.0	0	38678	34274	23182	14248	19742	24790	27660	0	0	0	21520
2.92	203.139	202.132	[M+H]+, [M-H]-	TRUE	Ala Ile	C9H18N2O3	Spectral Library - Bruker MetaboBASE Personal Library 2.0, SmartFormula - mzdev: 0.0002 mSigma: 6.31,	20220	Bruker MetaboBASE Personal Library 2.0	12696	12088	11540	12050	3234	4868	53878	27188	47612	35136	50200	46128
3.59	203.139	202.132	[M+H]+, [M-H]-	TRUE	Ala Ile	C9H18N2O3	SmartFormula - mzdev: -0.0000 mSigma: 1.19, , Spectral Library - Bruker MetaboBASE Personal Library 2.0	20220	Bruker MetaboBASE Personal Library 2.0	50202	54360	57984	29422	15678	25852	29882	34622	36488	55198	39174	47910
5.27	430.275	429.268	[M+H]+	TRUE	Ala Ile Arg Ala	C18H35N7O5	SmartFormula - mzdev: 0.0002 mSigma: 26.18, , Spectral Library - Bruker MetaboBASE Personal Library 2.0_in-silico	10110	Bruker MetaboBASE Personal Library 2.0_in-silico	0	0	2888	0	432	0	362	0	878	1064	1152	864
1.81	317.183	316.175	[M+H]+	TRUE	Ala Ile Asn	C13H24N4O5	SmartFormula - mzdev: -0.0000 mSigma: Infinity, , Spectral Library - Bruker MetaboBASE Personal Library 2.0_in-silico	20010	Bruker MetaboBASE Personal Library 2.0_in-silico	1048	830	0	0	0	0	0	0	0	0	628	762
3.2	332.182	331.174	[M+H]+	TRUE	Ala Ile Glu	C14H25N3O6	SmartFormula - mzdev: 0.0001 mSigma: 13.50, , Spectral Library - Bruker MetaboBASE Personal Library 2.0_in-silico	20210	Bruker MetaboBASE Personal Library 2.0_in-silico	3194	4266	6112	2272	450	1100	2530	2312	2618	6390	1000	732
3.85	373.243	372.235	[M+H]+	TRUE	Ala Ile Ile Gly	C17H32N4O5	SmartFormula - mzdev: -0.0001 mSigma: Infinity, , Spectral Library - Bruker MetaboBASE Personal Library 2.0_in-silico	10010	Bruker MetaboBASE Personal Library 2.0_in-silico	1440	1634	0	0	0	0	0	0	0	0	2126	1934
6.41	416.248	415.241	[M+H]+	TRUE	Ala Ile Val Asn	C18H33N5O6	Spectral Library - Bruker MetaboBASE Personal Library 2.0_in-silico, SmartFormula - mzdev: -0.0000 mSigma: Infinity,	10010	Bruker MetaboBASE Personal Library 2.0_in-silico	1218	782	1272	0	0	0	0	0	0	448	0	0
1.56	203.139	202.132	[M+H]+, [M-H]-	TRUE	Ala Leu	C9H18N2O3	Spectral Library - Bruker MetaboBASE Personal Library 2.0, SmartFormula - mzdev: -0.0002 mSigma: 9.76,	20220	Bruker MetaboBASE Personal Library 2.0	32274	21866	0	0	0	0	1440	1248	1568	0	6190	3012
0.91	399.261	398.254	[M+H]+	TRUE	Ala Leu Pro Val	C19H34N4O5	Spectral Library - Bruker MetaboBASE Personal Library 2.0_in-silico, SmartFormula - mzdev: -0.0001 mSigma: Infinity,	20010	Bruker MetaboBASE Personal Library 2.0_in-silico	4662	2548	1878	3200	1520	1262	4016	3068	2602	3496	1604	2038
1.48	486.272	485.265	[M+H]+	TRUE	Ala Leu Trp Pro	C25H35N5O5	Spectral Library - Bruker MetaboBASE Personal Library 2.0_in-silico, SmartFormula - mzdev: -0.0001 mSigma: Infinity,	20010	Bruker MetaboBASE Personal Library 2.0_in-silico	0	0	0	1694	0	192	3090	2934	2474	4580	7094	4188
0.9	401.275	400.267	[M+H]+	TRUE	Ala Leu Val Val	C19H36N4O5	SmartFormula - mzdev: -0.0008 mSigma: 15.36, , Spectral Library - Bruker MetaboBASE Personal Library 2.0_in-silico	20110	Bruker MetaboBASE Personal Library 2.0_in-silico	2312	2942	2888	1142	1334	1614	3936	4122	4170	2470	2002	2480
5.52	218.15	217.143	[M+H]+	TRUE	Ala Lys	C9H19N3O3	Spectral Library - Bruker MetaboBASE Personal Library 2.0_in-silico, SmartFormula - mzdev: -0.0000 mSigma: Infinity,	20010	Bruker MetaboBASE Personal Library 2.0_in-silico	0	0	0	1392	606	0	5028	5634	5042	2488	2356	2428
5.95	218.15	217.143	[M+H]+	TRUE	Ala Lys	C9H19N3O3	Spectral Library - Bruker MetaboBASE Personal Library 2.0_in-silico, SmartFormula - mzdev: -0.0000 mSigma: 6.54,	20210	Bruker MetaboBASE Personal Library 2.0_in-silico	0	1458	1740	0	626	0	3854	6162	6310	2904	0	0
1.24	429.247	428.239	[M+H]+	TRUE	Ala Lys Pro Asn	C18H32N6O6	Spectral Library - Bruker MetaboBASE Personal Library 2.0_in-silico, SmartFormula - mzdev: 0.0001 mSigma: Infinity,	20010	Bruker MetaboBASE Personal Library 2.0_in-silico	0	0	0	760	1164	0	1512	0	1816	0	2706	0
7.65	418.214	417.206	[M+H]+	TRUE	Ala Lys Pro Cys	C17H31N5O5S	SmartFormula - mzdev: -0.0001 mSigma: Infinity, , Spectral Library - Bruker MetaboBASE Personal Library 2.0_in-silico	10010	Bruker MetaboBASE Personal Library 2.0_in-silico	0	0	0	0	418	1010	0	0	0	652	894	0
5.02	317.218	316.211	[M+H]+	TRUE	Ala Lys Val	C14H28N4O4	SmartFormula - mzdev: 0.0000 mSigma: 31.03, , Spectral Library - Bruker MetaboBASE Personal Library 2.0_in-silico	20110	Bruker MetaboBASE Personal Library 2.0_in-silico	1620	1888	0	996	728	514	3560	2754	3072	1844	0	2152
5.59	317.218	316.211	[M+H]+	TRUE	Ala Lys Val	C14H28N4O4	SmartFormula - mzdev: -0.0001 mSigma: Infinity, , Spectral Library - Bruker MetaboBASE Personal Library 2.0_in-silico	20010	Bruker MetaboBASE Personal Library 2.0_in-silico	278	496	1938	356	758	892	1614	1836	3110	0	2126	1904
1.01	237.123	236.116	[M+H]+	TRUE	Ala Phe	C12H16N2O3	Spectral Library - Bruker MetaboBASE Personal Library 2.0, SmartFormula - mzdev: -0.0000 mSigma: 8.96,	20220	Bruker MetaboBASE Personal Library 2.0	4514	6524	5588	1626	1228	2164	2476	3020	2382	1484	1416	1142
2.88	237.123	236.116	[M+H]+	TRUE	Ala Phe	C12H16N2O3	Spectral Library - Bruker MetaboBASE Personal Library 2.0, SmartFormula - mzdev: 0.0001 mSigma: 25.94,	20110	Bruker MetaboBASE Personal Library 2.0	2268	1096	1334	1234	376	0	5714	3568	7186	1696	3716	2492
3.61	237.123	236.116	[M+H]+, [M-H]-	TRUE	Ala Phe	C12H16N2O3	Spectral Library - Bruker MetaboBASE Personal Library 2.0, SmartFormula - mzdev: 0.0001 mSigma: 12.19,	20220	Bruker MetaboBASE Personal Library 2.0	3682	3258	4138	1770	1038	1936	2970	3996	4538	2640	3104	1712
7.77	308.16	307.153	[M+H]+	TRUE	Ala Phe Ala	C15H21N3O4	SmartFormula - mzdev: -0.0009 mSigma: 11.75, , Spectral Library - Bruker MetaboBASE Personal Library 2.0_in-silico	20110	Bruker MetaboBASE Personal Library 2.0_in-silico	0	0	704	0	0	1384	902	348	428	0	0	0
8.1	308.16	307.152	[M+H]+	TRUE	Ala Phe Ala	C15H21N3O4	Spectral Library - Bruker MetaboBASE Personal Library 2.0_in-silico, SmartFormula - mzdev: 0.0003 mSigma: Infinity,	20010	Bruker MetaboBASE Personal Library 2.0_in-silico	436	442	1826	1764	450	300	752	468	534	1254	704	662
5.66	453.219	452.212	[M+H]+	TRUE	Ala Phe Leu Cys	C21H32N4O5S	Spectral Library - Bruker MetaboBASE Personal Library 2.0_in-silico, SmartFormula - mzdev: 0.0000 mSigma: Infinity,	10010	Bruker MetaboBASE Personal Library 2.0_in-silico	0	0	0	0	0	2992	2794	2724	2674	2068	0	0
9.23	336.193	335.186	[M+H]+	TRUE	Ala Phe Val	C17H25N3O4	SmartFormula - mzdev: 0.0000 mSigma: Infinity, , Spectral Library - Bruker MetaboBASE Personal Library 2.0_in-silico	10010	Bruker MetaboBASE Personal Library 2.0_in-silico	828	1186	1918	188	0	414	0	0	0	682	1418	1474
7.37	372.188	371.181	[M+H]+	TRUE	Ala Pro Gly Gln	C15H25N5O6	SmartFormula - mzdev: 0.0000 mSigma: Infinity, , Spectral Library - Bruker MetaboBASE Personal Library 2.0_in-silico	20010	Bruker MetaboBASE Personal Library 2.0_in-silico	0	2534	2634	1570	352	1920	674	442	670	1574	716	0
7.6	372.188	371.181	[M+H]+	TRUE	Ala Pro Gly Gln	C15H25N5O6	Spectral Library - Bruker MetaboBASE Personal Library 2.0_in-silico, SmartFormula - mzdev: -0.0000 mSigma: Infinity,	20010	Bruker MetaboBASE Personal Library 2.0_in-silico	606	0	1734	826	662	3108	694	622	638	1186	866	702
0.8	315.202	314.195	[M+H]+	TRUE	Ala Pro Lys	C14H26N4O4	Spectral Library - Bruker MetaboBASE Personal Library 2.0_in-silico, SmartFormula - mzdev: -0.0008 mSigma: 10.94,	20110	Bruker MetaboBASE Personal Library 2.0_in-silico	4518	370	0	1586	1260	1254	0	0	0	3200	858	0
4.86	315.202	314.195	[M+H]+	TRUE	Ala Pro Lys	C14H26N4O4	Spectral Library - Bruker MetaboBASE Personal Library 2.0_in-silico, SmartFormula - mzdev: -0.0002 mSigma: Infinity,	20010	Bruker MetaboBASE Personal Library 2.0_in-silico	2936	0	0	3166	498	0	3034	1882	1632	3318	0	782
2.69	343.198	342.191	[M+H]+	TRUE	Ala Pro Val Gly	C15H26N4O5	Spectral Library - Bruker MetaboBASE Personal Library 2.0_in-silico, SmartFormula - mzdev: 0.0019 mSigma: 38.52,	20110	Bruker MetaboBASE Personal Library 2.0_in-silico	10064	3276	0	0	0	0	0	0	0	0	4228	2176
3.1	373.211	372.204	[M+H]+	TRUE	Ala Ser Val Pro	C16H28N4O6	SmartFormula - mzdev: 0.0001 mSigma: Infinity, , Spectral Library - Bruker MetaboBASE Personal Library 2.0_in-silico	10010	Bruker MetaboBASE Personal Library 2.0_in-silico	1838	1552	0	0	0	0	0	0	0	0	494	1448
3.69	375.222	374.215	[M+H]+	TRUE	Ala Thr Ile Ala	C16H30N4O6	Spectral Library - Bruker MetaboBASE Personal Library 2.0_in-silico, SmartFormula - mzdev: 0.0001 mSigma: Infinity,	10010	Bruker MetaboBASE Personal Library 2.0_in-silico	1420	1402	0	0	0	0	0	0	0	0	552	1116
1.07	189.123	188.116	[M+H]+	TRUE	Ala Val	C8H16N2O3	Spectral Library - Bruker MetaboBASE Personal Library 2.0_in-silico, SmartFormula - mzdev: -0.0000 mSigma: 1.00,	20210	Bruker MetaboBASE Personal Library 2.0_in-silico	30952	42532	30408	24856	7022	14106	7138	14860	7718	16652	1312	1544
2.87	189.123	188.116	[M+H]+	TRUE	Ala Val	C8H16N2O3	Spectral Library - Bruker MetaboBASE Personal Library 2.0_in-silico, SmartFormula - mzdev: -0.0000 mSigma: 1.63,	20210	Bruker MetaboBASE Personal Library 2.0_in-silico	35116	25270	20444	20008	0	4134	21536	0	16786	0	0	0
3	189.123	188.116	[M+H]+	TRUE	Ala Val	C8H16N2O3	Spectral Library - Bruker MetaboBASE Personal Library 2.0, SmartFormula - mzdev: 0.0000 mSigma: 6.99,	20220	Bruker MetaboBASE Personal Library 2.0	0	0	0	13804	2120	2194	30734	32876	27408	46342	52230	58460
3.66	189.123	188.116	[M+H]+, [M-H]-	TRUE	Ala Val	C8H16N2O3	SmartFormula - mzdev: 0.0001 mSigma: 6.10, , Spectral Library - Bruker MetaboBASE Personal Library 2.0	20220	Bruker MetaboBASE Personal Library 2.0	8422	8140	7124	6512	4660	4698	9342	14442	18438	15974	7604	10396
5.87	417.206	416.199	[M+H]+	TRUE	Ala Val Asn Asn	C16H28N6O7	Spectral Library - Bruker MetaboBASE Personal Library 2.0_in-silico, SmartFormula - mzdev: 0.0000 mSigma: Infinity,	10010	Bruker MetaboBASE Personal Library 2.0_in-silico	2438	2882	3296	0	1442	1152	0	976	0	0	2216	1508
3.16	431.249	430.242	[M+H]+	TRUE	Ala Val Leu Glu	C19H34N4O7	SmartFormula - mzdev: 0.0006 mSigma: 35.98, , Spectral Library - Bruker MetaboBASE Personal Library 2.0_in-silico	20110	Bruker MetaboBASE Personal Library 2.0_in-silico	2806	2472	0	0	0	0	0	0	0	0	3382	3044
0.63	159.05	158.043	[M+H]+	FALSE	ALLANTOIN	C4H6N4O3	SmartFormula - mzdev: -0.0008 mSigma: Infinity, ,	12000	The used Analyte List does not exist anymore.	122	226	0	0	0	0	0	0	0	0	1636	1024
4.78	118.051	119.058	[M-H]-	TRUE	Allothreonine	C4H9NO3	SmartFormula - mzdev: -0.0001 mSigma: 3.56, , Spectral Library - Bruker MetaboBASE Personal Library 2.0	20220	Bruker MetaboBASE Personal Library 2.0	5610	8668	9062	10296	4266	7770	21318	17606	13072	26580	18778	10206
4.44	179.056	180.063	[M-H]-	TRUE	Alpha-D-Glucose	C6H12O6	SmartFormula - mzdev: -0.0000 mSigma: Infinity, , Spectral Library - Bruker HMDB Metabolite Library_2.0	20020	Bruker HMDB Metabolite Library_2.0	1708	1962	1938	476	410	764	632	598	438	1556	3000	2408
3.06	485.253	486.26	[M-H]-	TRUE	Alpha-Dihydrogedunol	C28H38O7	Spectral Library - MoNA-VF-NPL_QExactive.msp, SmartFormula - mzdev: 0.0000 mSigma: Infinity,	10010	MoNA-VF-NPL_QExactive.msp	474	354	1024	996	904	1542	578	0	524	0	0	0
0.74	160.061	161.069	[M-H]-, [M-H-H2O]-	FALSE	AMINOADIPATE	C6H11NO4	SmartFormula - mzdev: -0.0002 mSigma: Infinity, ,	22000	The used Analyte List does not exist anymore.	1100	424	952	0	1106	0	0	0	0	1328	0	0
4.78	120.066	119.058	[M+H]+	TRUE	AMINOHYDROXYBUTYRIC ACID	C4H9NO3	SmartFormula - mzdev: 0.0001 mSigma: 10.39, , Spectral Library - Bruker MetaboBASE Personal Library 2.0	20220	Bruker MetaboBASE Personal Library 2.0	8336	7402	3352	5158	4588	1780	4900	3532	2176	3942	1076	1340
6.04	304.162	303.154	[M+H]+	TRUE	Arg Glu	C11H21N5O5	Spectral Library - Bruker MetaboBASE Personal Library 3.0, SmartFormula - mzdev: 0.0000 mSigma: 23.18,	20210	Bruker MetaboBASE Personal Library 3.0	4114	3272	1444	3120	672	660	2932	3188	3340	4840	1594	1744
0.56	175.119	174.112	[M+H]+	FALSE	ARGININE	C6H14N4O2	SmartFormula - mzdev: 0.0004 mSigma: Infinity, ,	12000	The used Analyte List does not exist anymore.	3146	4282	0	0	0	0	0	0	0	0	2056	1200
0.67	173.105	174.112	[M-H]-	TRUE	ARGININE	C6H14N4O2	, Spectral Library - Bruker HMDB Metabolite Library_2.0, SmartFormula - mzdev: 0.0001 mSigma: Infinity,	21000	The used Analyte List does not exist anymore.	4248	3580	2774	0	0	0	0	0	0	1318	1416	1072
2.56	375.188	374.181	[M+H]+, [M-H]-	TRUE	Asn Glu Leu	C15H26N4O7	Spectral Library - Bruker MetaboBASE Personal Library 3.0, SmartFormula - mzdev: -0.0008 mSigma: 26.23,	20110	Bruker MetaboBASE Personal Library 3.0	7260	2126	0	0	0	0	0	0	0	0	4764	4870
4.17	359.228	358.221	[M+H]+	TRUE	Asn Ile Ile	C16H30N4O5	SmartFormula - mzdev: -0.0000 mSigma: Infinity, , Spectral Library - Bruker MetaboBASE Personal Library 2.0	10010	Bruker MetaboBASE Personal Library 2.0	1732	1104	0	0	0	0	0	0	0	0	4386	1810
3.39	345.215	344.208	[M+H]+	TRUE	Asn Val Leu	C15H28N4O5	SmartFormula - mzdev: -0.0000 mSigma: 34.16, , Spectral Library - Bruker MetaboBASE Personal Library 2.0	10110	Bruker MetaboBASE Personal Library 2.0	3198	2568	0	0	0	0	0	0	0	0	18688	3468
0.86	375.223	374.216	[M+H]+	TRUE	Asp Ile Lys	C16H30N4O6	SmartFormula - mzdev: 0.0001 mSigma: 27.26, , Spectral Library - Bruker MetaboBASE Personal Library 2.0	10110	Bruker MetaboBASE Personal Library 2.0	10680	1790	0	1552	748	3630	0	2666	1540	0	2284	1516
4.84	375.225	374.218	[M+H]+	TRUE	Asp Ile Lys	C16H30N4O6	Spectral Library - Bruker MetaboBASE Personal Library 3.0, SmartFormula - mzdev: -0.0008 mSigma: 20.84,	20110	Bruker MetaboBASE Personal Library 3.0	9366	3952	3090	4786	1420	1020	6406	4496	4488	7496	3104	3570
3.54	295.129	294.122	[M+H]+	TRUE	Asp-Phe methyl ester	C14H18N2O5	SmartFormula - mzdev: 0.0002 mSigma: 19.38, , Spectral Library - Bruker MetaboBASE Personal Library 2.0	20210	Bruker MetaboBASE Personal Library 2.0	514	322	578	806	458	568	8018	8228	8286	1708	0	1170
6.28	187.098	188.105	[M-H]-, [M-H-H2O]-	TRUE	Azelaic acid	C9H16O4	SmartFormula - mzdev: -0.0000 mSigma: 9.31, , Spectral Library - MoNA-VF-NPL_QTOF.msp	20220	MoNA-VF-NPL_QTOF.msp	7134	23648	7396	0	0	0	0	0	0	0	7414	7162
0.87	187.097	188.105	[M-H]-	FALSE	AZELATE	C9H16O4	, SmartFormula - mzdev: -0.0004 mSigma: 15.92,	12100	The used Analyte List does not exist anymore.	1030	1620	2442	2626	7444	8214	2360	5518	5264	5368	5236	6846
0.69	179.056	180.063	[M-H]-, [M-H-H2O]-, [M+COOH]-	TRUE	b-D-Galactopyranose	C6H12O6	SmartFormula - mzdev: -0.0000 mSigma: 25.22, , Spectral Library - Bruker MetaboBASE Personal Library 2.0	20120	Bruker MetaboBASE Personal Library 2.0	7984	8610	8598	0	0	0	0	0	0	0	0	0
4.75	121.029	122.037	[M-H]-	TRUE	Benzoic acid	C7H6O2	Spectral Library - Bruker HMDB Metabolite Library_2.0, SmartFormula - mzdev: -0.0001 mSigma: 8.74,	20220	Bruker HMDB Metabolite Library_2.0	6138	21628	5252	0	0	0	0	0	0	0	0	0
4.95	121.029	122.037	[M-H]-	TRUE	Benzoic acid	C7H6O2	SmartFormula - mzdev: -0.0001 mSigma: 7.64, , Spectral Library - Bruker MetaboBASE Personal Library 2.0	20220	Bruker MetaboBASE Personal Library 2.0	7860	21514	6738	0	0	0	0	0	0	0	0	0
2.4	121.029	122.037	[M-H]-	TRUE	Benzoic acid	C7H6O2	SmartFormula - mzdev: -0.0002 mSigma: Infinity, , Spectral Library - Bruker MetaboBASE Personal Library 2.0	20020	Bruker MetaboBASE Personal Library 2.0	1178	1134	1096	1594	1736	2558	1054	1240	910	2022	1626	3748
2.68	121.029	122.037	[M-H]-	TRUE	Benzoic acid	C7H6O2	Spectral Library - Bruker HMDB Metabolite Library_2.0, SmartFormula - mzdev: -0.0001 mSigma: 44.16,	20120	Bruker HMDB Metabolite Library_2.0	2480	4094	3984	2882	3654	5040	9576	8906	10256	20346	13926	24594
3.36	118.086	117.079	[M+H]+	TRUE	Betaine	C5H11NO2	SmartFormula - mzdev: -0.0002 mSigma: 0.45, , Spectral Library - Bruker MetaboBASE Personal Library 3.0	20220	Bruker MetaboBASE Personal Library 3.0	8688	4856	604170	1220	958	844	1506	0	1344	1716	1164	1856
3.86	118.086	117.079	[M+H]+, [M+K]+, [M-H]-, [M+Na]+	TRUE	Betaine	C5H11NO2	Spectral Library - Bruker HMDB Metabolite Library_2.0, SmartFormula - mzdev: -0.0002 mSigma: 2.38,	20220	Bruker HMDB Metabolite Library_2.0	766004	700554	644572	0	636956	770634	665322	575688	511722	672824	589918	686316
10.51	277.18	276.172	[M+H]+	TRUE	Buddledin A	C17H24O3	Spectral Library - Bruker MetaboBASE Personal Library 2.0_in-silico, SmartFormula - mzdev: -0.0003 mSigma: 14.81,	20220	Bruker MetaboBASE Personal Library 2.0_in-silico	7326	4548	0	0	0	0	0	0	0	0	0	7864
0.81	274.274	273.267	[M+H]+	TRUE	C16 Sphinganine	C16H35NO2	SmartFormula - mzdev: -0.0001 mSigma: 3.83, , Spectral Library - Bruker MetaboBASE Personal Library 2.0_in-silico	20220	Bruker MetaboBASE Personal Library 2.0_in-silico	86	0	0	49910	126794	60344	0	147290	154244	0	0	0
1.3	274.274	273.267	[M+H]+	TRUE	C16 Sphinganine	C16H35NO2	Spectral Library - Bruker MetaboBASE Personal Library 2.0_in-silico, SmartFormula - mzdev: -0.0002 mSigma: 5.10,	20220	Bruker MetaboBASE Personal Library 2.0_in-silico	122	0	0	2014	0	2006	159762	0	1782	0	0	0
1.36	274.274	273.267	[M+H]+	TRUE	C16 Sphinganine	C16H35NO2	Spectral Library - Bruker MetaboBASE Personal Library 2.0_in-silico, SmartFormula - mzdev: -0.0001 mSigma: 10.23,	20220	Bruker MetaboBASE Personal Library 2.0_in-silico	140	162	0	1898	1542	2100	269638	1738	1542	0	0	0
8.74	274.274	273.267	[M+H]+	TRUE	C16 Sphinganine	C16H35NO2	SmartFormula - mzdev: -0.0001 mSigma: 1.28, , Spectral Library - Bruker MetaboBASE Personal Library 2.0_in-silico	20220	Bruker MetaboBASE Personal Library 2.0_in-silico	61548	60524	0	3386	2846	3444	1366	2554	2380	51834	100056	92932
8.84	274.274	273.267	[M+H]+	TRUE	C16 Sphinganine	C16H35NO2	Spectral Library - Bruker MetaboBASE Personal Library 2.0_in-silico, SmartFormula - mzdev: 0.0000 mSigma: 4.94,	20220	Bruker MetaboBASE Personal Library 2.0_in-silico	0	0	0	2992	2572	2944	1798	2190	2520	0	99416	99188
18.6	274.274	273.267	[M+H]+	TRUE	C16 Sphinganine	C16H35NO2	Spectral Library - Bruker MetaboBASE Personal Library 2.0_in-silico, SmartFormula - mzdev: 0.0000 mSigma: 10.99,	20220	Bruker MetaboBASE Personal Library 2.0_in-silico	1372	1126	0	9216	8594	9466	7074	7636	7538	1570	1738	2426
18.96	274.274	273.267	[M+H]+	TRUE	C16 Sphinganine	C16H35NO2	Spectral Library - Bruker MetaboBASE Personal Library 2.0_in-silico, SmartFormula - mzdev: -0.0000 mSigma: 11.31,	20220	Bruker MetaboBASE Personal Library 2.0_in-silico	1622	0	0	9364	9110	9058	6840	8150	9072	2940	3314	3092
0.92	254.248	271.251	[M+H-H2O]+, [M+H]+	TRUE	C16 Sphingosine	C16H33NO2	Spectral Library - Bruker MetaboBASE Personal Library 2.0_in-silico, SmartFormula - mzdev: 0.0001 mSigma: 15.41,	20220	Bruker MetaboBASE Personal Library 2.0_in-silico	0	0	0	7358	6682	9498	0	5014	5482	0	0	0
9.02	272.258	271.251	[M+H]+	TRUE	C16 Sphingosine	C16H33NO2	SmartFormula - mzdev: -0.0001 mSigma: 12.49, , Spectral Library - Bruker MetaboBASE Personal Library 2.0_in-silico	20220	Bruker MetaboBASE Personal Library 2.0_in-silico	4832	4444	0	0	0	0	0	0	0	3732	0	6696
4.05	195.088	194.081	[M+H]+	FALSE	CAFFEINE	C8H10N4O2	SmartFormula - mzdev: 0.0004 mSigma: Infinity, ,	12000	The used Analyte List does not exist anymore.	376	0	0	0	0	0	0	0	0	0	2984	3920
4.76	227.114	226.107	[M+H]+	FALSE	CARNOSINE	C9H14N4O3	, SmartFormula - mzdev: 0.0002 mSigma: Infinity,	21000	The used Analyte List does not exist anymore.	1380	638	0	1452	134	0	5228	1626	0	3396	0	0
6.26	478.062	477.055	[M+H]+	TRUE	CDP-glycerol	C12H21N3O13P2	SmartFormula - mzdev: -0.0000 mSigma: 11.75, , Spectral Library - Bruker MetaboBASE Personal Library 2.0_in-silico	20220	Bruker MetaboBASE Personal Library 2.0_in-silico	14202	8292	7540	13538	8602	8500	4108	3620	3722	14778	8056	6302
1.94	313.274	330.277	[M+H-H2O]+, [M+H]+	TRUE	Ceratodictyol	C19H38O4	SmartFormula - mzdev: -0.0002 mSigma: 8.57, , Spectral Library - MoNA-export-GNPS.msp	20210	MoNA-export-GNPS.msp	0	0	0	623778	0	0	0	767226	1010458	0	0	0
2.01	313.274	330.277	[M+H-H2O]+, [M+NH4]+, [M+H]+	TRUE	Ceratodictyol	C19H38O4	SmartFormula - mzdev: -0.0001 mSigma: 5.21, , Spectral Library - MoNA-export-GNPS.msp	20210	MoNA-export-GNPS.msp	190	0	0	1613558	1831144	1778052	0	695488	923778	0	912	890
0.63	284.331	283.324	[M+H]+	TRUE	CETRIMONIUM	C19H41N	SmartFormula - mzdev: -0.0001 mSigma: 5.50, , Spectral Library - Bruker MetaboBASE Personal Library 2.0	20210	Bruker MetaboBASE Personal Library 2.0	67786	20866	35312	24464	186900	7408	14442	4664	9306	28960	9570	9412
5.03	346.055	345.048	[M+H]+	TRUE	cGMP	C10H12N5O7P	SmartFormula - mzdev: -0.0009 mSigma: 15.22, , Spectral Library - Bruker MetaboBASE Personal Library 2.0	20120	Bruker MetaboBASE Personal Library 2.0	200	2376	2350	4448	3746	3982	9736	8658	5358	6334	556	1404
3.97	197.128	196.121	[M+H]+	TRUE	CHEBI:69439	C10H16N2O2	Spectral Library - Bruker MetaboBASE Personal Library 3.0, SmartFormula - mzdev: -0.0000 mSigma: 14.67,	20220	Bruker MetaboBASE Personal Library 3.0	29546	2890	0	0	0	0	0	0	0	0	5214	1988
1.49	104.107	103.1	[M+H]+	TRUE	Choline	C5H13NO	SmartFormula - mzdev: -0.0001 mSigma: 2.75, , Spectral Library - Bruker MetaboBASE Personal Library 2.0	20210	Bruker MetaboBASE Personal Library 2.0	62552	16448	7536	80132	16668	9178	62088	17134	7300	46186	11028	4148
2.3	104.107	103.1	[M+H]+	TRUE	Choline	C5H13NO	Spectral Library - Bruker MetaboBASE Personal Library 2.0, SmartFormula - mzdev: -0.0000 mSigma: 2.12,	20210	Bruker MetaboBASE Personal Library 2.0	82052	22018	10562	102940	20324	12452	83406	32350	12010	93274	24966	13716
2.45	104.107	103.1	[M+H]+	TRUE	Choline	C5H13NO	Spectral Library - Bruker MetaboBASE Personal Library 2.0, SmartFormula - mzdev: -0.0000 mSigma: 5.03,	20210	Bruker MetaboBASE Personal Library 2.0	0	0	7450	98404	0	8166	0	0	0	93870	0	0
2.2	147.045	148.052	[M-H]-, [M+H]+	TRUE	Cinnamic acid	C9H8O2	Spectral Library - Bruker HMDB Metabolite Library_2.0, SmartFormula - mzdev: -0.0002 mSigma: 4.94,	20210	Bruker HMDB Metabolite Library_2.0	7228	10886	4566	0	0	0	0	0	0	0	0	0
1.39	191.02	192.027	[M-H]-	FALSE	CITRATE	C6H8O7	, SmartFormula - mzdev: 0.0002 mSigma: Infinity,	21000	The used Analyte List does not exist anymore.	180	1434	306	0	0	0	0	0	0	0	2164	2132
3.32	191.02	192.027	[M-H]-	TRUE	Citric acid	C6H8O7	SmartFormula - mzdev: -0.0001 mSigma: Infinity, , Spectral Library - Bruker HMDB Metabolite Library_2.0	20020	Bruker HMDB Metabolite Library_2.0	3802	1976	1728	1810	862	700	0	0	108	996	1272	492
12.08	241.216	240.209	[M+H]+	TRUE	Citronellyl pentanoate	C15H28O2	Spectral Library - Bruker MetaboBASE Personal Library 2.0_in-silico, SmartFormula - mzdev: -0.0002 mSigma: 42.26,	20110	Bruker MetaboBASE Personal Library 2.0_in-silico	664	1162	0	0	0	0	0	0	0	0	784	1020
9.95	343.295	342.288	[M+H]+	TRUE	CocamidopropylBetaine	C19H38N2O3	Spectral Library - MoNA-export-GNPS.msp, SmartFormula - mzdev: -0.0002 mSigma: 13.98,	20120	MoNA-export-GNPS.msp	3092	2498	0	0	0	0	0	0	0	692	177046	9210
2.86	114.067	113.059	[M+H]+	FALSE	CREATININE	C4H7N3O	, SmartFormula - mzdev: 0.0004 mSigma: Infinity,	12000	The used Analyte List does not exist anymore.	0	0	196	298	0	0	924	712	980	360	826	1134
6	330.06	329.053	[M+H]+	TRUE	Cyclic AMP	C10H12N5O6P	SmartFormula - mzdev: -0.0000 mSigma: 35.36, , Spectral Library - Bruker HMDB Metabolite Library_2.0	20120	Bruker HMDB Metabolite Library_2.0	1302	1234	0	0	1846	0	0	0	0	0	0	2184
5.62	223.074	222.067	[M+H]+	FALSE	CYSTATHIONINE	C7H14N2O4S	SmartFormula - mzdev: 0.0002 mSigma: Infinity, ,	12000	The used Analyte List does not exist anymore.	1028	340	344	1542	778	0	896	402	188	1052	248	0
5.23	167.997	169.004	[M-H]-	TRUE	CYSTEATE	C3H7NO5S	, SmartFormula - mzdev: -0.0012 mSigma: Infinity,	12000	The used Analyte List does not exist anymore.	194	190	172	1112	1420	1254	882	846	932	440	208	298
0.65	244.093	243.085	[M+H]+, [M-H]-	FALSE	CYTIDINE	C9H13N3O5	SmartFormula - mzdev: -0.0001 mSigma: Infinity, ,	22000	The used Analyte List does not exist anymore.	2364	6938	0	1134	2378	3214	0	0	688	0	0	0
3.81	242.079	243.086	[M-H]-	FALSE	CYTIDINE	C9H13N3O5	SmartFormula - mzdev: 0.0003 mSigma: Infinity, ,	22000	The used Analyte List does not exist anymore.	446	96	176	454	250	194	1010	370	504	558	190	98
5.06	306.049	305.041	[M+H]+	TRUE	CYTIDINE 2',3'-CYCLIC PHOSPHATE	C9H12N3O7P	Spectral Library - MoNA-export-GNPS.msp, , SmartFormula - mzdev: -0.0000 mSigma: 8.22,	21200	The used Analyte List does not exist anymore.	4908	1550	1708	8654	2924	4702	7138	7068	6250	6576	1238	1704
5.07	304.034	305.041	[M-H]-	TRUE	CYTIDINE 2',3'-CYCLIC PHOSPHATE	C9H12N3O7P	Spectral Library - Bruker MetaboBASE Personal Library 2.0, SmartFormula - mzdev: -0.0003 mSigma: 8.34, ,	21200	The used Analyte List does not exist anymore.	2770	1722	1304	3952	1828	2604	4068	3208	3542	5200	1424	1628
6.39	404.025	403.018	[M+H]+	TRUE	Cytidine diphosphate (CDP)	C9H15N3O11P2	Spectral Library - Bruker MetaboBASE Personal Library 2.0_in-silico, SmartFormula - mzdev: 0.0000 mSigma: Infinity,	20010	Bruker MetaboBASE Personal Library 2.0_in-silico	2664	2928	3808	7988	4360	7388	2752	3308	2568	2806	1882	1474
0.81	322.045	323.052	[M-H]-, [M+H]+	TRUE	CYTIDINE MONOPHOSPHATE	C9H14N3O8P	SmartFormula - mzdev: -0.0000 mSigma: 2.02, ,	22220	The used Analyte List does not exist anymore.	37430	63526	69978	0	0	0	0	0	0	1548	200390	133382
5.59	324.059	323.052	[M+H]+, [M-H]-	TRUE	CYTIDINE MONOPHOSPHATE	C9H14N3O8P	, Spectral Library - Bruker HMDB Metabolite Library_2.0, SmartFormula - mzdev: 0.0001 mSigma: 2.36,	22220	The used Analyte List does not exist anymore.	75460	85410	92016	75174	72412	94296	36548	39918	41302	67864	56946	47910
6.95	481.978	482.985	[M-H]-	TRUE	Cytidine triphosphate (CTP)	C9H16N3O14P3	SmartFormula - mzdev: 0.0001 mSigma: Infinity, , Spectral Library - Bruker MetaboBASE Personal Library 2.0	20010	Bruker MetaboBASE Personal Library 2.0	172	378	254	1296	724	1358	0	444	422	120	0	210
4.2	112.05	111.043	[M+H]+	TRUE	Cytosine	C4H5N3O	SmartFormula - mzdev: -0.0002 mSigma: 7.45, , Spectral Library - Bruker MetaboBASE Personal Library 2.0_in-silico	20210	Bruker MetaboBASE Personal Library 2.0_in-silico	4456	5448	4270	5458	7766	8248	20138	21166	24730	22674	10816	13150
2.94	149.045	150.053	[M-H]-	TRUE	D-(-)-Arabinose	C5H10O5	Spectral Library - Bruker MetaboBASE Personal Library 2.0, SmartFormula - mzdev: -0.0003 mSigma: Infinity,	20010	Bruker MetaboBASE Personal Library 2.0	1032	1160	974	2466	1000	1220	1166	952	1330	3220	1362	1878
9.35	549.449	526.46	[M+Na]+, [M+H-H2O]+, [M+NH4]+, [M+K]+	TRUE	DAG 29:0; DAG 14:0-15:0; [M+NH4]+	C32H62O5	SmartFormula - mzdev: -0.0000 mSigma: 8.83, , Spectral Library - MSDIAL-LipidDBs-VS34.msp	20120	MSDIAL-LipidDBs-VS34.msp	0	0	0	41446	65556	57364	0	17710	20432	0	0	0
11.88	558.508	540.474	[M+NH4]+, [M+H]+	TRUE	DAG 30:0; DAG 15:0-15:0; [M+NH4]+	C33H64O5	Spectral Library - MSDIAL-LipidDBs-VS34.msp, SmartFormula - mzdev: -0.0002 mSigma: 20.14,	10220	MSDIAL-LipidDBs-VS34.msp	0	0	0	0	0	728	51028	1388	1842	0	0	0
12.23	558.508	540.474	[M+NH4]+, [M+K]+	TRUE	DAG 30:0; DAG 15:0-15:0; [M+NH4]+	C33H64O5	SmartFormula - mzdev: -0.0000 mSigma: 23.54, , Spectral Library - MSDIAL-LipidDBs-VS34.msp	10220	MSDIAL-LipidDBs-VS34.msp	0	0	0	0	504	0	52166	844	802	0	0	0
11.75	577.48	554.491	[M+Na]+, [M+NH4]+, [M+H-H2O]+	TRUE	DAG 31:0; DAG 15:0-16:0; [M+NH4]+	C34H66O5	Spectral Library - MSDIAL-LipidDBs-VS34.msp, SmartFormula - mzdev: -0.0005 mSigma: 5.29,	20120	MSDIAL-LipidDBs-VS34.msp	0	0	0	76404	0	0	0	54112	64194	0	0	0
12.07	572.525	554.491	[M+NH4]+, [M+H]+	TRUE	DAG 31:0; DAG 15:0-16:0; [M+NH4]+	C34H66O5	Spectral Library - MSDIAL-LipidDBs-VS34.msp, SmartFormula - mzdev: -0.0001 mSigma: 0.56,	20220	MSDIAL-LipidDBs-VS34.msp	0	0	0	54412	191842	113888	806	26702	26886	0	0	0
12.47	537.488	554.491	[M+H-H2O]+, [M+Na]+, [M+NH4]+, [M+H]+	TRUE	DAG 31:0; DAG 15:0-16:0; [M+NH4]+	C34H66O5	Spectral Library - MSDIAL-LipidDBs-VS34.msp, SmartFormula - mzdev: -0.0001 mSigma: 4.13,	20220	MSDIAL-LipidDBs-VS34.msp	0	0	0	124470	216842	267314	2100	24336	30454	0	0	0
13.39	537.486	554.489	[M+H-H2O]+, [M+NH4]+	TRUE	DAG 31:0; DAG 15:0-16:0; [M+NH4]+	C34H66O5	SmartFormula - mzdev: 0.0010 mSigma: 2.58, , Spectral Library - MSDIAL-LipidDBs-VS34.msp	10220	MSDIAL-LipidDBs-VS34.msp	0	0	0	1592	2054	1728	388814	8516	8856	0	0	0
13.39	551.503	568.506	[M+H-H2O]+, [M+NH4]+, [M+H]+	TRUE	DAG 32:0; DAG 15:0-17:0; [M+NH4]+	C35H68O5	Spectral Library - MSDIAL-LipidDBs-VS34.msp, SmartFormula - mzdev: -0.0002 mSigma: 7.06,	20220	MSDIAL-LipidDBs-VS34.msp	0	0	0	1231018	1552486	1812596	12134	181360	202592	0	0	1988
12.5	567.498	566.491	[M+H]+, [M+NH4]+	TRUE	DAG 32:1; DAG 15:0-17:1; [M+NH4]+	C35H66O5	SmartFormula - mzdev: 0.0000 mSigma: 1.99, , Spectral Library - MSDIAL-LipidDBs-VS34.msp	20120	MSDIAL-LipidDBs-VS34.msp	0	0	0	7236	18182	13536	0	1900	1728	0	0	0
13.9	565.518	582.522	[M+H-H2O]+, [M+K]+, [M+H]+, [M+NH4]+, [M+Na]+	TRUE	DAG 33:0; DAG 16:0-17:0; [M+NH4]+	C36H70O5	Spectral Library - MSDIAL-LipidDBs-VS34.msp, SmartFormula - mzdev: -0.0009 mSigma: 12.69,	20210	MSDIAL-LipidDBs-VS34.msp	0	0	0	68658	83522	112722	29594	16558	18424	0	0	0
14.31	579.534	596.537	[M+H-H2O]+, [M+K]+, [M+NH4]+, [M+Na]+, [M+H]+	TRUE	DAG 34:0; DAG 16:0-18:0; [M+NH4]+	C37H72O5	Spectral Library - MSDIAL-LipidDBs-VS34.msp, SmartFormula - mzdev: -0.0006 mSigma: 6.40,	20210	MSDIAL-LipidDBs-VS34.msp	0	0	0	979424	1836926	1709374	111534	52364	167674	0	0	0
14.81	607.565	624.568	[M+H-H2O]+, [M+K]+, [M+H]+, [M+NH4]+, [M+Na]+	TRUE	DAG 36:0; DAG 18:0-18:0; [M+NH4]+	C39H76O5	SmartFormula - mzdev: -0.0006 mSigma: 2.10, , Spectral Library - MSDIAL-LipidDBs-VS34.msp	20220	MSDIAL-LipidDBs-VS34.msp	0	0	0	339628	746786	706474	51196	17774	113204	0	0	0
15.24	675.589	652.6	[M+Na]+, [M+K]+, [M+H-H2O]+, [M+NH4]+, [M+H]+	TRUE	DAG 38:0; DAG 18:0-20:0; [M+NH4]+	C41H80O5	Spectral Library - MSDIAL-LipidDBs-VS34.msp, SmartFormula - mzdev: -0.0010 mSigma: 12.60,	20120	MSDIAL-LipidDBs-VS34.msp	0	0	0	7408	13238	12268	1926	0	3432	0	0	0
3.84	159.077	160.085	[M-H]-	TRUE	D-Ala-D-Ala	C6H12N2O3	Spectral Library - Bruker MetaboBASE Personal Library 2.0, SmartFormula - mzdev: -0.0001 mSigma: 16.64,	20220	Bruker MetaboBASE Personal Library 2.0	0	6676	2332	9434	0	0	0	0	0	0	0	0
3.88	159.077	160.085	[M-H]-	TRUE	D-Ala-D-Ala	C6H12N2O3	Spectral Library - Bruker MetaboBASE Personal Library 2.0, SmartFormula - mzdev: -0.0002 mSigma: 5.38,	20220	Bruker MetaboBASE Personal Library 2.0	3454	6632	10686	5142	1644	2736	9136	16182	10680	24120	13734	14366
4.56	159.077	160.085	[M-H]-	TRUE	D-Ala-D-Ala	C6H12N2O3	Spectral Library - Bruker MetaboBASE Personal Library 2.0, SmartFormula - mzdev: -0.0002 mSigma: 10.31,	20220	Bruker MetaboBASE Personal Library 2.0	798	1350	736	808	538	490	2020	1348	1488	1460	1878	2052
5.18	175.119	174.112	[M+H]+	TRUE	D-Arginine	C6H14N4O2	SmartFormula - mzdev: -0.0000 mSigma: 8.51, , Spectral Library - Bruker HMDB Metabolite Library_2.0	20220	Bruker HMDB Metabolite Library_2.0	26362	21660	13292	27354	3808	6132	39094	16522	0	28110	2054	2176
5.53	175.119	174.112	[M+H]+	TRUE	D-Arginine	C6H14N4O2	SmartFormula - mzdev: 0.0000 mSigma: 8.45, , Spectral Library - Bruker HMDB Metabolite Library_2.0	20220	Bruker HMDB Metabolite Library_2.0	79818	37944	12972	48224	2272	11318	43652	22554	0	0	10408	11728
5.82	175.119	174.112	[M+H]+	TRUE	D-Arginine	C6H14N4O2	Spectral Library - Bruker HMDB Metabolite Library_2.0, SmartFormula - mzdev: -0.0000 mSigma: 10.08,	20220	Bruker HMDB Metabolite Library_2.0	0	0	22380	0	16344	11678	0	0	23024	60016	14238	18046
1.57	252.109	251.102	[M+H]+	TRUE	Deoxyadenosine	C10H13N5O3	SmartFormula - mzdev: -0.0001 mSigma: 10.65, , Spectral Library - Bruker MetaboBASE Personal Library 3.0	20220	Bruker MetaboBASE Personal Library 3.0	7216	5178	0	0	0	0	0	0	0	0	5880	0
1.85	332.075	331.068	[M+H]+	TRUE	DEOXYADENOSINE MONOPHOSPHATE	C10H14N5O6P	Spectral Library - Bruker MetaboBASE Personal Library 2.0, SmartFormula - mzdev: 0.0000 mSigma: 11.63, ,	22100	The used Analyte List does not exist anymore.	14826	8478	0	0	0	0	0	0	0	0	8372	0
2.08	332.076	331.068	[M+H]+	TRUE	DEOXYADENOSINE MONOPHOSPHATE	C10H14N5O6P	, SmartFormula - mzdev: 0.0001 mSigma: 15.93,	21100	The used Analyte List does not exist anymore.	2470	0	0	0	0	0	0	0	0	0	2768	18994
1.83	330.061	331.068	[M-H]-	TRUE	DEOXYADENOSINE MONOPHOSPHATE	C10H14N5O6P	, SmartFormula - mzdev: -0.0002 mSigma: 18.20, , Spectral Library - Bruker HMDB Metabolite Library_2.0	22120	The used Analyte List does not exist anymore.	3202	16414	1628	0	0	0	0	0	0	0	11784	16908
5.23	332.075	331.068	[M+H]+, [M-H]-	TRUE	DEOXYADENOSINE MONOPHOSPHATE	C10H14N5O6P	, Spectral Library - Bruker MetaboBASE Personal Library 3.0, SmartFormula - mzdev: 0.0000 mSigma: 11.20,	21120	The used Analyte List does not exist anymore.	21786	18028	21678	9510	6152	8076	7542	6192	8324	14566	14422	12662
0.91	306.049	307.057	[M-H]-	FALSE	DEOXYCYTIDINE MONOPHOSPHATE	C9H14N3O7P	, SmartFormula - mzdev: 0.0001 mSigma: Infinity,	22000	The used Analyte List does not exist anymore.	1206	1172	918	0	0	0	0	0	0	0	2630	3016
5.38	306.049	307.057	[M-H]-	TRUE	DEOXYCYTIDINE MONOPHOSPHATE	C9H14N3O7P	SmartFormula - mzdev: -0.0000 mSigma: 11.58, , Spectral Library - Bruker MetaboBASE Personal Library 2.0,	22100	The used Analyte List does not exist anymore.	888	632	970	1074	654	746	928	1052	888	0	884	1204
2.62	348.07	347.063	[M+H]+	TRUE	DEOXYGUANOSINE-MONOPHOSPHATE	C10H14N5O7P	Spectral Library - MoNA-VF-NPL_QTOF.msp, , SmartFormula - mzdev: 0.0001 mSigma: 10.76,	22100	The used Analyte List does not exist anymore.	12466	10960	0	0	0	0	0	0	0	0	17854	30964
2.57	346.056	347.063	[M-H]-	TRUE	DEOXYGUANOSINE-MONOPHOSPHATE	C10H14N5O7P	SmartFormula - mzdev: 0.0010 mSigma: 11.39, , Spectral Library - Bruker MetaboBASE Personal Library 2.0,	22100	The used Analyte List does not exist anymore.	12190	12548	9910	0	0	0	0	0	0	0	33318	21656
5.46	346.056	347.063	[M-H]-	TRUE	DEOXYGUANOSINE-MONOPHOSPHATE	C10H14N5O7P	Spectral Library - Bruker MetaboBASE Personal Library 2.0, SmartFormula - mzdev: -0.0002 mSigma: 5.67, ,	21200	The used Analyte List does not exist anymore.	92396	118626	131022	90290	79940	91362	36640	52482	50948	95998	0	0
5.46	348.07	347.063	[M+H]+	TRUE	DEOXYGUANOSINE-MONOPHOSPHATE	C10H14N5O7P	, Spectral Library - Bruker HMDB Metabolite Library_2.0, SmartFormula - mzdev: 0.0000 mSigma: 2.51,	21200	The used Analyte List does not exist anymore.	369488	450492	440706	252042	255394	285080	134816	196096	161480	290694	285000	231304
0.57	348.07	347.063	[M+H]+	TRUE	Deoxyguanylic acid	C10H14N5O7P	SmartFormula - mzdev: -0.0001 mSigma: 10.65, , Spectral Library - MoNA-VF-NPL_QTOF.msp	20220	MoNA-VF-NPL_QTOF.msp	186	200	0	1174	736	822	0	0	0	38610	0	0
10.34	523.472	540.475	[M+H-H2O]+, [M+H]+	TRUE	DG(15:0/15:0/0:0)	C33H64O5	SmartFormula - mzdev: -0.0004 mSigma: 23.90, , Spectral Library - Bruker MetaboBASE Personal Library 2.0_in-silico	20110	Bruker MetaboBASE Personal Library 2.0_in-silico	0	0	0	0	0	0	3154	53160	55284	0	0	0
10.6	523.472	540.475	[M+H-H2O]+, [M+NH4]+, [M+H]+, [M+K]+	TRUE	DG(15:0/15:0/0:0)	C33H64O5	SmartFormula - mzdev: -0.0004 mSigma: 10.17, , Spectral Library - Bruker MetaboBASE Personal Library 2.0_in-silico	20210	Bruker MetaboBASE Personal Library 2.0_in-silico	0	0	0	279274	555536	534328	2104	0	52000	0	0	0
17.62	541.483	540.476	[M+H]+	TRUE	DG(15:0/15:0/0:0)	C33H64O5	Spectral Library - Bruker MetaboBASE Personal Library 2.0_in-silico	20110	Bruker MetaboBASE Personal Library 2.0_in-silico	0	1242	0	0	0	0	0	0	0	0	3432	4114
17.85	541.483	540.476	[M+H]+	TRUE	DG(15:0/15:0/0:0)	C33H64O5	Spectral Library - Bruker MetaboBASE Personal Library 2.0_in-silico, SmartFormula - mzdev: 0.0000 mSigma: 37.73,	20110	Bruker MetaboBASE Personal Library 2.0_in-silico	0	1944	0	0	0	0	0	0	0	0	4796	2924
13.66	551.504	568.506	[M+H-H2O]+, [M+H]+	TRUE	DG(16:0/16:0/0:0)	C35H68O5	SmartFormula - mzdev: -0.0006 mSigma: 6.62, , Spectral Library - Bruker MetaboBASE Personal Library 2.0_in-silico	20210	Bruker MetaboBASE Personal Library 2.0_in-silico	0	76	0	542488	1531258	1190556	576702	74120	104924	0	0	2696
17.72	839.5	794.502	[M+COOH]-, [M-H]-	TRUE	DGDG 25:0; DGDG 10:0-15:0; [M+FA-H]-	C40H74O15	SmartFormula - mzdev: 0.0008 mSigma: 2.58, , Spectral Library - MSDIAL-LipidDBs-VS34.msp	20210	MSDIAL-LipidDBs-VS34.msp	3350	12186	3852	0	0	0	0	0	0	29296	19206	22652
3.22	812.534	794.5	[M+NH4]+, [M+Na]+	TRUE	DGDG 25:0; DGDG 10:0-15:0; [M+NH4]+	C40H74O15	Spectral Library - MSDIAL-LipidDBs-VS34.msp, SmartFormula - mzdev: -0.0010 mSigma: 4.71,	10210	MSDIAL-LipidDBs-VS34.msp	0	0	0	8126	11190	7626	0	8024	11340	0	0	0
9.72	924.66	906.625	[M+NH4]+, [M+Na]+	TRUE	DGDG 33:0; DGDG 15:0-18:0; [M+NH4]+	C48H90O15	SmartFormula - mzdev: -0.0003 mSigma: 9.75, , Spectral Library - MSDIAL-LipidDBs-VS34.msp	10110	MSDIAL-LipidDBs-VS34.msp	0	0	0	2840	4862	3860	0	4816	6012	0	0	0
5.74	260.053	259.046	[M+H]+, [M-H]-	TRUE	D-Glucosamine 6-phosphate	C6H14NO8P	Spectral Library - Bruker MetaboBASE Personal Library 2.0, SmartFormula - mzdev: 0.0002 mSigma: Infinity,	20020	Bruker MetaboBASE Personal Library 2.0	1324	1054	852	2714	3034	2566	1152	1530	670	1648	834	526
4.89	147.077	146.069	[M+H]+	TRUE	D-Glutamine	C5H10N2O3	Spectral Library - Bruker HMDB Metabolite Library_2.0, SmartFormula - mzdev: 0.0001 mSigma: 4.93,	20220	Bruker HMDB Metabolite Library_2.0	13764	8788	5832	10172	3156	2538	12018	6274	4982	15592	2158	3060
5.02	184.986	185.993	[M-H]-	TRUE	D-Glycerate 2-phosphate	C3H7O7P	Spectral Library - Bruker MetaboBASE Personal Library 2.0, SmartFormula - mzdev: -0.0012 mSigma: 9.85,	20220	Bruker MetaboBASE Personal Library 2.0	0	0	0	3366	11668	5736	0	0	0	974	0	0
5.12	184.986	185.993	[M-H]-	TRUE	D-Glycerate 2-phosphate	C3H7O7P	Spectral Library - Bruker MetaboBASE Personal Library 2.0, SmartFormula - mzdev: -0.0013 mSigma: 9.14,	20220	Bruker MetaboBASE Personal Library 2.0	1312	7294	8660	62750	33634	34830	23872	10338	4612	71148	2082	1016
5.22	184.986	185.993	[M-H]-	TRUE	D-Glycerate 2-phosphate	C3H7O7P	Spectral Library - Bruker MetaboBASE Personal Library 2.0, SmartFormula - mzdev: -0.0014 mSigma: 9.73,	20220	Bruker MetaboBASE Personal Library 2.0	30290	19316	17512	37324	0	3034	0	1326	0	2854	25262	19004
9.76	391.284	390.277	[M+H]+	TRUE	Di(2-ethylhexyl) phthalate	C24H38O4	Spectral Library - Bruker MetaboBASE Personal Library 3.0, SmartFormula - mzdev: 0.0002 mSigma: 24.32,	20120	Bruker MetaboBASE Personal Library 3.0	0	734	808	0	1078	1074	0	0	0	0	1388	1304
0.71	191.104	190.096	[M+H]+	FALSE	DIAMINOPIMELATE	C7H14N2O4	, SmartFormula - mzdev: -0.0004 mSigma: Infinity,	11000	The used Analyte List does not exist anymore.	1010	1926	0	2396	1334	0	692	1872	2140	960	1188	4326
0.62	189.088	190.095	[M-H]-	FALSE	DIAMINOPIMELATE	C7H14N2O4	SmartFormula - mzdev: -0.0001 mSigma: 11.42, ,	22200	The used Analyte List does not exist anymore.	2436	362	782	0	0	0	0	0	0	0	0	0
5.62	189.088	190.095	[M-H]-	TRUE	Diaminopimelic acid	C7H14N2O4	Spectral Library - Bruker MetaboBASE Personal Library 2.0, SmartFormula - mzdev: -0.0001 mSigma: 12.44,	20220	Bruker MetaboBASE Personal Library 2.0	442	282	0	828	780	736	1618	1614	1624	3108	0	0
9.53	279.159	278.152	[M+H]+	TRUE	Dibutyl phthalate	C16H22O4	Spectral Library - Bruker MetaboBASE Personal Library 3.0, SmartFormula - mzdev: -0.0003 mSigma: Infinity,	20010	Bruker MetaboBASE Personal Library 3.0	792	452	478	774	834	784	960	850	756	1008	494	462
2.95	88.0759	105.079	[M+H-H2O]+, [M+H]+	TRUE	Diethanolamine	C4H11NO2	Spectral Library - Bruker MetaboBASE Personal Library 2.0	20220	Bruker MetaboBASE Personal Library 2.0	3008	2382	2096	1996	1560	2130	2182	1420	3102	1222	1696	2854
9.1	221.082	222.089	[M-H]-, [M+H]+, [M+Na]+	TRUE	Diethyl phthalate	C12H14O4	Spectral Library - Bruker MetaboBASE Personal Library 3.0, SmartFormula - mzdev: -0.0000 mSigma: 9.90,	20210	Bruker MetaboBASE Personal Library 3.0	7838	27352	7966	0	0	0	0	0	0	0	40822	22156
9.91	245.078	222.089	[M+Na]+, [M+H]+	TRUE	Diethyl phthalate	C12H14O4	SmartFormula - mzdev: 0.0000 mSigma: 9.48, , Spectral Library - Bruker MetaboBASE Personal Library 3.0	20210	Bruker MetaboBASE Personal Library 3.0	9538	4392	0	0	0	0	0	0	0	0	3806	4680
8.95	192.138	191.131	[M+H]+	TRUE	diethyltoluamide	C12H17NO	SmartFormula - mzdev: -0.0001 mSigma: Infinity, , Spectral Library - Bruker MetaboBASE Personal Library 2.0	20010	Bruker MetaboBASE Personal Library 2.0	2614	1346	0	0	0	0	0	0	0	0	2112	1246
4.93	129.066	128.059	[M+H]+	TRUE	Dihydrothymine	C5H8N2O2	SmartFormula - mzdev: 0.0001 mSigma: Infinity, , Spectral Library - Bruker HMDB Metabolite Library_2.0	20010	Bruker HMDB Metabolite Library_2.0	778	774	618	548	322	286	1696	1238	1192	1178	252	0
13.79	301.141	278.152	[M+Na]+, [M+H]+	TRUE	Diisobutyl phthalate	C16H22O4	Spectral Library - Bruker MetaboBASE Personal Library 3.0, SmartFormula - mzdev: -0.0001 mSigma: 16.83,	20120	Bruker MetaboBASE Personal Library 3.0	6684	7304	0	872	0	0	0	674	762	6924	6352	13748
0.3	391.284	390.277	[M+H]+	TRUE	Dioctyl phthalate	C24H38O4	SmartFormula - mzdev: -0.0000 mSigma: Infinity, , Spectral Library - Bruker MetaboBASE Personal Library 3.0	20020	Bruker MetaboBASE Personal Library 3.0	266	256	154	0	0	0	0	822	864	494	2386	1634
2.83	391.285	390.277	[M+H]+	TRUE	Dioctyl phthalate	C24H38O4	Spectral Library - Bruker MetaboBASE Personal Library 3.0, SmartFormula - mzdev: 0.0000 mSigma: Infinity,	20020	Bruker MetaboBASE Personal Library 3.0	0	0	0	2768	2954	2268	718	26420	2074	1008	0	0
3.02	413.266	390.276	[M+Na]+, [M+H]+, [M+K]+, [M+NH4]+	TRUE	Dioctyl phthalate	C24H38O4	SmartFormula - mzdev: -0.0000 mSigma: 4.64, , Spectral Library - Bruker MetaboBASE Personal Library 3.0	20220	Bruker MetaboBASE Personal Library 3.0	0	0	0	259792	246822	332858	708	41806	48418	750	0	0
3.34	391.285	390.277	[M+H]+	TRUE	Dioctyl phthalate	C24H38O4	SmartFormula - mzdev: 0.0001 mSigma: Infinity, , Spectral Library - Bruker MetaboBASE Personal Library 3.0	20020	Bruker MetaboBASE Personal Library 3.0	110	132	0	2068	2032	1668	1372	3266	3398	1026	540	0
3.66	391.284	390.277	[M+H]+	TRUE	Dioctyl phthalate	C24H38O4	Spectral Library - Bruker MetaboBASE Personal Library 3.0, SmartFormula - mzdev: -0.0001 mSigma: Infinity,	20020	Bruker MetaboBASE Personal Library 3.0	144	0	0	1978	2232	2380	938	2850	3120	1038	630	0
4.22	391.284	390.277	[M+H]+	TRUE	Dioctyl phthalate	C24H38O4	SmartFormula - mzdev: -0.0000 mSigma: Infinity, , Spectral Library - Bruker MetaboBASE Personal Library 3.0	20020	Bruker MetaboBASE Personal Library 3.0	0	108	0	2044	2128	1942	634	1854	2050	1062	560	0
4.96	391.284	390.277	[M+H]+	TRUE	Dioctyl phthalate	C24H38O4	Spectral Library - Bruker MetaboBASE Personal Library 3.0, SmartFormula - mzdev: -0.0005 mSigma: 9.22,	20220	Bruker MetaboBASE Personal Library 3.0	0	0	0	1664	1640	1750	98854	1854	1840	1346	0	0
5.9	391.284	390.277	[M+H]+	TRUE	Dioctyl phthalate	C24H38O4	Spectral Library - Bruker MetaboBASE Personal Library 3.0, SmartFormula - mzdev: -0.0000 mSigma: Infinity,	20020	Bruker MetaboBASE Personal Library 3.0	82	0	0	1442	1554	1612	4226	1892	2022	1008	0	0
13.55	391.284	390.277	[M+H]+	TRUE	Dioctyl phthalate	C24H38O4	Spectral Library - Bruker MetaboBASE Personal Library 3.0, SmartFormula - mzdev: 0.0000 mSigma: 18.31,	20220	Bruker MetaboBASE Personal Library 3.0	190	136	0	9822	11168	10532	6678	8146	8774	0	0	0
18.51	391.284	390.277	[M+H]+	TRUE	Dioctyl phthalate	C24H38O4	Spectral Library - Bruker MetaboBASE Personal Library 3.0, SmartFormula - mzdev: 0.0001 mSigma: 31.98,	20120	Bruker MetaboBASE Personal Library 3.0	5760	5624	0	4490	4816	0	0	0	0	239764	0	0
18.58	391.284	390.277	[M+H]+, [M+NH4]+	TRUE	Dioctyl phthalate	C24H38O4	Spectral Library - Bruker MetaboBASE Personal Library 3.0, SmartFormula - mzdev: -0.0008 mSigma: 31.86,	20120	Bruker MetaboBASE Personal Library 3.0	13330	10840	0	4350	5812	4968	5060	4854	5048	315044	373606	299406
18.67	391.284	390.277	[M+H]+	TRUE	Dioctyl phthalate	C24H38O4	SmartFormula - mzdev: 0.0000 mSigma: 22.20, , Spectral Library - Bruker MetaboBASE Personal Library 3.0	20120	Bruker MetaboBASE Personal Library 3.0	2858	0	0	4796	4608	5238	4368	4508	5068	113716	320018	237186
0.86	102.128	101.121	[M+H]+	TRUE	Dipropylamine	C6H15N	Spectral Library - Bruker MetaboBASE Personal Library 3.0, SmartFormula - mzdev: 0.0002 mSigma: 2.43,	20210	Bruker MetaboBASE Personal Library 3.0	70054	64668	101596	110404	94916	144452	84686	67344	90876	36240	41552	143394
3.68	328.223	327.216	[M+H]+	TRUE	DIPROTIN B	C16H29N3O4	Spectral Library - Bruker MetaboBASE Personal Library 3.0, SmartFormula - mzdev: 0.0002 mSigma: 19.99,	20220	Bruker MetaboBASE Personal Library 3.0	73288	12174	0	0	0	0	0	0	0	0	38062	8812
3.45	328.223	327.215	[M+H]+, [M+K]+, [M-H]-	TRUE	DIPROTIN B	C16H29N3O4	Spectral Library - Bruker MetaboBASE Personal Library 3.0, SmartFormula - mzdev: -0.0001 mSigma: 14.52,	20220	Bruker MetaboBASE Personal Library 3.0	39612	13214	4184	42676	5610	2942	33216	9842	3780	48260	11428	0
4.98	171.006	172.014	[M-H]-	TRUE	DL-a-glycerophosphate	C3H9O6P	Spectral Library - Bruker HMDB Metabolite Library_2.0, SmartFormula - mzdev: 0.0015 mSigma: 2.51,	20220	Bruker HMDB Metabolite Library_2.0	4614	17180	0	9098	13320	20568	1470	11176	0	6202	0	0
5.11	171.006	172.014	[M-H]-	TRUE	DL-a-glycerophosphate	C3H9O6P	SmartFormula - mzdev: 0.0015 mSigma: 12.95, , Spectral Library - Bruker HMDB Metabolite Library_2.0	20220	Bruker HMDB Metabolite Library_2.0	23908	0	29396	66750	102026	114494	55520	75818	74498	79960	12522	14718
6.16	171.006	172.014	[M-H]-	TRUE	DL-a-glycerophosphate	C3H9O6P	SmartFormula - mzdev: 0.0016 mSigma: 11.29, , Spectral Library - Bruker HMDB Metabolite Library_2.0	20220	Bruker HMDB Metabolite Library_2.0	4596	5410	6486	5544	4146	5830	3186	4240	4606	5192	5776	6740
6.31	171.006	172.014	[M-H]-, [M+H]+	TRUE	DL-a-glycerophosphate	C3H9O6P	Spectral Library - Bruker HMDB Metabolite Library_2.0, SmartFormula - mzdev: 0.0008 mSigma: Infinity,	20010	Bruker HMDB Metabolite Library_2.0	2216	3446	3060	5230	4808	6338	2150	2938	2976	3680	3004	3050
6.67	171.006	172.013	[M-H]-	TRUE	DL-a-glycerophosphate	C3H9O6P	SmartFormula - mzdev: 0.0014 mSigma: 11.18, , Spectral Library - Bruker HMDB Metabolite Library_2.0	20220	Bruker HMDB Metabolite Library_2.0	1248	15744	17142	478	444	546	1140	1542	1610	2054	18278	17432
7.06	171.006	172.013	[M-H]-	TRUE	DL-a-glycerophosphate	C3H9O6P	Spectral Library - Bruker HMDB Metabolite Library_2.0, SmartFormula - mzdev: 0.0014 mSigma: 23.39,	20210	Bruker HMDB Metabolite Library_2.0	9948	2150	4694	1766	1902	1958	5170	5990	6924	11916	4220	4790
1.01	173.021	172.014	[M+H]+	TRUE	DL-Glycerol 1-phosphate	C3H9O6P	Spectral Library - Bruker MetaboBASE Personal Library 3.0, SmartFormula - mzdev: 0.0016 mSigma: 2.04,	20220	Bruker MetaboBASE Personal Library 3.0	34228	34042	0	0	0	0	0	0	0	0	12408	11678
1.29	173.021	172.014	[M+H]+	TRUE	DL-Glycerol 1-phosphate	C3H9O6P	SmartFormula - mzdev: -0.0010 mSigma: 35.02, , Spectral Library - Bruker MetaboBASE Personal Library 3.0	20210	Bruker MetaboBASE Personal Library 3.0	16296	23560	0	0	0	0	0	0	0	0	11204	13570
5.04	173.021	172.014	[M+H]+	TRUE	DL-Glycerol 1-phosphate	C3H9O6P	Spectral Library - Bruker MetaboBASE Personal Library 3.0, SmartFormula - mzdev: -0.0009 mSigma: 35.50,	20210	Bruker MetaboBASE Personal Library 3.0	0	0	0	0	0	26764	0	0	0	0	1870	2868
5.12	173.021	172.014	[M+H]+	TRUE	DL-Glycerol 1-phosphate	C3H9O6P	SmartFormula - mzdev: -0.0010 mSigma: 30.58, , Spectral Library - Bruker MetaboBASE Personal Library 3.0	20210	Bruker MetaboBASE Personal Library 3.0	0	0	14304	21870	36196	32394	42538	47096	36092	40740	19318	20030
5.2	173.021	172.014	[M+H]+	TRUE	DL-Glycerol 1-phosphate	C3H9O6P	SmartFormula - mzdev: -0.0009 mSigma: 32.16, , Spectral Library - Bruker MetaboBASE Personal Library 3.0	20210	Bruker MetaboBASE Personal Library 3.0	42090	44786	35946	0	39944	0	0	0	0	0	0	0
3.25	166.086	165.08	[M+H]+, [M+Na]+	TRUE	DL-Phenylalanine	C9H11NO2	SmartFormula - mzdev: 0.0000 mSigma: 3.16, , Spectral Library - Bruker MetaboBASE Personal Library 3.0	20220	Bruker MetaboBASE Personal Library 3.0	135670	34624	99488	4180	858	0	1902	1910	1788	1798	4072	1528
4.23	147.113	146.106	[M+H]+	TRUE	D-Lysine	C6H14N2O2	Spectral Library - Bruker HMDB Metabolite Library_2.0, SmartFormula - mzdev: -0.0000 mSigma: 33.27,	20110	Bruker HMDB Metabolite Library_2.0	754	1326	1874	686	260	532	1226	998	1286	984	1100	1048
5.18	259.022	260.03	[M-H]-	TRUE	D-Myoinositol 4-phosphate	C6H13O9P	Spectral Library - Bruker MetaboBASE Personal Library 2.0, SmartFormula - mzdev: 0.0001 mSigma: Infinity,	20020	Bruker MetaboBASE Personal Library 2.0	1238	3342	4704	472	1056	522	698	872	544	1258	1732	2284
5.68	259.022	260.029	[M-H]-	TRUE	D-Myoinositol 4-phosphate	C6H13O9P	SmartFormula - mzdev: 0.0001 mSigma: 12.70, , Spectral Library - Bruker MetaboBASE Personal Library 2.0	20120	Bruker MetaboBASE Personal Library 2.0	9888	13608	15906	926	974	784	1574	1690	2148	1920	2650	3714
6.64	338.989	339.996	[M-H]-	TRUE	D-myo-Inositol-1,5-diphosphate	C6H14O12P2	SmartFormula - mzdev: 0.0002 mSigma: 32.23, , Spectral Library - Bruker MetaboBASE Personal Library 2.0	20220	Bruker MetaboBASE Personal Library 2.0	5716	9322	11334	7768	3980	7512	3252	5410	2484	4166	4500	2782
5.1	130.086	129.079	[M+H]+	TRUE	D-Pipecolic acid	C6H11NO2	SmartFormula - mzdev: 0.0001 mSigma: 2.64, , Spectral Library - Bruker MetaboBASE Personal Library 2.0	20210	Bruker MetaboBASE Personal Library 2.0	28092	0	3442	24928	4164	0	14654	8706	8452	8464	0	0
5.27	130.086	129.079	[M+H]+	TRUE	D-Pipecolic acid	C6H11NO2	SmartFormula - mzdev: -0.0001 mSigma: 2.47, , Spectral Library - Bruker MetaboBASE Personal Library 2.0	20220	Bruker MetaboBASE Personal Library 2.0	34826	31342	13794	0	7196	11412	0	22996	0	24498	3960	0
5.89	147.113	129.079	[M+NH4]+, [M+H]+	TRUE	D-Pipecolic acid	C6H11NO2	Spectral Library - Bruker MetaboBASE Personal Library 2.0, SmartFormula - mzdev: 0.0001 mSigma: 4.54,	20220	Bruker MetaboBASE Personal Library 2.0	0	0	37772	7370	38470	25664	0	0	24184	0	24648	15328
9.53	130.086	129.079	[M+H]+	TRUE	D-Pipecolic acid	C6H11NO2	Spectral Library - Bruker MetaboBASE Personal Library 2.0_in-silico, SmartFormula - mzdev: -0.0001 mSigma: Infinity,	20010	Bruker MetaboBASE Personal Library 2.0_in-silico	1008	1290	1334	1002	0	0	1456	1338	1402	1194	1704	1526
4.35	116.07	115.063	[M+H]+	TRUE	D-Proline	C5H9NO2	SmartFormula - mzdev: -0.0002 mSigma: 2.39, , Spectral Library - Bruker MetaboBASE Personal Library 2.0	20220	Bruker MetaboBASE Personal Library 2.0	13474	10300	5690	11534	4376	4068	16590	7300	5248	12260	7510	5870
5.57	229.012	230.019	[M-H]-	TRUE	D-RIBOSE 5-PHOSPHATE	C5H11O8P	SmartFormula - mzdev: 0.0003 mSigma: 24.57, , Spectral Library - Bruker MetaboBASE Personal Library 2.0,	21200	The used Analyte List does not exist anymore.	3670	6504	5614	5186	5384	6372	4206	6010	4262	8056	4462	4306
0.95	229.012	230.019	[M-H]-	TRUE	D-Ribulose 5-phosphate	C5H11O8P	SmartFormula - mzdev: 0.0002 mSigma: Infinity, , Spectral Library - Bruker MetaboBASE Personal Library 2.0	20020	Bruker MetaboBASE Personal Library 2.0	0	5908	0	0	0	0	0	0	0	0	5014	5190
1.14	229.012	230.019	[M-H]-	TRUE	D-Ribulose 5-phosphate	C5H11O8P	Spectral Library - Bruker MetaboBASE Personal Library 2.0, SmartFormula - mzdev: 0.0002 mSigma: 13.78,	20220	Bruker MetaboBASE Personal Library 2.0	7232	2546	10302	0	0	0	0	0	0	0	3604	4300
5.33	229.012	230.019	[M-H]-	TRUE	D-Ribulose 5-phosphate	C5H11O8P	Spectral Library - Bruker MetaboBASE Personal Library 2.0, SmartFormula - mzdev: 0.0004 mSigma: 35.51,	20220	Bruker MetaboBASE Personal Library 2.0	2626	3602	1376	1768	2918	3504	1800	3022	2152	4166	3866	5580
4.23	209.067	210.074	[M-H]-	TRUE	D-SEDOHEPTULOSE	C7H14O7	, SmartFormula - mzdev: 0.0002 mSigma: 15.77,	22100	The used Analyte List does not exist anymore.	810	354	686	502	434	312	460	308	182	1246	60	438
4.95	106.05	105.043	[M+H]+	TRUE	D-Serine	C3H7NO3	Spectral Library - Bruker MetaboBASE Personal Library 2.0, SmartFormula - mzdev: 0.0002 mSigma: 13.87,	20220	Bruker MetaboBASE Personal Library 2.0	3742	7506	6382	1322	726	2192	4636	5724	6088	10188	2144	2874
3.35	149.009	150.016	[M-H]-	TRUE	D-Tartaric acid	C4H6O6	Spectral Library - Bruker MetaboBASE Personal Library 2.0, SmartFormula - mzdev: 0.0001 mSigma: Infinity,	20020	Bruker MetaboBASE Personal Library 2.0	1222	0	0	208	0	172	140	0	610	120	0	0
5.18	563.069	564.076	[M-H]-	TRUE	DTDP-D-GLUCOSE	C16H26N2O16P2	, SmartFormula - mzdev: -0.0000 mSigma: Infinity,	21010	The used Analyte List does not exist anymore.	390	0	0	0	0	0	0	0	0	0	2320	1890
3.25	321.049	322.056	[M-H]-	TRUE	dTMP	C10H15N2O8P	SmartFormula - mzdev: 0.0001 mSigma: 8.36, , Spectral Library - Bruker MetaboBASE Personal Library 2.0	20220	Bruker MetaboBASE Personal Library 2.0	7660	46674	13936	0	0	0	0	0	0	0	6924	9446
4.91	321.049	322.056	[M-H]-, [M+H]+	TRUE	dTMP	C10H15N2O8P	SmartFormula - mzdev: -0.0002 mSigma: 6.92, , Spectral Library - Bruker MetaboBASE Personal Library 2.0	20220	Bruker MetaboBASE Personal Library 2.0	24780	32706	32830	11618	11544	6448	6384	7854	3398	17348	4198	2682
2.34	191.073	192.081	[M-H]-	TRUE	ETHYL-p-COUMARATE	C11H12O3	Spectral Library - Bruker MetaboBASE Personal Library 2.0, SmartFormula - mzdev: -0.0000 mSigma: 26.34,	10110	Bruker MetaboBASE Personal Library 2.0	1608	6048	8498	4044	37896	27450	1964	5906	5820	1654	4450	5866
5.51	786.164	785.157	[M+H]+, [M+Na]+, [M-H]-	TRUE	FAD	C27H33N9O15P2	SmartFormula - mzdev: 0.0002 mSigma: 2.71, , Spectral Library - Bruker HMDB Metabolite Library_2.0	20120	Bruker HMDB Metabolite Library_2.0	3602	4624	0	0	0	0	0	0	0	0	50568	54758
6.1	786.163	785.156	[M+H]+	TRUE	FAD	C27H33N9O15P2	SmartFormula - mzdev: 0.0002 mSigma: 7.56, , Spectral Library - Bruker HMDB Metabolite Library_2.0	10120	Bruker HMDB Metabolite Library_2.0	4212	4244	5200	6412	6286	6946	3208	2652	2534	8268	5468	5122
2	313.238	314.246	[M-H]-	TRUE	FAHFA 18:0; FAHFA 15:0/3:0; [M-H]-	C18H34O4	SmartFormula - mzdev: -0.0001 mSigma: 18.53, , Spectral Library - MSDIAL-LipidDBs-VS34.msp	20220	MSDIAL-LipidDBs-VS34.msp	0	0	0	15008	36320	0	0	4742	6314	0	0	0
2.87	341.27	342.277	[M-H]-	TRUE	FAHFA 20:0; FAHFA 17:0/3:0; [M-H]-	C20H38O4	Spectral Library - MSDIAL-LipidDBs-VS34.msp, SmartFormula - mzdev: -0.0001 mSigma: 22.09,	20120	MSDIAL-LipidDBs-VS34.msp	0	0	0	2994	7916	3128	0	1032	1346	0	0	0
1.91	477.392	478.399	[M-H]-	TRUE	FAHFA 30:2; FAHFA 14:0/16:2; [M-H]-	C30H54O4	SmartFormula - mzdev: 0.0010 mSigma: 24.04, , Spectral Library - MSDIAL-LipidDBs-VS34.msp	10120	MSDIAL-LipidDBs-VS34.msp	0	0	0	2096	3834	3636	0	784	868	0	0	0
2.1	505.424	506.431	[M-H]-	TRUE	FAHFA 32:2; FAHFA 15:0/17:2; [M-H]-	C32H58O4	SmartFormula - mzdev: -0.0007 mSigma: 31.11, , Spectral Library - MSDIAL-LipidDBs-VS34.msp	10120	MSDIAL-LipidDBs-VS34.msp	0	0	0	6590	15798	0	0	2312	3986	0	0	0
16.49	505.423	506.431	[M-H]-	TRUE	FAHFA 32:2; FAHFA 15:0/17:2; [M-H]-	C32H58O4	Spectral Library - MSDIAL-LipidDBs-VS34.msp, SmartFormula - mzdev: -0.0003 mSigma: 35.65,	10120	MSDIAL-LipidDBs-VS34.msp	0	814	0	0	0	0	0	0	0	1168	1426	678
2.67	533.455	534.462	[M-H]-	TRUE	FAHFA 34:2; FAHFA 16:0/18:2; [M-H]-	C34H62O4	Spectral Library - MSDIAL-LipidDBs-VS34.msp, SmartFormula - mzdev: -0.0002 mSigma: 33.86,	10120	MSDIAL-LipidDBs-VS34.msp	0	0	0	4132	8176	7198	0	6170	9210	0	0	0
17.43	533.455	534.462	[M-H]-	TRUE	FAHFA 34:2; FAHFA 16:0/18:2; [M-H]-	C34H62O4	Spectral Library - MSDIAL-LipidDBs-VS34.msp, SmartFormula - mzdev: 0.0008 mSigma: 32.21,	10120	MSDIAL-LipidDBs-VS34.msp	1316	3892	714	0	0	0	0	0	0	2384	2340	974
3.05	561.486	562.494	[M-H]-	TRUE	FAHFA 36:2; FAHFA 17:0/19:2; [M-H]-	C36H66O4	Spectral Library - MSDIAL-LipidDBs-VS34.msp, SmartFormula - mzdev: 0.0001 mSigma: 43.28,	10120	MSDIAL-LipidDBs-VS34.msp	0	0	0	2836	8650	5910	0	1118	1796	0	0	0
3.77	589.517	590.524	[M-H]-	TRUE	FAHFA 38:2; FAHFA 18:0/20:2; [M-H]-	C38H70O4	Spectral Library - MSDIAL-LipidDBs-VS34.msp, SmartFormula - mzdev: -0.0008 mSigma: 3.92,	10120	MSDIAL-LipidDBs-VS34.msp	0	0	0	4242	8528	0	0	4466	6522	0	0	0
6.11	784.149	785.157	[M-H]-	TRUE	Flavin adenine dinucleotide (FAD)	C27H33N9O15P2	SmartFormula - mzdev: -0.0006 mSigma: 8.00, , Spectral Library - Bruker MetaboBASE Personal Library 2.0	20210	Bruker MetaboBASE Personal Library 2.0	17782	20126	25738	42144	31862	39972	8896	9332	8544	33626	14676	14408
5.34	457.112	456.105	[M+H]+, [M-H]-	TRUE	Flavin mononucleotide	C17H21N4O9P	SmartFormula - mzdev: 0.0003 mSigma: 19.33, , Spectral Library - Bruker HMDB Metabolite Library_2.0	20120	Bruker HMDB Metabolite Library_2.0	954	1050	0	0	0	0	0	0	0	0	6132	3176
4.95	457.112	456.105	[M+H]+, [M-H]-	TRUE	Flavine mononucleotide (FMN)	C17H21N4O9P	SmartFormula - mzdev: -0.0001 mSigma: 20.62, , Spectral Library - Bruker MetaboBASE Personal Library 2.0	20120	Bruker MetaboBASE Personal Library 2.0	0	180	1494	1620	1558	1642	0	314	0	0	346	0
5.1	455.097	456.104	[M-H]-, [M+H]+	TRUE	Flavine mononucleotide (FMN)	C17H21N4O9P	SmartFormula - mzdev: -0.0003 mSigma: 17.29, , Spectral Library - Bruker MetaboBASE Personal Library 2.0	20120	Bruker MetaboBASE Personal Library 2.0	3776	3244	5268	1804	4242	3080	1700	2730	2142	3026	596	586
2.43	268.104	267.097	[M+H]+	TRUE	Formycin A	C10H13N5O4	Spectral Library - Bruker MetaboBASE Personal Library 3.0, SmartFormula - mzdev: 0.0001 mSigma: 13.22,	20210	Bruker MetaboBASE Personal Library 3.0	11458	8170	0	0	0	0	0	0	0	0	14314	24496
2.95	69.033	68.0258	[M+H]+	TRUE	Furan	C4H4O	Spectral Library - Bruker MetaboBASE Personal Library 2.0_in-silico, SmartFormula - mzdev: -0.0005 mSigma: Infinity,	20010	Bruker MetaboBASE Personal Library 2.0_in-silico	3758	1158	982	5460	270	862	1248	1678	1410	1518	1564	1728
5.42	97.0285	96.0213	[M+H]+	TRUE	Furfural	C5H4O2	SmartFormula - mzdev: 0.0001 mSigma: 3.35, , Spectral Library - Bruker MetaboBASE Personal Library 2.0_in-silico	20220	Bruker MetaboBASE Personal Library 2.0_in-silico	19726	24806	35896	9540	7450	10052	12986	10828	12834	21846	19560	35512
0.69	181.072	182.079	[M-H]-	FALSE	GALACTITOL	C6H14O6	SmartFormula - mzdev: -0.0001 mSigma: 13.27, ,	22100	The used Analyte List does not exist anymore.	1710	4478	964	0	0	0	0	0	0	0	0	656
1.75	259.13	260.137	[M-H]-	TRUE	Gamma-Glu-Leu	C11H20N2O5	SmartFormula - mzdev: -0.0002 mSigma: 14.93, , Spectral Library - Bruker MetaboBASE Personal Library 2.0	20210	Bruker MetaboBASE Personal Library 2.0	1556	3766	946	0	0	0	0	0	0	0	1696	2338
3.03	259.13	260.137	[M-H]-	TRUE	Gamma-Glu-Leu	C11H20N2O5	SmartFormula - mzdev: -0.0001 mSigma: 26.88, , Spectral Library - Bruker MetaboBASE Personal Library 2.0	20110	Bruker MetaboBASE Personal Library 2.0	3554	5922	0	3598	376	592	568	904	716	5540	512	682
3.2	259.13	260.137	[M-H]-	TRUE	Gamma-Glu-Leu	C11H20N2O5	Spectral Library - Bruker MetaboBASE Personal Library 2.0, SmartFormula - mzdev: -0.0001 mSigma: 12.86,	20210	Bruker MetaboBASE Personal Library 2.0	5796	2286	8694	1050	122	210	1390	1900	1946	6520	5756	5312
1.54	260.16	259.153	[M+H]+	TRUE	Gln Ile	C11H21N3O4	SmartFormula - mzdev: -0.0002 mSigma: 18.87, , Spectral Library - Bruker MetaboBASE Personal Library 2.0	20110	Bruker MetaboBASE Personal Library 2.0	7606	7504	0	0	0	0	0	0	0	0	5562	1794
2.91	390.189	389.182	[M+H]+	TRUE	Glu Glu Ile	C16H27N3O8	SmartFormula - mzdev: 0.0002 mSigma: 33.56, , Spectral Library - Bruker MetaboBASE Personal Library 2.0	10110	Bruker MetaboBASE Personal Library 2.0	11124	5888	0	0	0	0	0	0	0	0	3660	6994
1.96	376.171	375.164	[M+H]+	TRUE	Glu Glu Val	C15H25N3O8	SmartFormula - mzdev: 0.0002 mSigma: 16.00, , Spectral Library - Bruker MetaboBASE Personal Library 2.0	20110	Bruker MetaboBASE Personal Library 2.0	3374	1960	0	0	0	0	0	0	0	0	672	2054
1.71	243.134	260.137	[M+H-H2O]+, [M+H]+	TRUE	Glu Ile	C11H20N2O5	Spectral Library - Bruker MetaboBASE Personal Library 2.0, SmartFormula - mzdev: -0.0000 mSigma: 14.89,	20110	Bruker MetaboBASE Personal Library 2.0	15246	14954	0	0	0	0	0	0	648	0	5362	4518
3.64	374.229	373.222	[M+H]+, [M-H]-	TRUE	Glu Ile Leu	C17H31N3O6	Spectral Library - Bruker MetaboBASE Personal Library 3.0, SmartFormula - mzdev: 0.0001 mSigma: 18.90,	20110	Bruker MetaboBASE Personal Library 3.0	0	1240	0	0	920	1216	0	4116	3764	7444	3420	0
0.75	195.051	196.058	[M-H]-	TRUE	Gluconic acid	C6H12O7	SmartFormula - mzdev: -0.0000 mSigma: 4.65, , Spectral Library - Bruker HMDB Metabolite Library_2.0	20220	Bruker HMDB Metabolite Library_2.0	20296	31570	15318	0	0	0	0	0	0	0	1642	3042
4.23	195.051	196.058	[M-H]-	TRUE	Gluconic acid	C6H12O7	SmartFormula - mzdev: -0.0001 mSigma: 10.96, , Spectral Library - Bruker MetaboBASE Personal Library 2.0	20220	Bruker MetaboBASE Personal Library 2.0	1940	0	3362	858	1104	1168	204	318	0	1294	1468	1228
5.9	259.022	260.03	[M-H]-	TRUE	GLUCOSE 6-PHOSPHATE	C6H13O9P	, Spectral Library - Bruker MetaboBASE Personal Library 2.0, SmartFormula - mzdev: 0.0002 mSigma: 21.23,	21100	The used Analyte List does not exist anymore.	42822	53164	66954	6804	5652	7020	7212	6612	12692	28588	43222	36000
5.96	259.022	260.03	[M-H]-	FALSE	GLUCOSE 6-PHOSPHATE	C6H13O9P	SmartFormula - mzdev: 0.0003 mSigma: 16.00, ,	22100	The used Analyte List does not exist anymore.	0	0	0	0	3292	4242	5224	0	7124	0	0	0
0.87	193.036	194.043	[M-H]-	FALSE	GLUCURONATE	C6H10O7	, SmartFormula - mzdev: 0.0001 mSigma: Infinity,	22000	The used Analyte List does not exist anymore.	882	1552	878	0	0	0	0	0	0	0	2130	1434
0.67	146.046	147.053	[M-H]-, [M-H-H2O]-	TRUE	GLUTAMATE	C5H9NO4	SmartFormula - mzdev: 0.0000 mSigma: 0.62, , Spectral Library - Bruker MetaboBASE Personal Library 2.0,	22200	The used Analyte List does not exist anymore.	147320	76866	157796	0	0	0	0	0	0	2344	9402	3546
4.22	146.046	147.053	[M-H]-, [M-H-H2O]-	TRUE	GLUTAMATE	C5H9NO4	Spectral Library - Bruker MetaboBASE Personal Library 2.0, , SmartFormula - mzdev: -0.0003 mSigma: 3.72,	11220	The used Analyte List does not exist anymore.	24712	27858	33594	19022	40044	8344	20452	20936	12592	45462	33104	20850
0.68	147.076	146.069	[M+H]+	FALSE	GLUTAMINE	C5H10N2O3	SmartFormula - mzdev: -0.0001 mSigma: Infinity, ,	22000	The used Analyte List does not exist anymore.	2086	4764	0	0	0	0	0	564	818	0	1544	1010
0.65	145.062	146.069	[M-H]-, [M-H-H2O]-	TRUE	GLUTAMINE	C5H10N2O3	, Spectral Library - Bruker HMDB Metabolite Library_2.0, SmartFormula - mzdev: -0.0002 mSigma: 6.33,	22220	The used Analyte List does not exist anymore.	34952	7862	12774	0	0	0	0	0	0	0	0	768
4.66	145.062	146.069	[M-H]-	FALSE	GLUTAMINE	C5H10N2O3	, SmartFormula - mzdev: -0.0000 mSigma: 14.43,	22100	The used Analyte List does not exist anymore.	1114	824	670	1150	394	516	1652	860	1218	1890	648	776
6.14	284.135	283.128	[M+H]+	TRUE	Gly Ala His	C11H17N5O4	Spectral Library - Bruker MetaboBASE Personal Library 2.0, SmartFormula - mzdev: 0.0002 mSigma: Infinity,	20010	Bruker MetaboBASE Personal Library 2.0	2526	472	198	2612	244	0	2872	1068	568	2470	302	0
1.6	189.123	188.116	[M+H]+	TRUE	Gly Leu	C8H16N2O3	Spectral Library - Bruker MetaboBASE Personal Library 2.0, SmartFormula - mzdev: -0.0001 mSigma: 8.27,	20220	Bruker MetaboBASE Personal Library 2.0	16406	17258	0	0	0	0	0	0	0	0	6620	2372
1.73	272.161	271.154	[M+H]+	TRUE	Gly Pro Val	C12H21N3O4	Spectral Library - Bruker MetaboBASE Personal Library 3.0, SmartFormula - mzdev: 0.0006 mSigma: 9.78,	20220	Bruker MetaboBASE Personal Library 3.0	28354	5000	0	0	0	0	0	608	560	0	5788	892
2.93	272.161	271.153	[M+H]+	TRUE	Gly Pro Val	C12H21N3O4	SmartFormula - mzdev: -0.0000 mSigma: 21.92, , Spectral Library - Bruker MetaboBASE Personal Library 3.0	20210	Bruker MetaboBASE Personal Library 3.0	27008	5632	2226	12376	804	700	4602	3992	4458	14000	2000	2880
0.82	105.019	106.027	[M-H]-	TRUE	GLYCERATE	C3H6O4	, SmartFormula - mzdev: -0.0014 mSigma: 8.87,	22200	The used Analyte List does not exist anymore.	18754	10158	23466	0	0	0	0	0	0	0	0	0
2.2	105.019	106.026	[M-H]-	TRUE	Glyceric acid	C3H6O4	SmartFormula - mzdev: -0.0015 mSigma: 19.83, , Spectral Library - Bruker MetaboBASE Personal Library 2.0	20210	Bruker MetaboBASE Personal Library 2.0	5812	11628	8240	5300	3970	3828	2040	3552	3858	0	32480	0
2.44	105.019	106.026	[M-H]-	TRUE	Glyceric acid	C3H6O4	Spectral Library - Bruker MetaboBASE Personal Library 2.0, SmartFormula - mzdev: -0.0018 mSigma: 8.45,	20210	Bruker MetaboBASE Personal Library 2.0	10480	20896	23192	7290	5134	6022	2792	4852	4570	17802	26962	28726
2.75	105.019	106.026	[M-H]-	TRUE	Glyceric acid	C3H6O4	Spectral Library - Bruker MetaboBASE Personal Library 2.0, SmartFormula - mzdev: -0.0019 mSigma: 12.03,	20210	Bruker MetaboBASE Personal Library 2.0	3314	7896	3288	5950	2076	3030	2584	4050	3104	27610	17318	12358
5.22	171.006	172.014	[M-H]-	TRUE	GLYCEROL 3-PHOSPHATE	C3H9O6P	SmartFormula - mzdev: 0.0015 mSigma: 11.99, , Spectral Library - Bruker HMDB Metabolite Library_2.0,	21200	The used Analyte List does not exist anymore.	115528	179512	204998	0	0	0	1534	0	0	1600	197704	214576
1.72	187.109	188.116	[M-H]-, [M+H]+	TRUE	Glycyl-L-leucine	C8H16N2O3	SmartFormula - mzdev: -0.0001 mSigma: 10.60, , Spectral Library - Bruker HMDB Metabolite Library_2.0	20220	Bruker HMDB Metabolite Library_2.0	7154	19130	4798	0	0	0	0	0	0	0	6222	2580
0.95	118.061	117.054	[M+H]+	TRUE	Guanidoacetic acid	C3H7N3O2	SmartFormula - mzdev: 0.0003 mSigma: 13.81, , Spectral Library - Bruker HMDB Metabolite Library_2.0	20210	Bruker HMDB Metabolite Library_2.0	470	0	568	2506	4540	3152	2616	3290	6248	1454	3792	5528
2.69	362.051	363.058	[M-H]-	TRUE	Guanidylic acid (guanosine monophosphate)	C10H14N5O8P	SmartFormula - mzdev: -0.0001 mSigma: 6.96, , Spectral Library - Bruker MetaboBASE Personal Library 2.0	20220	Bruker MetaboBASE Personal Library 2.0	146786	364038	96398	0	0	0	0	0	0	0	52474	58366
5.73	362.051	363.058	[M-H]-, [M+H]+	TRUE	Guanidylic acid (guanosine monophosphate)	C10H14N5O8P	SmartFormula - mzdev: -0.0002 mSigma: 8.86, , Spectral Library - Bruker MetaboBASE Personal Library 2.0	20220	Bruker MetaboBASE Personal Library 2.0	104264	96094	107536	154654	132974	180876	45722	55654	61738	142156	64748	62232
0.68	152.056	151.049	[M+H]+	TRUE	Guanine	C5H5N5O	Spectral Library - Bruker HMDB Metabolite Library_2.0, SmartFormula - mzdev: -0.0001 mSigma: Infinity,	20020	Bruker HMDB Metabolite Library_2.0	108766	104284	0	6400	10062	10352	2650	1446	1836	11068	26540	0
0.87	152.056	151.049	[M+H]+	TRUE	Guanine	C5H5N5O	Spectral Library - Bruker MetaboBASE Personal Library 3.0, SmartFormula - mzdev: -0.0005 mSigma: 10.58,	20210	Bruker MetaboBASE Personal Library 3.0	0	87166	0	0	0	0	1300	0	582	1032	0	47978
2.08	152.057	151.049	[M+H]+	TRUE	Guanine	C5H5N5O	Spectral Library - Bruker MetaboBASE Personal Library 3.0, SmartFormula - mzdev: -0.0001 mSigma: 10.58,	20220	Bruker MetaboBASE Personal Library 3.0	48980	64964	0	0	1428	1288	0	1780	1856	0	0	1954
3.06	152.056	151.049	[M+H]+	TRUE	Guanine	C5H5N5O	SmartFormula - mzdev: -0.0004 mSigma: 10.68, , Spectral Library - Bruker HMDB Metabolite Library_2.0	20210	Bruker HMDB Metabolite Library_2.0	15526	5942	0	1804	2278	1866	0	1306	1854	1974	6874	10598
19.81	152.056	151.049	[M+H]+	TRUE	Guanine	C5H5N5O	Spectral Library - Bruker MetaboBASE Personal Library 2.0, SmartFormula - mzdev: -0.0001 mSigma: Infinity,	20020	Bruker MetaboBASE Personal Library 2.0	7326	6530	0	1182	1160	1336	1138	718	760	3748	3360	2848
3.34	152.057	151.049	[M+H]+	TRUE	Guanine	C5H5N5O	SmartFormula - mzdev: 0.0000 mSigma: 10.64, , Spectral Library - Bruker MetaboBASE Personal Library 2.0	20210	Bruker MetaboBASE Personal Library 2.0	2190	1630	1680	2572	2326	3002	7546	6846	8530	4054	4584	5508
4.18	152.057	151.049	[M+H]+	TRUE	Guanine	C5H5N5O	SmartFormula - mzdev: 0.0001 mSigma: 10.60, , Spectral Library - Bruker MetaboBASE Personal Library 2.0	20220	Bruker MetaboBASE Personal Library 2.0	4442	7740	5014	5882	10640	9466	14210	21488	23388	14730	12540	12706
5.72	152.057	151.049	[M+H]+	TRUE	Guanine	C5H5N5O	Spectral Library - Bruker HMDB Metabolite Library_2.0, SmartFormula - mzdev: -0.0000 mSigma: 10.69,	20220	Bruker HMDB Metabolite Library_2.0	78630	69652	74214	108404	96478	117686	50112	52812	56538	87106	56802	45276
2.03	282.084	283.092	[M-H]-, [M+H]+	TRUE	GUANOSINE	C10H13N5O5	, SmartFormula - mzdev: -0.0000 mSigma: 10.67, , Spectral Library - Bruker MetaboBASE Personal Library 2.0	22210	The used Analyte List does not exist anymore.	48640	71472	48568	0	0	0	0	0	0	0	9086	26378
2.25	284.099	283.092	[M+H]+	TRUE	Guanosine	C10H13N5O5	SmartFormula - mzdev: 0.0001 mSigma: 11.53, , Spectral Library - Bruker HMDB Metabolite Library_2.0	20220	Bruker HMDB Metabolite Library_2.0	180	9594	0	0	0	0	0	0	0	0	0	52460
2.83	284.099	283.092	[M+H]+	TRUE	Guanosine	C10H13N5O5	Spectral Library - MoNA-export-GNPS.msp, SmartFormula - mzdev: -0.0000 mSigma: 16.65,	20220	MoNA-export-GNPS.msp	4292	2640	0	0	0	0	0	0	0	0	4562	6654
4.21	284.099	283.092	[M+H]+, [M-H]-	TRUE	GUANOSINE	C10H13N5O5	Spectral Library - Bruker HMDB Metabolite Library_2.0, , SmartFormula - mzdev: 0.0000 mSigma: 11.71,	22120	The used Analyte List does not exist anymore.	2260	2562	1662	1688	2894	2140	5362	5704	6630	4190	3558	3874
3.52	444.032	443.024	[M+H]+, [M-H]-	TRUE	Guanosine 5′-diphosphate (GDP)	C10H15N5O11P2	Spectral Library - Bruker MetaboBASE Personal Library 2.0, SmartFormula - mzdev: 0.0002 mSigma: 20.32,	20120	Bruker MetaboBASE Personal Library 2.0	590	992	0	0	0	0	0	0	0	0	4308	4002
6.55	442.017	443.024	[M-H]-, [M+H]+	TRUE	Guanosine 5′-diphosphate (GDP)	C10H15N5O11P2	Spectral Library - Bruker MetaboBASE Personal Library 2.0, SmartFormula - mzdev: -0.0003 mSigma: 6.92,	20220	Bruker MetaboBASE Personal Library 2.0	9748	10554	16272	49456	44594	84266	8214	21598	19586	23042	7248	4610
2.97	344.04	345.047	[M-H]-, [M+H]+	TRUE	Guanosine cyclic monophosphate	C10H12N5O7P	Spectral Library - MoNA-VF-NPL_QTOF.msp, SmartFormula - mzdev: -0.0001 mSigma: 5.85,	20210	MoNA-VF-NPL_QTOF.msp	301730	625590	252848	0	0	0	0	0	0	0	2934	7576
4.33	344.041	345.048	[M-H]-	TRUE	Guanosine cyclic monophosphate	C10H12N5O7P	Spectral Library - MoNA-VF-NPL_QTOF.msp, SmartFormula - mzdev: -0.0001 mSigma: Infinity,	20020	MoNA-VF-NPL_QTOF.msp	2466	0	2174	0	0	0	0	0	0	0	1624	3226
5.03	344.04	345.047	[M-H]-	TRUE	Guanosine cyclic monophosphate	C10H12N5O7P	Spectral Library - MoNA-VF-NPL_QExactive.msp, SmartFormula - mzdev: 0.0002 mSigma: 14.41,	20110	MoNA-VF-NPL_QExactive.msp	2034	2780	2998	5764	4700	4070	6494	4746	5062	1690	1688	3220
6.6	344.04	345.048	[M-H]-, [M+H]+	TRUE	Guanosine cyclic monophosphate	C10H12N5O7P	SmartFormula - mzdev: 0.0001 mSigma: Infinity, , Spectral Library - MoNA-VF-NPL_QExactive.msp	20010	MoNA-VF-NPL_QExactive.msp	2122	1654	1722	0	746	0	0	0	0	0	2582	0
3.44	604.07	605.077	[M-H]-	FALSE	GUANOSINE DIPHOSPHATE MANNOSE	C16H25N5O16P2	, SmartFormula - mzdev: 0.0000 mSigma: Infinity,	22000	The used Analyte List does not exist anymore.	218	252	456	0	0	0	0	0	0	0	1860	2456
2.18	364.065	363.058	[M+H]+	TRUE	Guanosine monophosphate	C10H14N5O8P	Spectral Library - Bruker HMDB Metabolite Library_2.0, SmartFormula - mzdev: -0.0001 mSigma: 3.54,	20220	Bruker HMDB Metabolite Library_2.0	82396	79288	0	0	0	0	0	0	0	0	100048	176538
2.74	364.065	363.058	[M+H]+	TRUE	Guanosine monophosphate	C10H14N5O8P	Spectral Library - Bruker HMDB Metabolite Library_2.0, SmartFormula - mzdev: -0.0001 mSigma: 19.34,	20220	Bruker HMDB Metabolite Library_2.0	14838	9852	0	0	0	0	0	0	0	0	12534	15118
3.08	364.065	363.058	[M+H]+	TRUE	Guanosine monophosphate	C10H14N5O8P	Spectral Library - Bruker HMDB Metabolite Library_2.0, SmartFormula - mzdev: -0.0001 mSigma: Infinity,	20020	Bruker HMDB Metabolite Library_2.0	2868	2638	0	0	0	0	0	0	0	0	4070	4160
2.79	183.092	182.084	[M+H]+	TRUE	Harman	C12H10N2	SmartFormula - mzdev: 0.0000 mSigma: 25.49, , Spectral Library - Bruker MetaboBASE Personal Library 3.0	20110	Bruker MetaboBASE Personal Library 3.0	7412	2594	1708	4956	544	730	1752	1082	1158	9246	2612	2064
12.55	285.207	286.214	[M-H]-	TRUE	Hexadecanedioic acid	C16H30O4	SmartFormula - mzdev: -0.0001 mSigma: Infinity, , Spectral Library - Bruker HMDB Metabolite Library_2.0	20010	Bruker HMDB Metabolite Library_2.0	296	1178	388	0	0	0	0	0	0	0	2028	1456
6	285.12	284.112	[M+H]+	TRUE	His Glu	C11H16N4O5	SmartFormula - mzdev: 0.0002 mSigma: 15.70, , Spectral Library - Bruker MetaboBASE Personal Library 3.0	20110	Bruker MetaboBASE Personal Library 3.0	1000	858	444	938	192	252	1534	1262	1224	1626	524	394
4.29	269.161	268.154	[M+H]+	TRUE	His Leu	C12H20N4O3	SmartFormula - mzdev: -0.0000 mSigma: Infinity, , Spectral Library - Bruker MetaboBASE Personal Library 2.0	20020	Bruker MetaboBASE Personal Library 2.0	1252	1238	1818	1532	330	848	4246	2604	2658	2264	1556	1204
1.09	137.046	136.038	[M+H]+, [M+Na]+	TRUE	Hypoxanthine	C5H4N4O	SmartFormula - mzdev: -0.0014 mSigma: 44.17, , Spectral Library - Bruker MetaboBASE Personal Library 3.0	20120	Bruker MetaboBASE Personal Library 3.0	73370	65488	0	0	0	0	0	0	0	0	1214	0
1.11	135.031	136.038	[M-H]-	TRUE	HYPOXANTHINE	C5H4N4O	, Spectral Library - Bruker MetaboBASE Personal Library 2.0, SmartFormula - mzdev: -0.0001 mSigma: 12.92,	22210	The used Analyte List does not exist anymore.	2996	16882	3544	0	0	0	0	0	0	0	0	0
3.03	135.031	136.038	[M-H]-	TRUE	Hypoxanthine	C5H4N4O	SmartFormula - mzdev: -0.0002 mSigma: 10.30, , Spectral Library - Bruker MetaboBASE Personal Library 2.0	20220	Bruker MetaboBASE Personal Library 2.0	2748	5646	6674	4450	7906	8986	1788	2416	2052	5146	7232	5908
3.23	137.046	136.038	[M+H]+	TRUE	HYPOXANTHINE	C5H4N4O	, Spectral Library - Bruker MetaboBASE Personal Library 3.0, SmartFormula - mzdev: -0.0001 mSigma: 8.44,	21210	The used Analyte List does not exist anymore.	159772	226906	0	132336	101272	146514	108428	114874	101656	141298	0	148098
3.32	135.031	136.038	[M-H]-	TRUE	HYPOXANTHINE	C5H4N4O	SmartFormula - mzdev: -0.0006 mSigma: 9.26, , Spectral Library - MoNA-VF-NPL_QExactive.msp,	12110	The used Analyte List does not exist anymore.	4140	0	8166	0	13338	16648	9370	12966	12320	21204	0	0
3.4	137.046	136.038	[M+H]+	TRUE	HYPOXANTHINE	C5H4N4O	Spectral Library - Bruker MetaboBASE Personal Library 3.0, , SmartFormula - mzdev: -0.0000 mSigma: 8.46,	22110	The used Analyte List does not exist anymore.	0	0	231562	0	0	7890	5580	0	5634	0	178344	8932
3.41	135.031	136.038	[M-H]-	TRUE	HYPOXANTHINE	C5H4N4O	, Spectral Library - Bruker MetaboBASE Personal Library 2.0, SmartFormula - mzdev: -0.0005 mSigma: 10.73,	12210	The used Analyte List does not exist anymore.	8234	22176	6434	15664	11854	3166	6984	9350	11586	0	22758	20588
1.32	389.204	388.196	[M+H]+	TRUE	Ile Glu Gln	C16H28N4O7	Spectral Library - Bruker MetaboBASE Personal Library 3.0, SmartFormula - mzdev: -0.0002 mSigma: 13.66,	20210	Bruker MetaboBASE Personal Library 3.0	2202	640	0	0	0	0	0	0	0	0	1516	568
1.21	189.124	188.116	[M+H]+	TRUE	Ile Gly	C8H16N2O3	Spectral Library - Bruker MetaboBASE Personal Library 2.0, SmartFormula - mzdev: 0.0001 mSigma: 17.58,	20210	Bruker MetaboBASE Personal Library 2.0	7596	5952	0	0	0	0	0	0	0	0	3758	2350
4.84	269.161	268.153	[M+H]+	TRUE	Ile His	C12H20N4O3	SmartFormula - mzdev: -0.0002 mSigma: 8.58, , Spectral Library - Bruker MetaboBASE Personal Library 2.0	20220	Bruker MetaboBASE Personal Library 2.0	3722	2538	2236	2594	946	1008	10628	5522	4276	7326	1442	0
4.84	340.197	339.19	[M+H]+	TRUE	Ile His Ala	C15H25N5O4	SmartFormula - mzdev: 0.0003 mSigma: Infinity, , Spectral Library - Bruker MetaboBASE Personal Library 2.0	20010	Bruker MetaboBASE Personal Library 2.0	0	854	874	1728	490	324	7108	2352	1600	3878	688	306
3.45	245.186	244.179	[M+H]+, [M-H]-	TRUE	Ile Ile	C12H24N2O3	Spectral Library - Bruker MetaboBASE Personal Library 3.0, SmartFormula - mzdev: -0.0001 mSigma: 8.99,	20220	Bruker MetaboBASE Personal Library 3.0	60700	41262	0	0	0	0	0	0	802	0	51746	25726
4.26	342.238	341.231	[M+H]+	TRUE	Ile Pro Ile	C17H31N3O4	Spectral Library - Bruker MetaboBASE Personal Library 2.0, SmartFormula - mzdev: -0.0002 mSigma: 16.79,	20220	Bruker MetaboBASE Personal Library 2.0	47014	5056	0	0	0	0	0	0	0	0	12996	3936
3.36	342.239	341.231	[M+H]+, [M-H]-, [M+COOH]-	TRUE	Ile Pro Ile	C17H31N3O4	SmartFormula - mzdev: -0.0001 mSigma: 22.90, , Spectral Library - Bruker MetaboBASE Personal Library 2.0	20120	Bruker MetaboBASE Personal Library 2.0	13218	4468	1932	13284	2662	1524	10478	4240	2598	14000	3610	3030
3.75	392.218	391.21	[M+H]+, [M-H]-	TRUE	Ile Pro Tyr	C20H29N3O5	SmartFormula - mzdev: 0.0000 mSigma: 47.51, , Spectral Library - Bruker MetaboBASE Personal Library 3.0	20120	Bruker MetaboBASE Personal Library 3.0	11710	1900	0	0	0	0	0	0	0	0	8482	1942
2.43	231.17	230.163	[M+H]+, [M-H]-	TRUE	Ile Val	C11H22N2O3	Spectral Library - Bruker MetaboBASE Personal Library 2.0, SmartFormula - mzdev: -0.0002 mSigma: 2.90,	20220	Bruker MetaboBASE Personal Library 2.0	65600	17596	0	0	0	0	0	0	0	0	19704	12098
5.75	69.0442	68.0369	[M+H]+	TRUE	Imidazole	C3H4N2	SmartFormula - mzdev: -0.0005 mSigma: Infinity, , Spectral Library - Bruker HMDB Metabolite Library_2.0	20020	Bruker HMDB Metabolite Library_2.0	0	486	504	0	0	834	0	1146	984	0	0	546
6.01	69.0442	68.0369	[M+H]+	TRUE	Imidazole	C3H4N2	Spectral Library - Bruker HMDB Metabolite Library_2.0, SmartFormula - mzdev: -0.0006 mSigma: 5.12,	20210	Bruker HMDB Metabolite Library_2.0	0	0	612	0	566	794	0	930	1240	730	542	186
9.51	69.0444	68.0372	[M+H]+	TRUE	Imidazole	C3H4N2	Spectral Library - Bruker MetaboBASE Personal Library 3.0, SmartFormula - mzdev: -0.0003 mSigma: Infinity,	20020	Bruker MetaboBASE Personal Library 3.0	1602	1374	1082	1180	1170	1106	0	758	858	766	928	702
10.25	263.081	262.074	[M+H]+	TRUE	Indigo Carmine	C16H10N2O2	SmartFormula - mzdev: -0.0001 mSigma: Infinity, , Spectral Library - MoNA-VF-NPL_QExactive.msp	20010	MoNA-VF-NPL_QExactive.msp	2468	690	0	0	0	0	0	0	0	0	2852	0
2.1	267.073	268.081	[M-H]-, [M+H]+, [M+Cl]-	TRUE	INOSINE	C10H12N4O5	SmartFormula - mzdev: -0.0001 mSigma: 6.87, , , Spectral Library - Bruker MetaboBASE Personal Library 2.0	22100	The used Analyte List does not exist anymore.	31500	54194	39670	0	0	0	0	0	0	0	4558	12092
3.63	267.074	268.081	[M-H]-	TRUE	INOSINE	C10H12N4O5	SmartFormula - mzdev: -0.0001 mSigma: Infinity, ,	22000	The used Analyte List does not exist anymore.	384	718	644	736	952	1486	830	918	1100	2602	1304	1404
5.61	347.04	348.047	[M-H]-	TRUE	Inosine 5'-monophosphate (IMP)	C10H13N4O8P	Spectral Library - Bruker MetaboBASE Personal Library 2.0, SmartFormula - mzdev: 0.0002 mSigma: 3.95,	20220	Bruker MetaboBASE Personal Library 2.0	20120	16100	22718	24978	10088	18658	8250	6210	7774	17082	8318	12088
2.48	347.04	348.047	[M-H]-, [M+H]+	TRUE	Inosinic acid	C10H13N4O8P	SmartFormula - mzdev: 0.0001 mSigma: 4.66, , Spectral Library - Bruker HMDB Metabolite Library_2.0	20220	Bruker HMDB Metabolite Library_2.0	4888	19578	8958	0	0	0	0	0	0	0	19950	51474
5.63	349.055	348.048	[M+H]+	TRUE	Inosinic acid	C10H13N4O8P	Spectral Library - Bruker HMDB Metabolite Library_2.0, SmartFormula - mzdev: -0.0003 mSigma: 14.34,	10110	Bruker HMDB Metabolite Library_2.0	6606	4568	7684	7294	3384	7444	3064	3074	2920	5904	0	3320
4.28	821.887	820.879	[M+H]+, [M+Na]+	TRUE	Iohexol	C19H26I3N3O9	SmartFormula - mzdev: -0.0008 mSigma: 12.93, , Spectral Library - Bruker MetaboBASE Personal Library 3.0	20120	Bruker MetaboBASE Personal Library 3.0	0	0	96	15920	2780	3866	0	0	154	0	0	0
1.41	122.025	123.033	[M-H]-	TRUE	Isonicotinic acid	C6H5NO2	Spectral Library - Bruker MetaboBASE Personal Library 2.0, SmartFormula - mzdev: 0.0005 mSigma: Infinity,	20010	Bruker MetaboBASE Personal Library 2.0	350	318	732	1042	610	464	450	430	488	1158	1322	1058
5.67	424.579	851.173	[M-H-H]2-, [M-H]-	TRUE	Isovaleryl-CoA	C26H44N7O17P3S	Spectral Library - Bruker MetaboBASE Personal Library 2.0, SmartFormula - mzdev: 0.0002 mSigma: 5.35,	20220	Bruker MetaboBASE Personal Library 2.0	9510	26982	14174	11610	10396	4608	1754	1904	856	0	3638	0
4.98	133.061	132.054	[M+H]+	TRUE	L-Asparagine	C4H8N2O3	SmartFormula - mzdev: 0.0000 mSigma: Infinity, , Spectral Library - Bruker MetaboBASE Personal Library 2.0	20010	Bruker MetaboBASE Personal Library 2.0	2714	7720	6890	4474	2446	2436	5738	4364	3734	8770	2372	3932
4.88	132.03	133.037	[M-H]-	TRUE	L-Aspartic acid	C4H7NO4	SmartFormula - mzdev: -0.0002 mSigma: 5.44, , Spectral Library - Bruker MetaboBASE Personal Library 2.0	20220	Bruker MetaboBASE Personal Library 2.0	6046	5362	4710	3832	1924	1828	11908	13060	14318	18786	7802	5876
0.86	274.274	273.267	[M+H]+	TRUE	Lauryldiethanolamine	C16H35NO2	SmartFormula - mzdev: -0.0000 mSigma: 2.92, , Spectral Library - Bruker MetaboBASE Personal Library 3.0	20210	Bruker MetaboBASE Personal Library 3.0	643780	248130	316990	130504	197878	130896	157682	38082	79564	191790	199864	234590
2.01	274.274	273.267	[M+H]+	TRUE	Lauryldiethanolamine	C16H35NO2	SmartFormula - mzdev: -0.0001 mSigma: 10.68, , Spectral Library - Bruker MetaboBASE Personal Library 3.0	20210	Bruker MetaboBASE Personal Library 3.0	63902	20130	31016	14304	23038	14702	9820	4264	5374	15972	25938	27738
1.16	261.145	260.137	[M+H]+	TRUE	Leu Glu	C11H20N2O5	SmartFormula - mzdev: 0.0000 mSigma: 11.15, , Spectral Library - Bruker MetaboBASE Personal Library 2.0	20210	Bruker MetaboBASE Personal Library 2.0	17986	7600	0	0	0	0	0	0	916	0	14860	10668
3.15	261.144	260.137	[M+H]+	TRUE	Leu Glu	C11H20N2O5	Spectral Library - Bruker MetaboBASE Personal Library 3.0, SmartFormula - mzdev: -0.0000 mSigma: 13.10,	20210	Bruker MetaboBASE Personal Library 3.0	18978	21324	27982	1934	1624	0	14434	13652	9932	50922	22728	25622
4.35	374.228	373.221	[M+H]+	TRUE	Leu Glu Leu	C17H31N3O6	Spectral Library - Bruker MetaboBASE Personal Library 2.0, SmartFormula - mzdev: 0.0006 mSigma: 9.16,	20110	Bruker MetaboBASE Personal Library 2.0	7504	3310	0	0	0	0	0	0	0	0	4962	5138
5.63	269.161	268.153	[M+H]+	TRUE	Leu His	C12H20N4O3	SmartFormula - mzdev: -0.0001 mSigma: Infinity, , Spectral Library - Bruker MetaboBASE Personal Library 2.0	20010	Bruker MetaboBASE Personal Library 2.0	0	0	0	1492	2156	1440	2758	2782	3456	3660	1916	1554
0.88	245.186	244.179	[M+H]+	TRUE	Leu Ile	C12H24N2O3	Spectral Library - Bruker MetaboBASE Personal Library 2.0, SmartFormula - mzdev: 0.0000 mSigma: 1.00,	20220	Bruker MetaboBASE Personal Library 2.0	55566	58066	39670	42880	31654	31238	91110	100634	103594	97614	43060	62714
2.77	245.186	244.179	[M+H]+	TRUE	Leu Ile	C12H24N2O3	Spectral Library - Bruker MetaboBASE Personal Library 2.0, SmartFormula - mzdev: -0.0001 mSigma: 16.86,	20220	Bruker MetaboBASE Personal Library 2.0	7604	8706	4098	4018	444	6446	21086	13652	13896	20440	8552	12288
3.23	245.186	244.179	[M+H]+, [M-H]-	TRUE	Leu Ile	C12H24N2O3	SmartFormula - mzdev: -0.0000 mSigma: 7.54, , Spectral Library - Bruker MetaboBASE Personal Library 2.0	20210	Bruker MetaboBASE Personal Library 2.0	67500	82438	60126	30814	24368	29270	62170	61164	56024	79004	40158	56856
3.2	358.27	357.262	[M+H]+	TRUE	Leu Ile Leu	C18H35N3O4	SmartFormula - mzdev: 0.0010 mSigma: 15.12, , Spectral Library - Bruker MetaboBASE Personal Library 3.0	20210	Bruker MetaboBASE Personal Library 3.0	1180	3234	2758	1190	826	1012	4618	4324	4574	4444	3020	3100
3.64	245.186	244.179	[M+H]+	TRUE	Leu Leu	C12H24N2O3	SmartFormula - mzdev: -0.0000 mSigma: 6.47, , Spectral Library - Bruker MetaboBASE Personal Library 3.0	20210	Bruker MetaboBASE Personal Library 3.0	19498	11952	0	0	0	0	658	0	0	0	16880	7222
4.26	260.197	259.19	[M+H]+	TRUE	Leu Lys	C12H25N3O3	Spectral Library - Bruker MetaboBASE Personal Library 2.0, SmartFormula - mzdev: -0.0001 mSigma: 8.75,	20210	Bruker MetaboBASE Personal Library 2.0	4122	10218	12790	2590	936	2798	8530	6278	6294	5608	5004	6702
4.82	260.197	259.19	[M+H]+	TRUE	Leu Lys	C12H25N3O3	SmartFormula - mzdev: -0.0001 mSigma: 10.70, , Spectral Library - Bruker MetaboBASE Personal Library 2.0	20210	Bruker MetaboBASE Personal Library 2.0	6324	9756	10060	6594	2828	2780	36118	25206	20228	24730	5900	1200
2.76	263.142	262.135	[M+H]+	TRUE	Leu Met	C11H22N2O3S	SmartFormula - mzdev: 0.0001 mSigma: 21.72, , Spectral Library - Bruker MetaboBASE Personal Library 2.0	20110	Bruker MetaboBASE Personal Library 2.0	8172	6520	0	0	0	0	0	0	0	0	7550	5494
2.56	357.213	356.206	[M+H]+	TRUE	Leu Pro Gln	C16H28N4O5	Spectral Library - Bruker MetaboBASE Personal Library 3.0, SmartFormula - mzdev: -0.0003 mSigma: 25.32,	20120	Bruker MetaboBASE Personal Library 3.0	27282	7044	0	0	0	0	0	0	0	0	8398	4446
0.93	219.134	218.127	[M+H]+	TRUE	Leu Ser	C9H18N2O4	SmartFormula - mzdev: 0.0001 mSigma: 18.02, , Spectral Library - Bruker MetaboBASE Personal Library 2.0	20210	Bruker MetaboBASE Personal Library 2.0	14702	9222	0	1190	0	0	1070	2116	1968	0	7716	5006
0.99	233.15	232.142	[M+H]+, [M-H]-	TRUE	Leu Thr	C10H20N2O4	Spectral Library - Bruker MetaboBASE Personal Library 2.0, SmartFormula - mzdev: 0.0001 mSigma: 8.11,	20210	Bruker MetaboBASE Personal Library 2.0	9222	6178	0	774	776	654	1978	1468	1686	0	6526	4590
3.43	233.15	232.142	[M+H]+	TRUE	Leu Thr	C10H20N2O4	SmartFormula - mzdev: 0.0000 mSigma: 29.81, , Spectral Library - Bruker MetaboBASE Personal Library 2.0	20110	Bruker MetaboBASE Personal Library 2.0	2106	1964	1524	4886	2092	2972	12248	13406	14642	4844	6130	7706
4.22	148.06	147.053	[M+H]+	TRUE	L-Glutamate	C5H9NO4	SmartFormula - mzdev: 0.0000 mSigma: 1.08, , Spectral Library - Bruker MetaboBASE Personal Library 3.0	20220	Bruker MetaboBASE Personal Library 3.0	60664	64642	38638	47280	63052	27732	39466	35344	17020	61932	33916	24436
4.78	148.06	147.053	[M+H]+, [M+H-H2O]+	TRUE	L-Glutamate	C5H9NO4	Spectral Library - Bruker MetaboBASE Personal Library 3.0, SmartFormula - mzdev: 0.0000 mSigma: 5.47,	20220	Bruker MetaboBASE Personal Library 3.0	170146	98692	30054	152442	105322	26478	84054	38960	13200	98548	26666	10532
4.79	146.046	147.053	[M-H]-, [M-H-H2O]-	TRUE	L-Glutamate	C5H9NO4	SmartFormula - mzdev: -0.0002 mSigma: 2.05, , Spectral Library - Bruker MetaboBASE Personal Library 2.0	20220	Bruker MetaboBASE Personal Library 2.0	34710	22964	13340	54448	22774	10658	29742	21810	12084	45750	34308	11598
3.53	162.076	161.069	[M+H]+	TRUE	L-Glutamate methylester	C6H11NO4	Spectral Library - Bruker MetaboBASE Personal Library 2.0_in-silico, SmartFormula - mzdev: 0.0000 mSigma: 6.13,	20210	Bruker MetaboBASE Personal Library 2.0_in-silico	194	640	530	0	2792	1992	71850	42872	32292	1918	1614	1746
3.69	144.066	161.069	[M+H-H2O]+, [M+H]+	TRUE	L-Glutamate methylester	C6H11NO4	SmartFormula - mzdev: -0.0001 mSigma: 4.76, , Spectral Library - Bruker MetaboBASE Personal Library 2.0_in-silico	20210	Bruker MetaboBASE Personal Library 2.0_in-silico	308	408	286	12036	10804	3990	67212	45690	36528	2666	1430	1704
0.7	148.06	147.053	[M+H]+	TRUE	L-Glutamic acid	C5H9NO4	Spectral Library - Bruker MetaboBASE Personal Library 3.0, SmartFormula - mzdev: -0.0001 mSigma: 3.99,	20220	Bruker MetaboBASE Personal Library 3.0	114178	90346	0	1080	1492	1016	0	0	0	2512	8776	20818
5.61	156.077	155.07	[M+H]+	TRUE	L-Histidine	C6H9N3O2	SmartFormula - mzdev: 0.0000 mSigma: 4.22, , Spectral Library - Bruker MetaboBASE Personal Library 3.0	20220	Bruker MetaboBASE Personal Library 3.0	76236	38086	18416	39864	2278	9522	32864	15478	11710	44506	5218	4064
5.66	154.062	155.069	[M-H]-	TRUE	L-Histidine	C6H9N3O2	SmartFormula - mzdev: -0.0001 mSigma: 21.56, , Spectral Library - Bruker HMDB Metabolite Library_2.0	20120	Bruker HMDB Metabolite Library_2.0	1160	212	230	2054	210	320	1106	878	724	2636	174	0
5.89	156.077	155.07	[M+H]+	TRUE	L-Histidine	C6H9N3O2	SmartFormula - mzdev: 0.0001 mSigma: 5.67, , Spectral Library - Bruker MetaboBASE Personal Library 3.0	20210	Bruker MetaboBASE Personal Library 3.0	2184	0	0	9334	19542	0	7864	5400	6526	0	11414	9018
3.6	482.297	483.304	[M-H]-	FALSE	LITHOCHOLYLTAURINE	C26H45NO5S	, SmartFormula - mzdev: 0.0001 mSigma: Infinity,	11000	The used Analyte List does not exist anymore.	64	112	0	1356	0	0	328	128	240	0	0	262
1.04	89.0243	90.0316	[M-H]-	TRUE	L-Lactic acid	C3H6O3	Spectral Library - Bruker MetaboBASE Personal Library 2.0, SmartFormula - mzdev: -0.0001 mSigma: 8.98,	20220	Bruker MetaboBASE Personal Library 2.0	10874	2404	11510	0	0	0	0	0	0	0	0	0
10.09	89.0244	90.0316	[M-H]-	TRUE	L-Lactic acid	C3H6O3	Spectral Library - Bruker MetaboBASE Personal Library 2.0, SmartFormula - mzdev: -0.0000 mSigma: Infinity,	20020	Bruker MetaboBASE Personal Library 2.0	1262	936	940	0	0	0	0	0	0	0	0	0
1.37	89.0245	90.0318	[M-H]-	TRUE	L-Lactic acid	C3H6O3	Spectral Library - Bruker MetaboBASE Personal Library 2.0, SmartFormula - mzdev: 0.0001 mSigma: 5.61,	20220	Bruker MetaboBASE Personal Library 2.0	4014	5688	9416	5116	5120	4380	2462	3700	4880	5608	8836	9280
2.96	89.0246	90.0318	[M-H]-	TRUE	L-Lactic acid	C3H6O3	Spectral Library - Bruker MetaboBASE Personal Library 2.0, SmartFormula - mzdev: 0.0001 mSigma: Infinity,	20020	Bruker MetaboBASE Personal Library 2.0	2036	2544	1272	2906	3082	3942	0	2046	2066	5404	2878	3356
9.82	89.0244	90.0316	[M-H]-	TRUE	L-Lactic acid	C3H6O3	Spectral Library - Bruker MetaboBASE Personal Library 2.0, SmartFormula - mzdev: 0.0000 mSigma: 12.36,	20220	Bruker MetaboBASE Personal Library 2.0	1064	1036	682	1082	1286	1398	1340	1358	1356	1136	644	520
3.44	132.102	131.095	[M+H]+	TRUE	L-Leucine	C6H13NO2	Spectral Library - Bruker HMDB Metabolite Library_2.0, SmartFormula - mzdev: -0.0000 mSigma: 3.75,	20220	Bruker HMDB Metabolite Library_2.0	46060	20410	6002	50442	15020	10154	0	16436	0	51320	0	19430
9.83	132.102	131.095	[M+H]+	TRUE	L-Leucine	C6H13NO2	SmartFormula - mzdev: 0.0001 mSigma: Infinity, , Spectral Library - Bruker MetaboBASE Personal Library 2.0	20010	Bruker MetaboBASE Personal Library 2.0	834	874	0	1162	0	942	1052	1142	1528	1238	1202	0
5.18	147.113	146.106	[M+H]+	TRUE	L-Lysine	C6H14N2O2	SmartFormula - mzdev: 0.0001 mSigma: 4.34, , Spectral Library - Bruker HMDB Metabolite Library_2.0	20220	Bruker HMDB Metabolite Library_2.0	33640	26598	22388	37738	12720	17584	32794	0	6238	27240	2758	3704
5.3	147.113	146.106	[M+H]+	TRUE	L-Lysine	C6H14N2O2	Spectral Library - Bruker HMDB Metabolite Library_2.0, SmartFormula - mzdev: -0.0000 mSigma: 10.56,	20220	Bruker HMDB Metabolite Library_2.0	38896	28498	15938	32822	0	16612	0	20780	0	0	5968	6020
1.09	115.004	134.021	[M-H-H2O]-, [M-H]-	TRUE	L-Malic acid	C4H6O5	Spectral Library - Bruker HMDB Metabolite Library_2.0	20220	Bruker HMDB Metabolite Library_2.0	8598	4140	2520	5612	3636	4614	3022	3404	3128	6240	4930	4116
1.24	133.014	134.021	[M-H]-	TRUE	L-Malic acid	C4H6O5	Spectral Library - Bruker HMDB Metabolite Library_2.0, SmartFormula - mzdev: -0.0017 mSigma: 25.45,	20220	Bruker HMDB Metabolite Library_2.0	9704	2992	2470	4532	1988	2834	1662	1960	1714	4094	3778	3244
1.62	133.014	134.021	[M-H]-	TRUE	L-Malic acid	C4H6O5	Spectral Library - Bruker HMDB Metabolite Library_2.0, SmartFormula - mzdev: -0.0016 mSigma: 10.91,	20220	Bruker HMDB Metabolite Library_2.0	11576	1666	2186	4386	1268	1412	1682	2626	1574	3868	4008	3144
1.69	133.014	134.021	[M-H]-	TRUE	L-Malic acid	C4H6O5	Spectral Library - Bruker HMDB Metabolite Library_2.0, SmartFormula - mzdev: -0.0016 mSigma: 9.22,	20220	Bruker HMDB Metabolite Library_2.0	11498	0	0	3416	0	0	1002	2054	0	3352	2994	2654
1.79	133.014	134.021	[M-H]-	TRUE	L-Malic acid	C4H6O5	Spectral Library - Bruker HMDB Metabolite Library_2.0, SmartFormula - mzdev: -0.0016 mSigma: 13.25,	20220	Bruker HMDB Metabolite Library_2.0	10172	0	1426	3138	1722	892	1468	1902	1904	3594	3736	2594
2.97	133.014	134.021	[M-H]-, [M-H-H2O]-	TRUE	L-Malic acid	C4H6O5	SmartFormula - mzdev: -0.0017 mSigma: 9.79, , Spectral Library - Bruker HMDB Metabolite Library_2.0	20220	Bruker HMDB Metabolite Library_2.0	14752	4102	2388	6016	1408	3474	2818	4694	3084	9710	5938	5400
5.72	135.03	134.023	[M+H]+	TRUE	L-Malic acid	C4H6O5	Spectral Library - Bruker HMDB Metabolite Library_2.0, SmartFormula - mzdev: -0.0001 mSigma: Infinity,	10010	Bruker HMDB Metabolite Library_2.0	2064	1862	2184	3376	3692	3122	1616	1484	1680	2450	1810	1872
0.91	150.058	149.051	[M+H]+	TRUE	L-Methionine	C5H11NO2S	SmartFormula - mzdev: -0.0000 mSigma: 6.29, , Spectral Library - Bruker MetaboBASE Personal Library 3.0	20220	Bruker MetaboBASE Personal Library 3.0	72184	38228	0	722	0	0	0	0	0	0	18112	10118
0.89	148.044	149.051	[M-H]-	TRUE	L-Methionine	C5H11NO2S	SmartFormula - mzdev: -0.0001 mSigma: 10.64, , Spectral Library - Bruker MetaboBASE Personal Library 2.0	20220	Bruker MetaboBASE Personal Library 2.0	9182	748	7666	0	0	0	0	0	0	0	0	0
4.95	189.134	188.127	[M+H]+	TRUE	L-NMMA	C7H16N4O2	Spectral Library - Bruker MetaboBASE Personal Library 3.0, SmartFormula - mzdev: -0.0002 mSigma: 9.15,	20210	Bruker MetaboBASE Personal Library 3.0	0	0	0	828	310	484	19330	9482	9728	1572	266	0
5.67	189.135	188.127	[M+H]+	TRUE	L-NMMA	C7H16N4O2	Spectral Library - Bruker MetaboBASE Personal Library 3.0, SmartFormula - mzdev: -0.0000 mSigma: 8.87,	20210	Bruker MetaboBASE Personal Library 3.0	0	0	0	2034	400	118	30952	25580	18722	2520	592	390
5.91	189.135	188.127	[M+H]+	TRUE	L-NMMA	C7H16N4O2	SmartFormula - mzdev: 0.0000 mSigma: 17.47, , Spectral Library - Bruker MetaboBASE Personal Library 3.0	20210	Bruker MetaboBASE Personal Library 3.0	0	0	0	0	296	1246	0	19768	20834	1766	0	702
0.77	116.072	117.079	[M-H]-	TRUE	L-Norvaline	C5H11NO2	Spectral Library - MoNA-export-GNPS.msp, SmartFormula - mzdev: -0.0001 mSigma: 2.51,	20210	MoNA-export-GNPS.msp	28890	1544	20788	0	0	0	0	0	0	0	0	0
1.37	134.081	133.074	[M+H]+	TRUE	L-O-Methylthreonine	C5H11NO3	Spectral Library - Bruker MetaboBASE Personal Library 2.0_in-silico, SmartFormula - mzdev: -0.0000 mSigma: 3.65,	20210	Bruker MetaboBASE Personal Library 2.0_in-silico	222	200	478	2414	0	0	19972	37398	11546	0	0	2388
1.1	395.221	396.228	[M-H]-	TRUE	LPA 15:0; [M-H]-	C18H37O7P	Spectral Library - MSDIAL-LipidDBs-VS34.msp, SmartFormula - mzdev: 0.0003 mSigma: 24.33,	20120	MSDIAL-LipidDBs-VS34.msp	0	0	0	3268	11070	6772	0	0	578	0	0	0
0.89	377.21	396.227	[M-H-H2O]-, [M-H]-	TRUE	LPA 15:0; [M-H]-	C18H37O7P	SmartFormula - mzdev: -0.0001 mSigma: 18.70, , Spectral Library - MSDIAL-LipidDBs-VS34.msp	20210	MSDIAL-LipidDBs-VS34.msp	0	0	0	17254	32436	28226	1750	1866	2462	0	0	0
0.89	410.231	411.238	[M-H]-	TRUE	LPE 13:0; [M-H]-	C18H38NO7P	Spectral Library - MSDIAL-LipidDBs-VS34.msp, SmartFormula - mzdev: 0.0000 mSigma: 37.01,	20120	MSDIAL-LipidDBs-VS34.msp	0	0	0	0	1406	1002	0	2476	2222	0	0	0
11.43	424.247	425.254	[M-H]-	TRUE	LPE 14:0; [M-H]-	C19H40NO7P	Spectral Library - MSDIAL-LipidDBs-VS34.msp	20120	MSDIAL-LipidDBs-VS34.msp	672	1084	368	0	0	0	0	0	0	0	0	1262
1.01	424.247	425.254	[M-H]-	TRUE	LPE 14:0; [M-H]-	C19H40NO7P	SmartFormula - mzdev: 0.0000 mSigma: 22.47, , Spectral Library - MSDIAL-LipidDBs-VS34.msp	20120	MSDIAL-LipidDBs-VS34.msp	0	0	0	2484	6934	4808	0	12228	13828	0	0	0
1.14	440.277	439.27	[M+H]+, [M-H]-, [M+H-H2O]+	TRUE	LPE 15:0; [M+H]+	C20H42NO7P	SmartFormula - mzdev: -0.0001 mSigma: 4.06, , Spectral Library - MSDIAL-LipidDBs-VS34.msp	20220	MSDIAL-LipidDBs-VS34.msp	0	0	0	85688	171064	110990	942	207042	247786	0	0	0
12.14	440.277	439.27	[M+H]+	TRUE	LPE 15:0; [M+H]+	C20H42NO7P	Spectral Library - MSDIAL-LipidDBs-VS34.msp, SmartFormula - mzdev: -0.0001 mSigma: 5.19,	20120	MSDIAL-LipidDBs-VS34.msp	2530	4262	0	0	0	0	0	0	0	1348	4848	6910
12.4	440.277	439.27	[M+H]+	TRUE	LPE 15:0; [M+H]+	C20H42NO7P	SmartFormula - mzdev: 0.0005 mSigma: 26.61, , Spectral Library - MSDIAL-LipidDBs-VS34.msp	20120	MSDIAL-LipidDBs-VS34.msp	4136	4534	0	0	0	0	0	0	0	2308	5102	6450
12.11	438.262	439.27	[M-H]-	TRUE	LPE 15:0; [M-H]-	C20H42NO7P	SmartFormula - mzdev: -0.0003 mSigma: 10.22, , Spectral Library - MSDIAL-LipidDBs-VS34.msp	20220	MSDIAL-LipidDBs-VS34.msp	2508	10614	3006	0	0	0	0	0	0	3486	9004	13898
12.37	438.262	439.269	[M-H]-	TRUE	LPE 15:0; [M-H]-	C20H42NO7P	SmartFormula - mzdev: 0.0004 mSigma: 21.43, , Spectral Library - MSDIAL-LipidDBs-VS34.msp	20110	MSDIAL-LipidDBs-VS34.msp	1176	7174	0	0	0	0	0	0	0	0	6900	7808
1.35	454.293	453.285	[M+H]+, [M+H-H2O]+, [M-H]-	TRUE	LPE 16:0; [M+H]+	C21H44NO7P	SmartFormula - mzdev: 0.0001 mSigma: 9.77, , Spectral Library - MSDIAL-LipidDBs-VS34.msp	20220	MSDIAL-LipidDBs-VS34.msp	56	0	0	13068	26742	13758	622	48234	57166	0	0	0
13.14	452.278	453.286	[M-H]-	TRUE	LPE 16:0; [M-H]-	C21H44NO7P	Spectral Library - MSDIAL-LipidDBs-VS34.msp, SmartFormula - mzdev: 0.0001 mSigma: Infinity,	20020	MSDIAL-LipidDBs-VS34.msp	506	3044	686	0	0	0	0	0	0	718	2390	2304
1.22	450.262	451.269	[M-H]-	TRUE	LPE 16:1; [M-H]-	C21H42NO7P	Spectral Library - MSDIAL-LipidDBs-VS34.msp, SmartFormula - mzdev: -0.0001 mSigma: 27.29,	20120	MSDIAL-LipidDBs-VS34.msp	0	0	0	0	1460	812	0	3246	3568	0	0	0
1.52	468.308	467.301	[M+H]+, [M+Na]+, [M+H-H2O]+	TRUE	LPE 17:0; [M+H]+	C22H46NO7P	Spectral Library - MSDIAL-LipidDBs-VS34.msp, SmartFormula - mzdev: -0.0002 mSigma: 5.78,	20220	MSDIAL-LipidDBs-VS34.msp	0	0	0	28528	56480	38054	642	69946	97942	0	0	0
13.96	468.308	467.301	[M+H]+	TRUE	LPE 17:0; [M+H]+	C22H46NO7P	SmartFormula - mzdev: 0.0009 mSigma: 17.97, , Spectral Library - MSDIAL-LipidDBs-VS34.msp	20120	MSDIAL-LipidDBs-VS34.msp	2350	2776	0	0	0	0	0	0	0	2166	4526	5360
13.91	466.294	467.301	[M-H]-	TRUE	LPE 17:0; [M-H]-	C22H46NO7P	Spectral Library - MSDIAL-LipidDBs-VS34.msp, SmartFormula - mzdev: 0.0007 mSigma: 18.56,	20110	MSDIAL-LipidDBs-VS34.msp	1056	5540	1336	0	0	0	0	0	0	2168	4976	5006
1.5	466.294	467.301	[M-H]-	TRUE	LPE 17:0; [M-H]-	C22H46NO7P	Spectral Library - MSDIAL-LipidDBs-VS34.msp, SmartFormula - mzdev: 0.0000 mSigma: 6.72,	20220	MSDIAL-LipidDBs-VS34.msp	0	0	0	10760	33408	22760	0	61868	70212	0	0	0
1.41	466.294	465.286	[M+H]+	TRUE	LPE 17:1; [M+H]+	C22H44NO7P	Spectral Library - MSDIAL-LipidDBs-VS34.msp, SmartFormula - mzdev: 0.0001 mSigma: Infinity,	20020	MSDIAL-LipidDBs-VS34.msp	0	0	0	5936	11102	7334	514	15478	20554	0	0	0
13.63	464.278	465.285	[M-H]-	TRUE	LPE 17:1; [M-H]-	C22H44NO7P	SmartFormula - mzdev: 0.0000 mSigma: Infinity, , Spectral Library - MSDIAL-LipidDBs-VS34.msp	20010	MSDIAL-LipidDBs-VS34.msp	560	1682	450	0	0	0	0	0	0	690	1556	1318
1.39	464.278	465.285	[M-H]-	TRUE	LPE 17:1; [M-H]-	C22H44NO7P	Spectral Library - MSDIAL-LipidDBs-VS34.msp, SmartFormula - mzdev: 0.0009 mSigma: 19.13,	20120	MSDIAL-LipidDBs-VS34.msp	0	0	0	1970	5390	3354	0	11270	12138	0	0	0
1.85	480.31	481.317	[M-H]-	TRUE	LPE 18:0; [M-H]-	C23H48NO7P	SmartFormula - mzdev: -0.0000 mSigma: Infinity, , Spectral Library - MSDIAL-LipidDBs-VS34.msp	20020	MSDIAL-LipidDBs-VS34.msp	0	0	0	0	1540	1030	0	3310	3124	0	0	0
3.47	441.226	442.234	[M-H]-	TRUE	LPG 13:0; [M-H]-	C19H39O9P	Spectral Library - MSDIAL-LipidDBs-VS34.msp, SmartFormula - mzdev: 0.0004 mSigma: 21.45,	20110	MSDIAL-LipidDBs-VS34.msp	986	3238	3560	2594	2656	3954	1398	1114	1236	696	428	0
0.92	455.241	456.249	[M-H]-	TRUE	LPG 14:0; [M-H]-	C20H41O9P	SmartFormula - mzdev: -0.0004 mSigma: 24.22, , Spectral Library - MSDIAL-LipidDBs-VS34.msp	20120	MSDIAL-LipidDBs-VS34.msp	0	0	0	5182	17906	9958	0	0	0	0	0	0
0.92	455.243	456.251	[M-H]-	TRUE	LPG 14:0; [M-H]-	C20H41O9P	Spectral Library - MSDIAL-LipidDBs-VS34.msp, SmartFormula - mzdev: 0.0001 mSigma: 10.96,	20220	MSDIAL-LipidDBs-VS34.msp	2302	4330	5942	12054	17876	21070	4034	6432	7148	1708	1088	648
3.45	455.242	456.249	[M-H]-	TRUE	LPG 14:0; [M-H]-	C20H41O9P	Spectral Library - MSDIAL-LipidDBs-VS34.msp, SmartFormula - mzdev: -0.0002 mSigma: 8.03,	20220	MSDIAL-LipidDBs-VS34.msp	3200	6632	8480	16790	13812	20124	7944	5826	7828	2014	1134	694
18.48	469.257	470.265	[M-H]-	TRUE	LPG 15:0; [M-H]-	C21H43O9P	SmartFormula - mzdev: 0.0002 mSigma: 24.29, , Spectral Library - MSDIAL-LipidDBs-VS34.msp	20120	MSDIAL-LipidDBs-VS34.msp	372	2946	488	0	0	0	0	0	0	1296	2410	2742
1.01	469.257	470.264	[M-H]-	TRUE	LPG 15:0; [M-H]-	C21H43O9P	SmartFormula - mzdev: -0.0001 mSigma: 3.66, , Spectral Library - MSDIAL-LipidDBs-VS34.msp	20220	MSDIAL-LipidDBs-VS34.msp	0	0	0	67588	248802	133828	0	8310	7958	0	0	0
17.83	469.257	470.264	[M-H]-	TRUE	LPG 15:0; [M-H]-	C21H43O9P	SmartFormula - mzdev: -0.0001 mSigma: Infinity, , Spectral Library - MSDIAL-LipidDBs-VS34.msp	20020	MSDIAL-LipidDBs-VS34.msp	246	1332	282	0	0	0	0	0	0	1354	0	0
0.91	469.257	470.264	[M-H]-	TRUE	LPG 15:0; [M-H]-	C21H43O9P	SmartFormula - mzdev: -0.0000 mSigma: 5.41, , Spectral Library - MSDIAL-LipidDBs-VS34.msp	20220	MSDIAL-LipidDBs-VS34.msp	16696	50228	45358	187988	240930	267824	44692	61468	79004	17902	9440	8986
3.44	469.257	470.264	[M-H]-	TRUE	LPG 15:0; [M-H]-	C21H43O9P	Spectral Library - MSDIAL-LipidDBs-VS34.msp, SmartFormula - mzdev: -0.0001 mSigma: 1.44,	20220	MSDIAL-LipidDBs-VS34.msp	24172	54506	77562	173618	177436	245640	69280	66700	72248	19646	9814	8962
1.16	483.273	484.28	[M-H]-	TRUE	LPG 16:0; [M-H]-	C22H45O9P	Spectral Library - MSDIAL-LipidDBs-VS34.msp, SmartFormula - mzdev: 0.0001 mSigma: 23.57,	20120	MSDIAL-LipidDBs-VS34.msp	0	0	0	14298	48780	29952	0	4798	4514	0	0	0
1.31	497.288	498.296	[M-H]-, [M+H]+	TRUE	LPG 17:0; [M-H]-	C23H47O9P	SmartFormula - mzdev: -0.0001 mSigma: 11.60, , Spectral Library - MSDIAL-LipidDBs-VS34.msp	20220	MSDIAL-LipidDBs-VS34.msp	0	46	0	23468	81058	47914	0	8086	8780	0	0	0
0.91	497.289	498.296	[M-H]-	TRUE	LPG 17:0; [M-H]-	C23H47O9P	SmartFormula - mzdev: -0.0001 mSigma: 5.05, , Spectral Library - MSDIAL-LipidDBs-VS34.msp	20220	MSDIAL-LipidDBs-VS34.msp	814	1200	1406	62102	64024	67150	14412	20770	22978	7270	3936	4432
3.4	497.288	498.296	[M-H]-	TRUE	LPG 17:0; [M-H]-	C23H47O9P	Spectral Library - MSDIAL-LipidDBs-VS34.msp, SmartFormula - mzdev: -0.0001 mSigma: 3.78,	20220	MSDIAL-LipidDBs-VS34.msp	0	1750	4320	43426	39968	57288	18222	19238	18448	7508	3798	5444
1.23	495.273	496.28	[M-H]-	TRUE	LPG 17:1; [M-H]-	C23H45O9P	Spectral Library - MSDIAL-LipidDBs-VS34.msp, SmartFormula - mzdev: 0.0009 mSigma: 21.60,	20120	MSDIAL-LipidDBs-VS34.msp	0	0	0	6076	15314	8604	0	2116	2666	0	0	0
1.59	511.304	512.311	[M-H]-	TRUE	LPG 18:0; [M-H]-	C24H49O9P	SmartFormula - mzdev: 0.0001 mSigma: Infinity, , Spectral Library - MSDIAL-LipidDBs-VS34.msp	20020	MSDIAL-LipidDBs-VS34.msp	0	0	0	1680	4216	2366	0	1280	1216	0	0	0
3.39	511.304	512.311	[M-H]-	TRUE	LPG 18:0; [M-H]-	C24H49O9P	Spectral Library - MSDIAL-LipidDBs-VS34.msp, SmartFormula - mzdev: 0.0000 mSigma: Infinity,	20010	MSDIAL-LipidDBs-VS34.msp	88	96	718	1740	1806	2136	1340	730	898	834	520	714
2.21	166.086	165.079	[M+H]+, [M-H]-	TRUE	L-Phenylalanine	C9H11NO2	SmartFormula - mzdev: -0.0000 mSigma: 7.86, , Spectral Library - MoNA-export-GNPS.msp	20220	MoNA-export-GNPS.msp	373106	148588	0	0	0	0	0	0	0	0	50450	0
3.52	166.086	165.079	[M+H]+	TRUE	L-Phenylalanine	C9H11NO2	Spectral Library - Bruker HMDB Metabolite Library_2.0, SmartFormula - mzdev: 0.0000 mSigma: 5.69,	20220	Bruker HMDB Metabolite Library_2.0	82368	20504	11952	39326	10584	9378	2064	3162	2960	28634	2922	1860
3.54	164.072	165.079	[M-H]-	TRUE	L-Phenylalanine	C9H11NO2	Spectral Library - Bruker MetaboBASE Personal Library 2.0, SmartFormula - mzdev: -0.0001 mSigma: 6.96,	20210	Bruker MetaboBASE Personal Library 2.0	3924	2668	882	5544	1690	1446	84	0	214	4444	580	454
3.64	130.086	129.079	[M+H]+	TRUE	L-Pipecolic acid	C6H11NO2	SmartFormula - mzdev: -0.0001 mSigma: Infinity, , Spectral Library - Bruker HMDB Metabolite Library_2.0	20020	Bruker HMDB Metabolite Library_2.0	1460	1906	1556	1410	2324	2140	3914	3018	3018	1612	1380	1890
5.61	130.086	129.079	[M+H]+, [M+NH4]+	TRUE	L-Pipecolic acid	C6H11NO2	Spectral Library - Bruker MetaboBASE Personal Library 2.0, SmartFormula - mzdev: -0.0000 mSigma: 2.90,	20220	Bruker MetaboBASE Personal Library 2.0	61234	34808	19156	45592	4828	0	46708	36222	0	52878	15278	10910
6.11	130.086	129.079	[M+H]+	TRUE	L-Pipecolic acid	C6H11NO2	SmartFormula - mzdev: 0.0000 mSigma: 7.74, , Spectral Library - Bruker MetaboBASE Personal Library 2.0	20220	Bruker MetaboBASE Personal Library 2.0	0	5080	6244	0	0	4668	12990	11364	13514	0	22984	14312
3.96	116.07	115.063	[M+H]+	TRUE	L-Proline	C5H9NO2	Spectral Library - Bruker MetaboBASE Personal Library 3.0, SmartFormula - mzdev: -0.0001 mSigma: 6.80,	20220	Bruker MetaboBASE Personal Library 3.0	10972	14926	18008	12162	6780	10300	0	14626	14894	26958	45116	24620
5.64	116.071	115.063	[M+H]+	TRUE	L-Proline	C5H9NO2	SmartFormula - mzdev: 0.0000 mSigma: 3.62, , Spectral Library - Bruker MetaboBASE Personal Library 2.0	20220	Bruker MetaboBASE Personal Library 2.0	17004	6014	2756	13774	1900	1910	12838	7416	6032	13794	3482	2098
5.86	116.071	115.063	[M+H]+	TRUE	L-Proline	C5H9NO2	SmartFormula - mzdev: 0.0000 mSigma: 2.55, , Spectral Library - Bruker MetaboBASE Personal Library 2.0	20220	Bruker MetaboBASE Personal Library 2.0	15958	9078	6182	7282	4136	2788	6998	5586	6452	11730	5774	3272
6.1	116.071	115.063	[M+H]+	TRUE	L-Proline	C5H9NO2	SmartFormula - mzdev: 0.0000 mSigma: Infinity, , Spectral Library - Bruker MetaboBASE Personal Library 2.0	20020	Bruker MetaboBASE Personal Library 2.0	2026	2266	2526	3402	5380	1954	5216	3514	4168	8642	7844	3372
3.61	179.056	180.063	[M-H]-	TRUE	L-Sorbose	C6H12O6	Spectral Library - Bruker HMDB Metabolite Library_2.0, SmartFormula - mzdev: -0.0000 mSigma: 13.22,	20210	Bruker HMDB Metabolite Library_2.0	4464	2378	2220	4128	812	1134	1472	754	858	4848	4202	2124
1.05	175.108	174.1	[M+H]+	TRUE	L-Theanine	C7H14N2O3	SmartFormula - mzdev: -0.0000 mSigma: 21.38, , Spectral Library - Bruker MetaboBASE Personal Library 2.0	20210	Bruker MetaboBASE Personal Library 2.0	3680	5432	5552	996	1288	1936	5484	8876	5496	1814	1506	2100
2.98	203.083	204.09	[M-H]-	TRUE	L-Tryptophan	C11H12N2O2	SmartFormula - mzdev: 0.0000 mSigma: 11.62, , Spectral Library - Bruker MetaboBASE Personal Library 2.0	20210	Bruker MetaboBASE Personal Library 2.0	16668	33188	10900	0	0	0	0	0	0	0	11638	3430
3.25	205.097	204.09	[M+H]+	TRUE	L-Tryptophan	C11H12N2O2	SmartFormula - mzdev: -0.0002 mSigma: 12.23, , Spectral Library - Bruker HMDB Metabolite Library_2.0	20220	Bruker HMDB Metabolite Library_2.0	31650	9644	18248	3724	1790	0	0	0	0	1268	624	520
3.31	196.097	195.09	[M+H]+	TRUE	L-Tyrosine methyl ester	C10H13NO3	SmartFormula - mzdev: 0.0000 mSigma: 35.55, , Spectral Library - Bruker MetaboBASE Personal Library 2.0_in-silico	20110	Bruker MetaboBASE Personal Library 2.0_in-silico	154	0	0	3410	1812	1300	8576	7748	6530	1962	1546	1506
5.94	276.156	275.148	[M+H]+, [M-H]-	TRUE	Lys Glu	C11H21N3O5	SmartFormula - mzdev: 0.0002 mSigma: 15.94, , Spectral Library - Bruker MetaboBASE Personal Library 3.0	20210	Bruker MetaboBASE Personal Library 3.0	13542	5668	1740	11116	2340	0	8782	5748	6580	0	2480	2096
6.15	276.156	275.149	[M+H]+	TRUE	Lys Glu	C11H21N3O5	SmartFormula - mzdev: -0.0009 mSigma: 12.95, , Spectral Library - Bruker MetaboBASE Personal Library 3.0	20210	Bruker MetaboBASE Personal Library 3.0	0	6006	4002	4582	0	0	3952	4388	5688	10410	2768	0
8.86	147.113	146.106	[M+H]+	TRUE	Lysine	C6H14N2O2	Spectral Library - Bruker MetaboBASE Personal Library 2.0_in-silico, SmartFormula - mzdev: -0.0000 mSigma: Infinity,	20010	Bruker MetaboBASE Personal Library 2.0_in-silico	856	1076	0	0	0	0	0	0	1088	1132	1270	1356
3.53	440.277	439.27	[M+H]+, [M+K]+, [M+H-H2O]+, [M-H]-	TRUE	LysoPE(15:0/0:0)	C20H42NO7P	Spectral Library - Bruker MetaboBASE Personal Library 3.0, SmartFormula - mzdev: 0.0002 mSigma: 4.31,	20220	Bruker MetaboBASE Personal Library 3.0	3698	5684	6494	66718	52586	78096	12744	13012	11360	30250	9098	10128
3.87	261.124	260.116	[M+H]+	TRUE	Maculosin	C14H16N2O3	SmartFormula - mzdev: 0.0002 mSigma: 11.50, , Spectral Library - Bruker MetaboBASE Personal Library 3.0	20220	Bruker MetaboBASE Personal Library 3.0	29004	3524	0	0	0	0	0	0	0	0	6512	1348
2.87	359.315	358.308	[M+H]+, [M+K]+, [M+NH4]+, [M+Na]+, [M+H-H2O]+	TRUE	MAG 18:0; [M+NH4]+	C21H42O4	Spectral Library - MSDIAL-LipidDBs-VS34.msp, SmartFormula - mzdev: -0.0001 mSigma: 2.14,	20220	MSDIAL-LipidDBs-VS34.msp	0	0	0	1640196	1824356	1813982	0	923118	1314818	0	0	0
2.93	133.014	134.021	[M-H]-	TRUE	MALATE	C4H6O5	, SmartFormula - mzdev: -0.0019 mSigma: 9.41, , Spectral Library - Bruker HMDB Metabolite Library_2.0	12110	The used Analyte List does not exist anymore.	0	0	1698	9922	0	0	2374	3376	2384	0	0	0
4.19	135.029	134.022	[M+H]+	TRUE	Malic acid	C4H6O5	SmartFormula - mzdev: -0.0007 mSigma: Infinity, , Spectral Library - Bruker MetaboBASE Personal Library 2.0	20010	Bruker MetaboBASE Personal Library 2.0	214	424	0	706	1178	804	1152	1868	1390	1158	1914	1070
1.24	103.004	104.011	[M-H]-	FALSE	MALONATE	C3H4O4	, SmartFormula - mzdev: -0.0026 mSigma: Infinity,	22000	The used Analyte List does not exist anymore.	324	1532	534	0	0	0	0	0	0	0	0	0
2.46	103.004	104.011	[M-H]-	TRUE	MALONATE	C3H4O4	SmartFormula - mzdev: -0.0028 mSigma: Infinity, , Spectral Library - Bruker MetaboBASE Personal Library 2.0,	22000	The used Analyte List does not exist anymore.	1924	766	2568	4132	1512	3900	2926	3872	5242	4144	6262	8226
0.98	103.003	104.011	[M-H]-	TRUE	Malonic acid	C3H4O4	Spectral Library - Bruker MetaboBASE Personal Library 2.0, SmartFormula - mzdev: -0.0029 mSigma: 16.56,	20220	Bruker MetaboBASE Personal Library 2.0	0	0	4286	0	0	7112	2362	0	4262	7278	0	7168
1.51	103.004	104.011	[M-H]-	TRUE	Malonic acid	C3H4O4	Spectral Library - Bruker MetaboBASE Personal Library 2.0, SmartFormula - mzdev: -0.0027 mSigma: 14.73,	20210	Bruker MetaboBASE Personal Library 2.0	2714	3720	6134	15918	30142	33698	9788	20026	32208	9976	27496	30228
5.89	191.103	190.095	[M+H]+	TRUE	meso-2,6-Diaminoheptanedioate	C7H14N2O4	SmartFormula - mzdev: 0.0001 mSigma: 7.80, , Spectral Library - Bruker MetaboBASE Personal Library 2.0	20210	Bruker MetaboBASE Personal Library 2.0	12262	15340	12340	7984	8274	7640	16622	15680	12014	30768	9496	9566
0.91	263.14	262.133	[M+H]+	TRUE	Met Ile	C11H22N2O3S	SmartFormula - mzdev: -0.0004 mSigma: 9.54, , Spectral Library - Bruker MetaboBASE Personal Library 3.0	10110	Bruker MetaboBASE Personal Library 3.0	16344	16722	14154	18550	6102	5820	18840	14638	17224	17970	9570	10072
3.98	360.193	359.186	[M+H]+	TRUE	Met Pro Leu	C16H29N3O4S	Spectral Library - Bruker MetaboBASE Personal Library 2.0, SmartFormula - mzdev: 0.0004 mSigma: 13.04,	10220	Bruker MetaboBASE Personal Library 2.0	35138	5094	0	0	0	0	0	0	0	0	19190	3388
0.91	360.195	359.188	[M+H]+	TRUE	Met Pro Leu	C16H29N3O4S	SmartFormula - mzdev: 0.0001 mSigma: 26.00, , Spectral Library - Bruker MetaboBASE Personal Library 3.0	20120	Bruker MetaboBASE Personal Library 3.0	29808	6754	2422	15200	3828	0	16760	0	0	15154	3430	0
3.45	360.195	359.187	[M+H]+, [M-H]-, [M+K]+	TRUE	Met Pro Leu	C16H29N3O4S	Spectral Library - Bruker MetaboBASE Personal Library 3.0, SmartFormula - mzdev: -0.0003 mSigma: 19.83,	20220	Bruker MetaboBASE Personal Library 3.0	24408	5738	1750	18824	2214	982	16816	2650	0	22418	5944	1404
1.11	141.113	140.106	[M+H]+	TRUE	Methenamine	C6H12N4	SmartFormula - mzdev: -0.0001 mSigma: 12.81, , Spectral Library - Bruker MetaboBASE Personal Library 2.0	20120	Bruker MetaboBASE Personal Library 2.0	0	66144	0	0	13766	15918	0	0	0	0	0	0
1.3	141.113	140.106	[M+H]+	TRUE	Methenamine	C6H12N4	SmartFormula - mzdev: -0.0001 mSigma: 8.73, , Spectral Library - Bruker MetaboBASE Personal Library 3.0	20120	Bruker MetaboBASE Personal Library 3.0	57886	68772	110566	11202	3414	2272	0	0	0	290	0	0
1.71	141.113	140.106	[M+H]+	TRUE	Methenamine	C6H12N4	SmartFormula - mzdev: -0.0001 mSigma: 8.44, , Spectral Library - Bruker MetaboBASE Personal Library 2.0	20220	Bruker MetaboBASE Personal Library 2.0	10938	0	0	10094	5772	6552	0	19142	0	31884	60566	25562
2.08	141.113	140.106	[M+H]+	TRUE	Methenamine	C6H12N4	Spectral Library - Bruker MetaboBASE Personal Library 3.0, SmartFormula - mzdev: -0.0001 mSigma: 49.37,	20120	Bruker MetaboBASE Personal Library 3.0	6974	10270	0	6526	3784	5422	38794	9632	36016	0	0	11452
2.41	141.113	140.106	[M+H]+	TRUE	Methenamine	C6H12N4	Spectral Library - Bruker MetaboBASE Personal Library 3.0, SmartFormula - mzdev: 0.0000 mSigma: 22.26,	20120	Bruker MetaboBASE Personal Library 3.0	7136	9348	21460	3858	9150	7396	0	4642	14578	6926	0	6178
3.63	141.113	140.106	[M+H]+	TRUE	Methenamine	C6H12N4	SmartFormula - mzdev: -0.0000 mSigma: 8.90, , Spectral Library - Bruker MetaboBASE Personal Library 3.0	20120	Bruker MetaboBASE Personal Library 3.0	9804	13756	25318	4972	8384	7458	11752	3428	9720	7742	13990	6654
9.67	141.113	140.106	[M+H]+	TRUE	Methenamine	C6H12N4	SmartFormula - mzdev: -0.0001 mSigma: 19.55, , Spectral Library - Bruker MetaboBASE Personal Library 3.0	20110	Bruker MetaboBASE Personal Library 3.0	0	1026	2010	1476	0	1462	3036	2194	2436	3174	3012	2296
3.89	148.044	149.051	[M-H]-	TRUE	METHIONINE	C5H11NO2S	SmartFormula - mzdev: -0.0002 mSigma: 14.87, , , Spectral Library - Bruker MetaboBASE Personal Library 2.0	22120	The used Analyte List does not exist anymore.	3794	4954	5884	5138	640	1154	504	1678	3266	4188	3922	7088
0.85	145.05	146.057	[M-H]-	TRUE	METHYGLUTARATE	C6H10O4	SmartFormula - mzdev: -0.0006 mSigma: Infinity, ,	11000	The used Analyte List does not exist anymore.	572	1362	1202	668	992	1110	506	846	1084	1232	1296	1970
3.01	298.097	297.09	[M+H]+	FALSE	METHYLTHIOADENOSINE	C11H15N5O3S	SmartFormula - mzdev: -0.0000 mSigma: Infinity, ,	21000	The used Analyte List does not exist anymore.	1162	406	504	778	0	0	0	0	0	0	0	0
1.43	147.066	148.073	[M-H]-	FALSE	MEVALONATE	C6H12O4	, SmartFormula - mzdev: -0.0003 mSigma: Infinity,	12000	The used Analyte List does not exist anymore.	324	806	1046	828	526	648	574	822	1032	926	1270	1150
4.89	381.297	358.308	[M+Na]+, [M+H]+, [M+H-H2O]+	TRUE	MG(18:0/0:0/0:0)[rac]	C21H42O4	SmartFormula - mzdev: 0.0008 mSigma: 6.74, , Spectral Library - Bruker MetaboBASE Personal Library 2.0_in-silico	20010	Bruker MetaboBASE Personal Library 2.0_in-silico	0	0	0	0	552	0	1548198	954	1324	0	0	0
10.18	748.592	730.558	[M+NH4]+, [M+Na]+	TRUE	MGDG 32:0; MGDG 15:0-17:0; [M+NH4]+	C41H78O10	Spectral Library - MSDIAL-LipidDBs-VS34.msp, SmartFormula - mzdev: -0.0009 mSigma: 10.97,	10220	MSDIAL-LipidDBs-VS34.msp	0	0	0	14516	28940	21832	0	12816	13880	0	0	0
0.27	230.117	229.11	[M+H]+	TRUE	MLS001048955-01!2,2-dimethyl-4,10-dihydro-3H-pyrano[2,3-b]quinolin-5-one	C14H15NO2	SmartFormula - mzdev: -0.0003 mSigma: Infinity, , Spectral Library - MoNA-export-GNPS.msp	20010	MoNA-export-GNPS.msp	1288	1320	0	942	804	610	1104	0	0	900	0	1164
0.3	230.118	229.11	[M+H]+	TRUE	MLS001048955-01!2,2-dimethyl-4,10-dihydro-3H-pyrano[2,3-b]quinolin-5-one	C14H15NO2	SmartFormula - mzdev: 0.0002 mSigma: Infinity, , Spectral Library - MoNA-export-GNPS.msp	20020	MoNA-export-GNPS.msp	0	0	350	1374	504	640	1430	0	0	1026	1700	1672
4.44	230.118	229.11	[M+H]+	TRUE	MLS001048955-01!2,2-dimethyl-4,10-dihydro-3H-pyrano[2,3-b]quinolin-5-one	C14H15NO2	SmartFormula - mzdev: 0.0000 mSigma: Infinity, , Spectral Library - MoNA-export-GNPS.msp	20020	MoNA-export-GNPS.msp	1050	1012	0	950	1046	760	638	0	548	2194	1464	1636
11.22	227.2	226.193	[M+H]+	TRUE	Myristoleic acid	C14H26O2	Spectral Library - Bruker MetaboBASE Personal Library 2.0	20110	Bruker MetaboBASE Personal Library 2.0	1474	1198	0	0	0	0	0	0	0	0	576	1188
0.78	225.196	224.189	[M+H]+	TRUE	N,N'-Dicyclohexylurea	C13H24N2O	Spectral Library - Bruker MetaboBASE Personal Library 2.0, SmartFormula - mzdev: -0.0001 mSigma: 6.84,	20210	Bruker MetaboBASE Personal Library 2.0	3516	3768	3712	1960	2862	2798	4668	3498	3000	8794	11406	8080
4.74	203.15	202.142	[M+H]+	FALSE	N,N-DIMETHYLARGININE	C8H18N4O2	SmartFormula - mzdev: 0.0006 mSigma: Infinity, ,	11000	The used Analyte List does not exist anymore.	1036	576	880	288	0	0	0	0	0	0	0	0
9.16	214.253	213.246	[M+H]+	TRUE	N,N-Dimethyldodecan-1-amine	C14H31N	SmartFormula - mzdev: -0.0001 mSigma: 7.08, , Spectral Library - Bruker MetaboBASE Personal Library 3.0	20210	Bruker MetaboBASE Personal Library 3.0	1320	1660	0	0	0	0	0	0	0	0	746	0
0.68	214.253	213.246	[M+H]+	TRUE	N,N-Dimethyldodecan-1-amine	C14H31N	Spectral Library - Bruker MetaboBASE Personal Library 3.0, SmartFormula - mzdev: 0.0001 mSigma: 17.11,	20220	Bruker MetaboBASE Personal Library 3.0	23390	23930	18778	58	882	526	3074	2044	4034	4028	2290	2136
10.35	172.17	171.162	[M+H]+	TRUE	N,N-Dimethyloctanamide	C10H21NO	Spectral Library - Bruker MetaboBASE Personal Library 3.0, SmartFormula - mzdev: 0.0001 mSigma: Infinity,	20010	Bruker MetaboBASE Personal Library 3.0	3852	3326	0	0	0	0	0	0	0	0	3546	3262
1.18	330.337	329.329	[M+H]+	TRUE	N,N-dimethyl-Safingol	C20H43NO2	SmartFormula - mzdev: 0.0000 mSigma: 16.75, , Spectral Library - Bruker MetaboBASE Personal Library 2.0_in-silico	20220	Bruker MetaboBASE Personal Library 2.0_in-silico	0	0	0	0	5792	18760	0	13148	14414	0	0	0
7.64	360.15	359.142	[M+H]+	TRUE	N-[(4-fluorophenyl)methyl]-2-[3-[(2-fluorophenyl)methyl]-2-oxoimidazolidin-1-yl]acetamide	C19H19F2N3O2	SmartFormula - mzdev: 0.0000 mSigma: 5.42, , Spectral Library - Bruker MetaboBASE Personal Library 3.0	10110	Bruker MetaboBASE Personal Library 3.0	2996	2154	0	0	0	0	0	0	0	730	27712	24482
0.71	360.15	359.142	[M+H]+, [M-H]-	TRUE	N-[(4-fluorophenyl)methyl]-2-[3-[(2-fluorophenyl)methyl]-2-oxoimidazolidin-1-yl]acetamide	C19H19F2N3O2	Spectral Library - Bruker MetaboBASE Personal Library 3.0, SmartFormula - mzdev: -0.0002 mSigma: 7.96,	10110	Bruker MetaboBASE Personal Library 3.0	0	0	0	38382	40430	54240	0	15948	12066	3434	0	8070
2.74	560.08	559.073	[M+H]+	TRUE	N1-(5-Phospho-D-ribosyl)-AMP	C15H23N5O14P2	Spectral Library - Bruker MetaboBASE Personal Library 2.0_in-silico, SmartFormula - mzdev: -0.0004 mSigma: 31.76,	10110	Bruker MetaboBASE Personal Library 2.0_in-silico	90	632	0	0	0	0	0	0	0	0	5276	1866
4.37	188.176	187.169	[M+H]+	TRUE	N1-Acetylspermidine	C9H21N3O	Spectral Library - Bruker MetaboBASE Personal Library 3.0, SmartFormula - mzdev: 0.0001 mSigma: 14.15,	20220	Bruker MetaboBASE Personal Library 3.0	894	1912	4242	528	580	406	0	746	700	318	646	718
0.72	173.093	174.101	[M-H]-, [M+H]+	TRUE	N2-Acetyl-L-ornithine	C7H14N2O3	Spectral Library - Bruker MetaboBASE Personal Library 3.0	20020	Bruker MetaboBASE Personal Library 3.0	7820	5484	5648	0	0	0	0	0	0	842	4546	5602
4.22	175.108	174.101	[M+H]+	TRUE	N2-Acetyl-L-ornithine	C7H14N2O3	Spectral Library - Bruker MetaboBASE Personal Library 3.0, SmartFormula - mzdev: 0.0002 mSigma: 7.04,	20220	Bruker MetaboBASE Personal Library 3.0	8336	7962	9152	3514	8550	3888	1810	1630	1008	4034	2632	2326
4.76	175.108	174.101	[M+H]+	TRUE	N2-Acetyl-L-ornithine	C7H14N2O3	SmartFormula - mzdev: 0.0002 mSigma: 13.48, , Spectral Library - Bruker MetaboBASE Personal Library 2.0	20220	Bruker MetaboBASE Personal Library 2.0	19848	8618	3136	22038	6128	3378	5816	1778	1302	5626	2036	2002
4.77	173.093	174.1	[M-H]-	TRUE	N2-Acetyl-L-ornithine	C7H14N2O3	SmartFormula - mzdev: -0.0001 mSigma: 10.77, , Spectral Library - Bruker MetaboBASE Personal Library 2.0	20210	Bruker MetaboBASE Personal Library 2.0	1654	1586	0	4896	866	1488	2780	1466	1420	4486	2306	1776
3.3	296.135	295.128	[M+H]+	TRUE	N6,N6-Dimethyladenosine	C12H17N5O4	SmartFormula - mzdev: -0.0001 mSigma: 16.14, , Spectral Library - Bruker MetaboBASE Personal Library 2.0_in-silico	20220	Bruker MetaboBASE Personal Library 2.0_in-silico	5838	6366	0	0	0	0	0	0	0	0	18774	17592
2.41	296.135	295.128	[M+H]+	TRUE	N6,N6-Dimethyladenosine	C12H17N5O4	SmartFormula - mzdev: -0.0001 mSigma: 19.68, , Spectral Library - Bruker MetaboBASE Personal Library 2.0_in-silico	20210	Bruker MetaboBASE Personal Library 2.0_in-silico	328	2692	1808	1526	1490	2096	1492	1622	1438	3646	2794	2550
1.25	300.049	301.056	[M-H]-	TRUE	N-Acetyl-alpha-D-glucosamine 1-phosphate	C8H16NO9P	SmartFormula - mzdev: 0.0000 mSigma: Infinity, , Spectral Library - Bruker MetaboBASE Personal Library 2.0	20020	Bruker MetaboBASE Personal Library 2.0	1492	1350	1132	0	0	0	0	0	0	0	2424	1594
5.71	300.049	301.056	[M-H]-, [M+H]+	TRUE	N-Acetyl-alpha-D-glucosamine 1-phosphate	C8H16NO9P	SmartFormula - mzdev: -0.0003 mSigma: 1.59, , Spectral Library - Bruker MetaboBASE Personal Library 2.0	20220	Bruker MetaboBASE Personal Library 2.0	12012	19364	17496	2904	1664	2514	4250	5574	7600	13160	18868	14540
1.08	146.046	147.053	[M-H]-	TRUE	N-Acetyl-DL-serine	C5H9NO4	SmartFormula - mzdev: -0.0001 mSigma: 9.39, , Spectral Library - Bruker MetaboBASE Personal Library 2.0	20210	Bruker MetaboBASE Personal Library 2.0	1512	5958	970	6920	5284	4044	1894	4492	2868	5416	5676	3870
1.33	146.046	147.053	[M-H]-	TRUE	N-Acetyl-DL-serine	C5H9NO4	Spectral Library - Bruker MetaboBASE Personal Library 2.0, SmartFormula - mzdev: -0.0002 mSigma: 9.12,	20210	Bruker MetaboBASE Personal Library 2.0	2490	5260	3972	5910	3870	2226	2190	3638	3080	5762	9662	4786
1.49	146.046	147.053	[M-H]-	TRUE	N-Acetyl-DL-serine	C5H9NO4	Spectral Library - Bruker MetaboBASE Personal Library 2.0, SmartFormula - mzdev: -0.0001 mSigma: 20.06,	20210	Bruker MetaboBASE Personal Library 2.0	2118	3864	3700	0	1966	1750	1996	2512	2094	4400	0	4834
2.87	146.046	147.053	[M-H]-	TRUE	N-Acetyl-DL-serine	C5H9NO4	SmartFormula - mzdev: -0.0002 mSigma: 10.45, , Spectral Library - Bruker MetaboBASE Personal Library 2.0	20210	Bruker MetaboBASE Personal Library 2.0	2118	6462	2078	6666	1366	2418	2548	3886	2724	11162	7200	5072
2.99	188.057	189.064	[M-H]-	TRUE	N-Acetylglutamic acid	C7H11NO5	SmartFormula - mzdev: -0.0005 mSigma: 22.75, , Spectral Library - Bruker HMDB Metabolite Library_2.0	20120	Bruker HMDB Metabolite Library_2.0	1080	2958	1508	3770	1076	1234	1842	1890	1332	4898	3758	2642
3.02	174.041	175.048	[M-H]-	TRUE	N-Acetyl-L-aspartic acid	C6H9NO5	SmartFormula - mzdev: 0.0001 mSigma: Infinity, , Spectral Library - Bruker HMDB Metabolite Library_2.0	20010	Bruker HMDB Metabolite Library_2.0	722	1784	1072	2504	1338	1352	1364	1932	1764	2344	2338	2498
1.06	174.112	173.105	[M+H]+	FALSE	N-ACETYLLEUCINE	C8H15NO3	SmartFormula - mzdev: -0.0004 mSigma: Infinity, ,	11000	The used Analyte List does not exist anymore.	1160	1142	1506	474	202	348	342	490	434	602	266	632
1.51	188.056	189.064	[M-H]-, [M+H]+	TRUE	N-Acetyl-L-glutamic acid	C7H11NO5	Spectral Library - Bruker MetaboBASE Personal Library 2.0, SmartFormula - mzdev: 0.0000 mSigma: 38.72,	20120	Bruker MetaboBASE Personal Library 2.0	628	2504	1206	0	0	0	0	0	0	0	0	0
3.19	292.104	293.111	[M-H]-, [M+H]+	TRUE	N-Acetylmuramic acid	C11H19NO8	Spectral Library - MoNA-VF-NPL_QExactive.msp, SmartFormula - mzdev: -0.0000 mSigma: 23.43,	20110	MoNA-VF-NPL_QExactive.msp	1214	1768	1968	2068	590	1426	3428	2088	2964	6476	2034	2018
0.68	189.124	188.117	[M+H]+	FALSE	N-ALPHA-ACETYLLYSINE	C8H16N2O3		11200	The used Analyte List does not exist anymore.	3642	2252	0	3614	0	1944	0	7624	8216	1174	0	0
5.14	211.144	210.137	[M+H]+	TRUE	NCGC00169428-02!3-(2-methylpropyl)-2,3,6,7,8,8a-hexahydropyrrolo[1,2-a]pyrazine-1,4-dione	C11H18N2O2	SmartFormula - mzdev: -0.0001 mSigma: Infinity, , Spectral Library - MoNA-export-GNPS.msp	20010	MoNA-export-GNPS.msp	13486	2152	0	0	0	0	0	0	0	0	4626	1692
4.89	211.144	210.137	[M+H]+	TRUE	NCGC00169428-03!3-(2-methylpropyl)-2,3,6,7,8,8a-hexahydropyrrolo[1,2-a]pyrazine-1,4-dione	C11H18N2O2	SmartFormula - mzdev: -0.0003 mSigma: 19.27, , Spectral Library - MoNA-export-GNPS.msp	20210	MoNA-export-GNPS.msp	10754	1630	0	0	0	0	0	0	0	0	3440	1226
5.28	245.129	244.122	[M+H]+	TRUE	NCGC00380633-02_C14H16N2O2_Pyrrolo[1,2-a]pyrazine-1,4-dione, hexahydro-3-(phenylmethyl)-	C14H16N2O2	SmartFormula - mzdev: -0.0009 mSigma: 29.51, , Spectral Library - MoNA-export-GNPS.msp	20110	MoNA-export-GNPS.msp	3596	430	0	0	0	0	0	0	0	0	1562	978
5.55	245.129	244.121	[M+H]+	TRUE	NCGC00380633-02_C14H16N2O2_Pyrrolo[1,2-a]pyrazine-1,4-dione, hexahydro-3-(phenylmethyl)-	C14H16N2O2	Spectral Library - MoNA-export-GNPS.msp, SmartFormula - mzdev: -0.0008 mSigma: 26.84,	20110	MoNA-export-GNPS.msp	31030	2832	0	0	0	0	0	0	0	0	6410	1526
3.4	176.039	177.046	[M-H]-	TRUE	N-Formyl-L-methionine	C6H11NO3S	SmartFormula - mzdev: 0.0000 mSigma: 25.98, , Spectral Library - Bruker HMDB Metabolite Library_2.0	20120	Bruker HMDB Metabolite Library_2.0	2300	3974	1914	0	0	0	0	0	0	0	570	736
0.29	123.055	122.048	[M+H]+	TRUE	Niacinamide	C6H6N2O	Spectral Library - Bruker HMDB Metabolite Library_2.0, SmartFormula - mzdev: -0.0002 mSigma: 32.53,	20110	Bruker HMDB Metabolite Library_2.0	1618	2004	162	0	0	0	0	0	0	0	0	0
0.87	123.055	122.048	[M+H]+	TRUE	Niacinamide	C6H6N2O	Spectral Library - Bruker HMDB Metabolite Library_2.0, SmartFormula - mzdev: -0.0000 mSigma: 9.43,	20110	Bruker HMDB Metabolite Library_2.0	10416	0	4254	0	0	0	86	30674	16504	12214	4886	0
6.01	123.055	122.048	[M+H]+	TRUE	Niacinamide	C6H6N2O	Spectral Library - Bruker HMDB Metabolite Library_2.0, SmartFormula - mzdev: -0.0001 mSigma: 4.23,	20210	Bruker HMDB Metabolite Library_2.0	72298	76624	56100	106582	68448	79396	24346	24116	16172	79626	44532	30436
1.64	664.117	663.109	[M+H]+, [M+Na]+, [M-H]-	TRUE	Nicotinamide adenine dinucleotide (NAD)	C21H27N7O14P2	SmartFormula - mzdev: 0.0002 mSigma: 6.80, , Spectral Library - Bruker MetaboBASE Personal Library 2.0	20220	Bruker MetaboBASE Personal Library 2.0	71338	37784	0	0	0	0	0	0	0	0	339566	1086
6.01	664.116	663.109	[M+H]+, [M-H]-, [M+H+H]2+	TRUE	Nicotinamide adenine dinucleotide (NAD)	C21H27N7O14P2	SmartFormula - mzdev: -0.0008 mSigma: 1.22, , Spectral Library - Bruker MetaboBASE Personal Library 3.0	20220	Bruker MetaboBASE Personal Library 3.0	88034	95270	68896	123380	89934	88524	29982	26522	19028	115814	60676	41798
2.62	742.068	743.075	[M-H]-, [M+H+H]2+	TRUE	Nicotinamide Adenine Dinucleotide Phosphate (NADP+)	C21H28N7O17P3	Spectral Library - Bruker MetaboBASE Personal Library 2.0, SmartFormula - mzdev: -0.0009 mSigma: 8.12,	20120	Bruker MetaboBASE Personal Library 2.0	1302	3766	1906	0	0	0	0	0	0	0	15520	15026
6.68	742.068	743.075	[M-H]-, [M+H]+, [M+H+H]2+	TRUE	Nicotinamide Adenine Dinucleotide Phosphate (NADP+)	C21H28N7O17P3	Spectral Library - Bruker MetaboBASE Personal Library 2.0, SmartFormula - mzdev: -0.0005 mSigma: 2.71,	20220	Bruker MetaboBASE Personal Library 2.0	15428	9786	8556	76034	38028	38524	7768	8372	4772	20170	2848	1872
5.3	335.064	334.057	[M+H]+	TRUE	NICOTINAMIDE MONONUCLEOTIDE	C11H15N2O8P	Spectral Library - Bruker MetaboBASE Personal Library 2.0, , SmartFormula - mzdev: 0.0001 mSigma: 9.55,	22220	The used Analyte List does not exist anymore.	4478	4536	3336	8990	6638	9000	5996	9296	5232	15462	4700	2276
0.88	124.039	123.032	[M+H]+	TRUE	Nicotinic acid	C6H5NO2	SmartFormula - mzdev: 0.0001 mSigma: 3.81, , Spectral Library - Bruker HMDB Metabolite Library_2.0	20210	Bruker HMDB Metabolite Library_2.0	9960	4734	3168	16926	10568	6048	22790	21708	11772	27160	4424	3658
0.67	102.056	103.063	[M-H]-	TRUE	N-METYL-ALANINE	C4H9NO2	SmartFormula - mzdev: -0.0001 mSigma: 2.87, ,	22200	The used Analyte List does not exist anymore.	94014	59546	107432	0	0	0	0	0	0	0	0	0
15.43	370.295	369.288	[M+H]+	TRUE	N-Oleoyl-L-Serine	C21H39NO4	Spectral Library - Bruker MetaboBASE Personal Library 2.0, SmartFormula - mzdev: 0.0001 mSigma: Infinity,	20020	Bruker MetaboBASE Personal Library 2.0	1136	508	0	0	0	0	0	0	0	1170	768	0
2.97	169.076	168.069	[M+H]+	TRUE	Norharman	C11H8N2	SmartFormula - mzdev: -0.0002 mSigma: 22.03, , Spectral Library - Bruker MetaboBASE Personal Library 2.0	20110	Bruker MetaboBASE Personal Library 2.0	4158	1850	1084	3402	556	590	1302	456	0	6536	2434	1180
0.82	189.124	188.117	[M+H]+, [M+Na]+	TRUE	Nε-Acetyl-L-lysine	C8H16N2O3	Spectral Library - Bruker MetaboBASE Personal Library 3.0, SmartFormula - mzdev: -0.0000 mSigma: 5.02,	20210	Bruker MetaboBASE Personal Library 3.0	29970	14806	0	0	3130	0	0	0	0	0	8480	9776
0.83	187.109	188.116	[M-H]-	TRUE	Nε-Acetyl-L-lysine	C8H16N2O3	SmartFormula - mzdev: -0.0001 mSigma: 7.06, , Spectral Library - Bruker MetaboBASE Personal Library 2.0	20210	Bruker MetaboBASE Personal Library 2.0	5320	7362	5284	0	0	0	0	0	0	0	5522	0
4.13	189.123	188.116	[M+H]+	TRUE	Nε-Acetyl-L-lysine	C8H16N2O3	Spectral Library - Bruker MetaboBASE Personal Library 2.0, SmartFormula - mzdev: -0.0001 mSigma: 12.78,	20220	Bruker MetaboBASE Personal Library 2.0	3294	4150	3116	1908	2916	0	2798	2732	2022	3930	3868	1664
0.97	104.071	103.064	[M+H]+	TRUE	O-Acetylethanolamine	C4H9NO2	SmartFormula - mzdev: 0.0003 mSigma: 1.05, , Spectral Library - Bruker MetaboBASE Personal Library 2.0_in-silico	20210	Bruker MetaboBASE Personal Library 2.0_in-silico	606	836	626	113962	46464	0	92272	99142	186026	163932	213464	187440
1.33	104.071	103.063	[M+H]+	TRUE	O-Acetylethanolamine	C4H9NO2	SmartFormula - mzdev: 0.0002 mSigma: 2.92, , Spectral Library - Bruker MetaboBASE Personal Library 2.0_in-silico	20210	Bruker MetaboBASE Personal Library 2.0_in-silico	0	0	322	13930	2990	10244	0	43484	0	0	187258	0
1.4	104.071	103.064	[M+H]+	TRUE	O-Acetylethanolamine	C4H9NO2	SmartFormula - mzdev: 0.0002 mSigma: 1.62, , Spectral Library - Bruker MetaboBASE Personal Library 2.0_in-silico	20210	Bruker MetaboBASE Personal Library 2.0_in-silico	0	0	188	0	5404	0	119604	63742	167712	0	227056	118218
1.65	104.071	103.063	[M+H]+	TRUE	O-Acetylethanolamine	C4H9NO2	Spectral Library - Bruker MetaboBASE Personal Library 2.0_in-silico, SmartFormula - mzdev: 0.0001 mSigma: 3.88,	20210	Bruker MetaboBASE Personal Library 2.0_in-silico	378	246	150	6126	1848	4026	28432	19276	39892	19898	0	39246
3.01	104.071	103.064	[M+H]+, [M-H]-	TRUE	O-Acetylethanolamine	C4H9NO2	SmartFormula - mzdev: 0.0002 mSigma: 3.58, , Spectral Library - Bruker MetaboBASE Personal Library 2.0_in-silico	20210	Bruker MetaboBASE Personal Library 2.0_in-silico	1596	710	0	6194	5032	10096	10062	13248	15778	11916	16636	17034
3.22	104.071	103.063	[M+H]+	TRUE	O-Acetylethanolamine	C4H9NO2	Spectral Library - Bruker MetaboBASE Personal Library 2.0_in-silico, SmartFormula - mzdev: 0.0001 mSigma: 4.89,	20210	Bruker MetaboBASE Personal Library 2.0_in-silico	376	262	498	13910	5900	12810	11578	7860	14650	11162	23452	21516
8.49	104.071	103.063	[M+H]+	TRUE	O-Acetylethanolamine	C4H9NO2	Spectral Library - Bruker MetaboBASE Personal Library 2.0_in-silico, SmartFormula - mzdev: 0.0001 mSigma: Infinity,	20010	Bruker MetaboBASE Personal Library 2.0_in-silico	108	0	0	210	144	270	762	0	0	438	0	1336
3.78	419.316	418.308	[M+H]+	TRUE	Octyl decyl phthalate	C26H42O4	Spectral Library - Bruker MetaboBASE Personal Library 3.0, SmartFormula - mzdev: -0.0003 mSigma: 26.04,	20120	Bruker MetaboBASE Personal Library 3.0	40	0	0	4624	6804	5684	658	3614	3516	0	0	0
5.79	419.315	418.308	[M+H]+	TRUE	Octyl decyl phthalate	C26H42O4	SmartFormula - mzdev: 0.0005 mSigma: 25.43, , Spectral Library - Bruker MetaboBASE Personal Library 3.0	20120	Bruker MetaboBASE Personal Library 3.0	132	0	0	684	584	882	7640	528	1034	0	0	0
13.45	419.316	418.308	[M+H]+	TRUE	Octyl decyl phthalate	C26H42O4	SmartFormula - mzdev: -0.0001 mSigma: Infinity, , Spectral Library - Bruker MetaboBASE Personal Library 3.0	20020	Bruker MetaboBASE Personal Library 3.0	118	150	0	2424	1974	2818	1442	1186	1134	0	0	0
13.76	419.316	418.309	[M+H]+	TRUE	Octyl decyl phthalate	C26H42O4	SmartFormula - mzdev: -0.0001 mSigma: Infinity, , Spectral Library - Bruker MetaboBASE Personal Library 3.0	20020	Bruker MetaboBASE Personal Library 3.0	108	0	0	2644	1346	2016	1036	1428	1228	0	0	0
14.4	419.317	418.309	[M+H]+	TRUE	Octyl decyl phthalate	C26H42O4	Spectral Library - Bruker MetaboBASE Personal Library 3.0, SmartFormula - mzdev: -0.0003 mSigma: Infinity,	10020	Bruker MetaboBASE Personal Library 3.0	0	0	0	1660	1688	1342	594	710	756	0	0	0
14.77	419.317	418.309	[M+H]+	TRUE	Octyl decyl phthalate	C26H42O4	Spectral Library - Bruker MetaboBASE Personal Library 3.0, SmartFormula - mzdev: -0.0003 mSigma: Infinity,	10020	Bruker MetaboBASE Personal Library 3.0	162	0	0	1690	1406	1134	714	680	1028	0	0	0
15.17	419.317	418.309	[M+H]+	TRUE	Octyl decyl phthalate	C26H42O4	SmartFormula - mzdev: -0.0003 mSigma: Infinity, , Spectral Library - Bruker MetaboBASE Personal Library 3.0	10020	Bruker MetaboBASE Personal Library 3.0	44	0	0	1180	888	1056	616	716	678	0	0	0
15.35	419.317	418.309	[M+H]+	TRUE	Octyl decyl phthalate	C26H42O4	SmartFormula - mzdev: 0.0003 mSigma: Infinity, , Spectral Library - Bruker MetaboBASE Personal Library 3.0	20020	Bruker MetaboBASE Personal Library 3.0	0	0	0	1290	1180	1122	516	806	692	0	0	0
15.94	419.316	418.309	[M+H]+	TRUE	Octyl decyl phthalate	C26H42O4	SmartFormula - mzdev: -0.0000 mSigma: Infinity, , Spectral Library - Bruker MetaboBASE Personal Library 3.0	20020	Bruker MetaboBASE Personal Library 3.0	0	0	0	1400	1132	1450	0	736	708	0	0	0
16.21	419.316	418.309	[M+H]+	TRUE	Octyl decyl phthalate	C26H42O4	SmartFormula - mzdev: -0.0001 mSigma: Infinity, , Spectral Library - Bruker MetaboBASE Personal Library 3.0	20020	Bruker MetaboBASE Personal Library 3.0	0	0	0	1290	1242	890	532	656	1088	0	0	0
16.8	419.316	418.309	[M+H]+	TRUE	Octyl decyl phthalate	C26H42O4	SmartFormula - mzdev: -0.0001 mSigma: Infinity, , Spectral Library - Bruker MetaboBASE Personal Library 3.0	20020	Bruker MetaboBASE Personal Library 3.0	0	0	0	1248	1440	1342	718	656	1112	0	0	0
16.97	419.316	418.309	[M+H]+	TRUE	Octyl decyl phthalate	C26H42O4	Spectral Library - Bruker MetaboBASE Personal Library 3.0, SmartFormula - mzdev: 0.0001 mSigma: Infinity,	20020	Bruker MetaboBASE Personal Library 3.0	0	146	0	0	1532	1532	1020	1052	1270	0	0	0
17.18	419.316	418.309	[M+H]+	TRUE	Octyl decyl phthalate	C26H42O4	Spectral Library - Bruker MetaboBASE Personal Library 3.0, SmartFormula - mzdev: 0.0001 mSigma: Infinity,	20020	Bruker MetaboBASE Personal Library 3.0	0	0	0	1362	1794	1542	600	1066	1156	0	0	0
17.51	419.316	418.309	[M+H]+	TRUE	Octyl decyl phthalate	C26H42O4	Spectral Library - Bruker MetaboBASE Personal Library 3.0, SmartFormula - mzdev: 0.0002 mSigma: Infinity,	20020	Bruker MetaboBASE Personal Library 3.0	258	266	0	1818	1580	1898	904	1156	1088	0	0	0
18.05	419.317	418.309	[M+H]+	TRUE	Octyl decyl phthalate	C26H42O4	SmartFormula - mzdev: -0.0002 mSigma: Infinity, , Spectral Library - Bruker MetaboBASE Personal Library 3.0	10020	Bruker MetaboBASE Personal Library 3.0	148	0	0	1744	1692	1788	1032	814	950	482	0	0
18.33	419.316	418.309	[M+H]+	TRUE	Octyl decyl phthalate	C26H42O4	SmartFormula - mzdev: 0.0001 mSigma: Infinity, , Spectral Library - Bruker MetaboBASE Personal Library 3.0	20020	Bruker MetaboBASE Personal Library 3.0	190	140	0	1812	2022	1668	1110	1268	1194	0	0	0
18.9	419.316	418.308	[M+H]+	TRUE	Octyl decyl phthalate	C26H42O4	SmartFormula - mzdev: 0.0000 mSigma: Infinity, , Spectral Library - Bruker MetaboBASE Personal Library 3.0	20020	Bruker MetaboBASE Personal Library 3.0	234	246	0	1860	2056	0	1088	1094	1072	1838	804	0
19.29	419.316	418.308	[M+H]+	TRUE	Octyl decyl phthalate	C26H42O4	Spectral Library - Bruker MetaboBASE Personal Library 3.0, SmartFormula - mzdev: -0.0014 mSigma: 21.28,	20120	Bruker MetaboBASE Personal Library 3.0	2406	1054	0	0	912	1564	1266	888	960	8250	6492	4748
0.77	282.279	281.272	[M+H]+	TRUE	Oleamide	C18H35NO	SmartFormula - mzdev: -0.0001 mSigma: 12.03, , Spectral Library - Bruker MetaboBASE Personal Library 3.0	20210	Bruker MetaboBASE Personal Library 3.0	5946	4532	4774	13606	5566	2596	51450	72270	38154	14570	17056	7994
1.4	75.0548	74.0475	[M+H]+	TRUE	o-methylisourea	C2H6N2O	SmartFormula - mzdev: -0.0005 mSigma: 4.84, , Spectral Library - Bruker MetaboBASE Personal Library 2.0	20210	Bruker MetaboBASE Personal Library 2.0	374	254	182	2886	394	0	90390	155126	124872	3778	6798	15448
5.05	140.012	141.019	[M-H]-	FALSE	O-PHOSPHOETHANOLAMINE	C2H8NO4P	, SmartFormula - mzdev: 0.0002 mSigma: Infinity,	21000	The used Analyte List does not exist anymore.	110	0	92	1916	2662	3040	1244	1710	1056	308	0	0
5.65	200.032	199.025	[M+H]+, [M-H]-	TRUE	O-Phospho-L-threonine	C4H10NO6P	SmartFormula - mzdev: 0.0004 mSigma: 13.29, , Spectral Library - Bruker MetaboBASE Personal Library 2.0	20210	Bruker MetaboBASE Personal Library 2.0	1694	2112	1630	3624	4298	3120	1494	1434	970	1734	1076	450
5.2	142.026	141.019	[M+H]+	TRUE	O-Phosphorylethanolamine	C2H8NO4P	SmartFormula - mzdev: 0.0002 mSigma: Infinity, , Spectral Library - Bruker MetaboBASE Personal Library 2.0	20020	Bruker MetaboBASE Personal Library 2.0	0	0	0	720	3386	1698	712	654	566	0	120	0
1.7	145.014	146.021	[M-H]-	TRUE	Oxoglutaric acid	C5H6O5	SmartFormula - mzdev: -0.0005 mSigma: 6.71, , Spectral Library - Bruker MetaboBASE Personal Library 2.0	20210	Bruker MetaboBASE Personal Library 2.0	3644	1914	2744	30476	10434	3516	13082	17456	15382	16030	9682	8416
1.34	128.035	129.042	[M-H]-	TRUE	OXOPROLINE	C5H7NO3	SmartFormula - mzdev: -0.0001 mSigma: 18.59, ,	22100	The used Analyte List does not exist anymore.	3270	14238	1912	0	0	0	0	0	0	0	0	0
2.75	128.035	129.042	[M-H]-	TRUE	OXOPROLINE	C5H7NO3	SmartFormula - mzdev: -0.0001 mSigma: 2.21, , Spectral Library - Bruker MetaboBASE Personal Library 2.0,	21200	The used Analyte List does not exist anymore.	7642	4532	952	170504	21302	8036	53380	35088	9760	82736	9560	4968
1.26	151.026	152.033	[M-H]-	TRUE	Oxypurinol	C5H4N4O2	SmartFormula - mzdev: -0.0001 mSigma: 8.76, , Spectral Library - Bruker HMDB Metabolite Library_2.0	20220	Bruker HMDB Metabolite Library_2.0	3144	11528	2692	0	0	0	0	0	0	0	0	0
2.7	633.45	634.457	[M-H]-	TRUE	PA 31:0; PA 15:0-16:0; [M-H]-	C34H67O8P	SmartFormula - mzdev: 0.0002 mSigma: 15.33, , Spectral Library - MSDIAL-LipidDBs-VS34.msp	20110	MSDIAL-LipidDBs-VS34.msp	142	324	430	5104	6678	4746	378	854	398	294	142	264
2.91	647.465	648.473	[M-H]-	TRUE	PA 32:0; PA 15:0-17:0; [M-H]-	C35H69O8P	SmartFormula - mzdev: -0.0008 mSigma: 17.09, , Spectral Library - MSDIAL-LipidDBs-VS34.msp	20110	MSDIAL-LipidDBs-VS34.msp	182	304	0	580	6094	0	0	0	304	124	200	0
3.32	381.205	382.212	[M-H]-	TRUE	PA(14:0/0:0)	C17H35O7P	Spectral Library - Bruker MetaboBASE Personal Library 2.0, SmartFormula - mzdev: 0.0004 mSigma: 21.76,	20120	Bruker MetaboBASE Personal Library 2.0	140	342	404	2056	1960	2144	292	342	308	672	450	648
0.89	220.118	219.11	[M+H]+	FALSE	PANTOTHENATE	C9H17NO5	SmartFormula - mzdev: -0.0004 mSigma: Infinity, ,	11000	The used Analyte List does not exist anymore.	1332	806	212	898	476	232	980	0	588	1010	570	196
2.51	218.104	219.111	[M-H]-	FALSE	PANTOTHENATE	C9H17NO5	SmartFormula - mzdev: 0.0002 mSigma: 11.42, ,	21100	The used Analyte List does not exist anymore.	158	300	180	1340	308	416	598	578	496	1314	556	382
2.53	220.117	219.11	[M+H]+	FALSE	PANTOTHENATE	C9H17NO5	, SmartFormula - mzdev: -0.0007 mSigma: Infinity,	11000	The used Analyte List does not exist anymore.	598	224	0	590	98	200	1172	860	578	744	522	332
5.49	730.537	729.529	[M+H]+	TRUE	PC 32:2; PC 16:1-16:1; [M+H]+	C40H76NO8P	SmartFormula - mzdev: 0.0010 mSigma: 40.04, , Spectral Library - MSDIAL-LipidDBs-VS34.msp	10120	MSDIAL-LipidDBs-VS34.msp	0	0	0	3360	3326	2990	0	3822	0	0	0	0
16.58	564.367	565.374	[M-H]-, [M+H]+	TRUE	PE 23:0; PE 10:0-13:0; [M-H]-	C28H56NO8P	Spectral Library - MSDIAL-LipidDBs-VS34.msp, SmartFormula - mzdev: -0.0001 mSigma: 34.82,	20110	MSDIAL-LipidDBs-VS34.msp	380	1070	388	0	0	0	0	0	0	1824	2116	1710
17.27	578.382	579.39	[M-H]-	TRUE	PE 24:0; PE 10:0-14:0; [M-H]-	C29H58NO8P	SmartFormula - mzdev: -0.0004 mSigma: 1.23, , Spectral Library - MSDIAL-LipidDBs-VS34.msp	20210	MSDIAL-LipidDBs-VS34.msp	2382	10142	2122	0	0	0	0	0	0	15450	13484	15624
2.93	578.382	579.39	[M-H]-	TRUE	PE 24:0; PE 10:0-14:0; [M-H]-	C29H58NO8P	SmartFormula - mzdev: -0.0002 mSigma: 39.48, , Spectral Library - MSDIAL-LipidDBs-VS34.msp	20110	MSDIAL-LipidDBs-VS34.msp	0	0	0	1582	1894	1610	0	2414	4180	0	0	0
2.92	580.397	579.39	[M+H]+	TRUE	PE 24:0; PE 12:0-12:0; [M+H]+	C29H58NO8P	Spectral Library - MSDIAL-LipidDBs-VS34.msp, SmartFormula - mzdev: -0.0005 mSigma: 30.04,	20120	MSDIAL-LipidDBs-VS34.msp	0	0	0	5248	5256	4154	0	6968	9622	0	0	0
17.3	580.398	579.39	[M+H]+, [M+Na]+	TRUE	PE 24:0; PE 12:0-12:0; [M+H]+	C29H58NO8P	SmartFormula - mzdev: 0.0008 mSigma: 7.64, , Spectral Library - MSDIAL-LipidDBs-VS34.msp	20220	MSDIAL-LipidDBs-VS34.msp	9046	4572	0	0	0	0	0	0	0	17884	13474	15144
3.43	594.413	593.405	[M+H]+, [M+Na]+	TRUE	PE 25:0; PE 10:0-15:0; [M+H]+	C30H60NO8P	SmartFormula - mzdev: -0.0003 mSigma: 4.74, , Spectral Library - MSDIAL-LipidDBs-VS34.msp	20220	MSDIAL-LipidDBs-VS34.msp	0	0	0	39998	38578	31892	590	38116	56206	0	0	0
17.99	594.413	593.406	[M+H]+, [M+Na]+	TRUE	PE 25:0; PE 10:0-15:0; [M+H]+	C30H60NO8P	Spectral Library - MSDIAL-LipidDBs-VS34.msp, SmartFormula - mzdev: 0.0002 mSigma: 1.39,	20220	MSDIAL-LipidDBs-VS34.msp	65630	35294	0	0	0	0	0	0	0	166616	134556	157124
3.16	594.413	593.405	[M+H]+, [M-H]-	TRUE	PE 25:0; PE 10:0-15:0; [M+H]+	C30H60NO8P	Spectral Library - MSDIAL-LipidDBs-VS34.msp, SmartFormula - mzdev: -0.0004 mSigma: 42.50,	20120	MSDIAL-LipidDBs-VS34.msp	3004	2958	3252	2922	2658	2812	0	922	360	5278	5362	10426
17.93	592.398	593.405	[M-H]-	TRUE	PE 25:0; PE 10:0-15:0; [M-H]-	C30H60NO8P	SmartFormula - mzdev: -0.0004 mSigma: 2.26, , Spectral Library - MSDIAL-LipidDBs-VS34.msp	20210	MSDIAL-LipidDBs-VS34.msp	15410	62236	16780	0	0	0	0	0	0	144800	110502	126660
19.7	592.398	593.405	[M-H]-	TRUE	PE 25:0; PE 10:0-15:0; [M-H]-	C30H60NO8P	Spectral Library - MSDIAL-LipidDBs-VS34.msp	20110	MSDIAL-LipidDBs-VS34.msp	0	240	0	0	0	0	0	0	0	2420	1162	850
3.45	592.398	593.405	[M-H]-	TRUE	PE 25:0; PE 10:0-15:0; [M-H]-	C30H60NO8P	Spectral Library - MSDIAL-LipidDBs-VS34.msp, SmartFormula - mzdev: -0.0002 mSigma: 1.83,	20210	MSDIAL-LipidDBs-VS34.msp	0	0	0	13978	14722	14366	0	22360	25202	0	0	0
3.89	606.413	607.421	[M-H]-	TRUE	PE 26:0; PE 11:0-15:0; [M-H]-	C31H62NO8P	Spectral Library - MSDIAL-LipidDBs-VS34.msp, SmartFormula - mzdev: -0.0009 mSigma: 28.37,	20110	MSDIAL-LipidDBs-VS34.msp	0	0	0	992	884	628	0	1992	2590	0	0	0
18.58	606.414	607.421	[M-H]-	TRUE	PE 26:0; PE 11:0-15:0; [M-H]-	C31H62NO8P	SmartFormula - mzdev: -0.0001 mSigma: 3.36, , Spectral Library - MSDIAL-LipidDBs-VS34.msp	20210	MSDIAL-LipidDBs-VS34.msp	504	1478	690	0	0	0	0	0	0	9850	7382	7976
19.73	608.43	607.423	[M+H]+	TRUE	PE 26:0; PE 13:0-13:0; [M+H]+	C31H62NO8P	SmartFormula - mzdev: 0.0004 mSigma: 46.50, , Spectral Library - MSDIAL-LipidDBs-VS34.msp	10120	MSDIAL-LipidDBs-VS34.msp	350	0	0	0	0	0	0	0	0	5130	1528	1166
3.92	608.428	607.421	[M+H]+	TRUE	PE 26:0; PE 13:0-13:0; [M+H]+	C31H62NO8P	SmartFormula - mzdev: -0.0004 mSigma: 35.23, , Spectral Library - MSDIAL-LipidDBs-VS34.msp	20120	MSDIAL-LipidDBs-VS34.msp	0	0	0	2712	2446	2156	0	4042	4830	0	0	0
18.68	608.429	607.422	[M+H]+	TRUE	PE 26:0; PE 13:0-13:0; [M+H]+	C31H62NO8P	SmartFormula - mzdev: -0.0005 mSigma: 8.83, , Spectral Library - MSDIAL-LipidDBs-VS34.msp	20120	MSDIAL-LipidDBs-VS34.msp	3414	1564	0	0	0	0	0	0	0	10172	10902	10744
4.51	622.444	621.437	[M+H]+, [M+Na]+, [M-H]-	TRUE	PE 27:0; PE 12:0-15:0; [M+H]+	C32H64NO8P	Spectral Library - MSDIAL-LipidDBs-VS34.msp, SmartFormula - mzdev: -0.0001 mSigma: 5.21,	20220	MSDIAL-LipidDBs-VS34.msp	0	0	0	11560	11592	10412	0	12778	17258	0	0	0
19.74	622.445	621.437	[M+H]+, [M-H]-	TRUE	PE 27:0; PE 12:0-15:0; [M+H]+	C32H64NO8P	Spectral Library - MSDIAL-LipidDBs-VS34.msp, SmartFormula - mzdev: -0.0009 mSigma: 5.28,	20220	MSDIAL-LipidDBs-VS34.msp	1656	3894	0	0	0	0	0	0	0	25906	34428	34018
3.71	620.429	619.421	[M+H]+	TRUE	PE 27:1; PE 7:0-20:1; [M+H]+	C32H62NO8P	Spectral Library - MSDIAL-LipidDBs-VS34.msp, SmartFormula - mzdev: -0.0001 mSigma: 42.56,	20120	MSDIAL-LipidDBs-VS34.msp	0	0	0	1524	1332	1226	0	2024	3120	0	0	0
18.34	620.429	619.422	[M+H]+	TRUE	PE 27:1; PE 7:0-20:1; [M+H]+	C32H62NO8P	Spectral Library - MSDIAL-LipidDBs-VS34.msp, SmartFormula - mzdev: -0.0006 mSigma: 8.15,	10110	MSDIAL-LipidDBs-VS34.msp	2256	1536	0	0	0	0	0	0	0	6804	6730	6046
5.03	636.46	635.452	[M+H]+, [M-H]-	TRUE	PE 28:0; PE 14:0-14:0; [M+H]+	C33H66NO8P	Spectral Library - MSDIAL-LipidDBs-VS34.msp, SmartFormula - mzdev: -0.0010 mSigma: 9.04,	20120	MSDIAL-LipidDBs-VS34.msp	0	110	0	11626	16352	13162	0	16920	24426	0	0	0
16.92	636.461	635.453	[M+H]+	TRUE	PE 28:0; PE 14:0-14:0; [M+H]+	C33H66NO8P	SmartFormula - mzdev: 0.0005 mSigma: 11.02, , Spectral Library - MSDIAL-LipidDBs-VS34.msp	20210	MSDIAL-LipidDBs-VS34.msp	0	4964	0	0	0	0	0	0	0	0	18380	17014
5.69	650.475	649.468	[M+H]+	TRUE	PE 29:0; PE 14:0-15:0; [M+H]+	C34H68NO8P	SmartFormula - mzdev: 0.0007 mSigma: 2.67, , Spectral Library - MSDIAL-LipidDBs-VS34.msp	20220	MSDIAL-LipidDBs-VS34.msp	0	0	0	0	0	0	990	63978	94682	0	0	0
5.87	650.475	649.468	[M+H]+, [M-H]-, [M+Na]+	TRUE	PE 29:0; PE 14:0-15:0; [M+H]+	C34H68NO8P	Spectral Library - MSDIAL-LipidDBs-VS34.msp, SmartFormula - mzdev: -0.0004 mSigma: 6.92,	20220	MSDIAL-LipidDBs-VS34.msp	0	0	0	48992	59130	50178	800	71574	108534	0	0	0
18.63	650.476	649.469	[M+H]+	TRUE	PE 29:0; PE 14:0-15:0; [M+H]+	C34H68NO8P	Spectral Library - MSDIAL-LipidDBs-VS34.msp, SmartFormula - mzdev: 0.0005 mSigma: 10.63,	20220	MSDIAL-LipidDBs-VS34.msp	360	25710	0	0	0	0	0	0	0	0	141962	127998
19.79	650.477	649.47	[M+H]+	TRUE	PE 29:0; PE 14:0-15:0; [M+H]+	C34H68NO8P	SmartFormula - mzdev: 0.0001 mSigma: 17.98, , Spectral Library - MSDIAL-LipidDBs-VS34.msp	10220	MSDIAL-LipidDBs-VS34.msp	96	9088	0	0	0	0	0	0	0	0	127878	46018
18.21	648.461	649.468	[M-H]-	TRUE	PE 29:0; PE 14:0-15:0; [M-H]-	C34H68NO8P	Spectral Library - MSDIAL-LipidDBs-VS34.msp, SmartFormula - mzdev: -0.0002 mSigma: 9.32,	20220	MSDIAL-LipidDBs-VS34.msp	136	0	280	0	0	0	0	0	0	0	0	64420
18.55	648.461	649.468	[M-H]-	TRUE	PE 29:0; PE 14:0-15:0; [M-H]-	C34H68NO8P	SmartFormula - mzdev: -0.0004 mSigma: 9.32, , Spectral Library - MSDIAL-LipidDBs-VS34.msp	20220	MSDIAL-LipidDBs-VS34.msp	0	0	254	0	0	0	0	0	0	0	121708	108074
3.14	650.475	649.468	[M+H]+, [M-H]-	TRUE	PE 29:0; PE 14:0-15:0; [M-H]-	C34H68NO8P	Spectral Library - MSDIAL-LipidDBs-VS34.msp, SmartFormula - mzdev: 0.0002 mSigma: 32.70,	20110	MSDIAL-LipidDBs-VS34.msp	1928	1416	3206	404	1290	396	378	550	338	738	960	690
6.71	664.49	663.483	[M+H]+, [M+Na]+, [M+K]+, [M-H]-	TRUE	PE 30:0; PE 15:0-15:0; [M+H]+	C35H70NO8P	Spectral Library - MSDIAL-LipidDBs-VS34.msp, SmartFormula - mzdev: 0.0001 mSigma: 8.44,	20120	MSDIAL-LipidDBs-VS34.msp	0	0	0	493292	648372	541084	0	562708	701226	0	0	0
8.29	664.489	663.482	[M+H]+	TRUE	PE 30:0; PE 15:0-15:0; [M+H]+	C35H70NO8P	SmartFormula - mzdev: 0.0009 mSigma: 6.15, , Spectral Library - MSDIAL-LipidDBs-VS34.msp	10120	MSDIAL-LipidDBs-VS34.msp	0	0	0	1288	1604	1108	520722	6932	0	0	0	0
16.88	664.492	663.485	[M+H]+	TRUE	PE 30:0; PE 15:0-15:0; [M+H]+	C35H70NO8P	Spectral Library - MSDIAL-LipidDBs-VS34.msp, SmartFormula - mzdev: 0.0004 mSigma: 7.37,	20220	MSDIAL-LipidDBs-VS34.msp	680	394	0	0	0	0	0	0	0	0	0	295648
3.14	664.491	663.484	[M+H]+, [M+K]+, [M-H]-	TRUE	PE 30:0; PE 15:0-15:0; [M+H]+	C35H70NO8P	SmartFormula - mzdev: -0.0000 mSigma: 9.94, , Spectral Library - MSDIAL-LipidDBs-VS34.msp	20120	MSDIAL-LipidDBs-VS34.msp	8414	7258	15008	1478	9278	1602	1324	3002	2630	1978	2938	2580
4.34	662.476	663.484	[M-H]-	TRUE	PE 30:0; PE 15:0-15:0; [M-H]-	C35H70NO8P	Spectral Library - MSDIAL-LipidDBs-VS34.msp, SmartFormula - mzdev: 0.0007 mSigma: 31.41,	20110	MSDIAL-LipidDBs-VS34.msp	0	0	0	944	4160	2718	0	1038	1274	0	0	0
19.76	662.475	661.468	[M+H]+	TRUE	PE 30:1; PE 15:0-15:1; [M+H]+	C35H68NO8P	SmartFormula - mzdev: -0.0030 mSigma: 49.99, , Spectral Library - MSDIAL-LipidDBs-VS34.msp	20120	MSDIAL-LipidDBs-VS34.msp	0	6192	0	0	0	0	0	0	0	0	57182	23966
5.94	660.461	661.468	[M-H]-	TRUE	PE 30:1; PE 15:0-15:1; [M-H]-	C35H68NO8P	SmartFormula - mzdev: -0.0000 mSigma: 38.37, , Spectral Library - MSDIAL-LipidDBs-VS34.msp	20110	MSDIAL-LipidDBs-VS34.msp	0	0	0	0	1550	662	0	6114	6246	0	0	0
6.11	660.461	661.468	[M-H]-	TRUE	PE 30:1; PE 15:0-15:1; [M-H]-	C35H68NO8P	SmartFormula - mzdev: -0.0004 mSigma: 49.97, , Spectral Library - MSDIAL-LipidDBs-VS34.msp	20110	MSDIAL-LipidDBs-VS34.msp	0	0	0	3314	3692	3780	0	4238	5780	0	0	0
18.73	678.508	677.501	[M+H]+	TRUE	PE 31:0; PE 15:0-16:0; [M+H]+	C36H72NO8P	Spectral Library - MSDIAL-LipidDBs-VS34.msp, SmartFormula - mzdev: -0.0001 mSigma: 12.16,	10220	MSDIAL-LipidDBs-VS34.msp	284	300	0	0	0	0	0	0	0	0	0	134516
7.46	678.505	677.498	[M+H]+	TRUE	PE 31:0; PE 15:0-16:0; [M+H]+	C36H72NO8P	SmartFormula - mzdev: -0.0002 mSigma: 9.98, , Spectral Library - MSDIAL-LipidDBs-VS34.msp	10120	MSDIAL-LipidDBs-VS34.msp	0	0	0	0	0	0	1282	301632	430420	0	0	0
7.72	678.506	677.499	[M+H]+	TRUE	PE 31:0; PE 15:0-16:0; [M+H]+	C36H72NO8P	Spectral Library - MSDIAL-LipidDBs-VS34.msp, SmartFormula - mzdev: 0.0004 mSigma: 11.51,	20220	MSDIAL-LipidDBs-VS34.msp	0	0	0	274122	310704	324518	1422	434368	608604	0	0	0
7.99	678.506	677.499	[M+H]+	TRUE	PE 31:0; PE 15:0-16:0; [M+H]+	C36H72NO8P	Spectral Library - MSDIAL-LipidDBs-VS34.msp, SmartFormula - mzdev: -0.0008 mSigma: 4.49,	20220	MSDIAL-LipidDBs-VS34.msp	0	0	0	180456	206456	182498	4430	0	0	0	0	0
9.45	678.505	677.498	[M+H]+, [M+Na]+	TRUE	PE 31:0; PE 15:0-16:0; [M+H]+	C36H72NO8P	SmartFormula - mzdev: 0.0009 mSigma: 4.20, , Spectral Library - MSDIAL-LipidDBs-VS34.msp	10220	MSDIAL-LipidDBs-VS34.msp	66	0	0	724	0	894	518012	7116	0	0	0	0
19.8	678.509	677.501	[M+H]+	TRUE	PE 31:0; PE 15:0-16:0; [M+H]+	C36H72NO8P	Spectral Library - MSDIAL-LipidDBs-VS34.msp, SmartFormula - mzdev: -0.0009 mSigma: 2.50,	10120	MSDIAL-LipidDBs-VS34.msp	550	0	0	0	0	0	0	0	0	0	1244	544902
19.73	676.491	677.499	[M-H]-	TRUE	PE 31:0; PE 15:0-16:0; [M-H]-	C36H72NO8P	Spectral Library - MSDIAL-LipidDBs-VS34.msp, SmartFormula - mzdev: -0.0001 mSigma: 4.43,	20210	MSDIAL-LipidDBs-VS34.msp	0	146	3110	0	0	0	0	0	0	0	0	271436
7.75	676.492	677.499	[M-H]-	TRUE	PE 31:0; PE 15:0-16:0; [M-H]-	C36H72NO8P	SmartFormula - mzdev: -0.0004 mSigma: 2.22, , Spectral Library - MSDIAL-LipidDBs-VS34.msp	20210	MSDIAL-LipidDBs-VS34.msp	0	0	0	60548	75714	75336	1358	116300	128594	0	0	0
7.99	676.492	677.499	[M-H]-	TRUE	PE 31:0; PE 15:0-16:0; [M-H]-	C36H72NO8P	SmartFormula - mzdev: 0.0006 mSigma: 9.48, , Spectral Library - MSDIAL-LipidDBs-VS34.msp	20210	MSDIAL-LipidDBs-VS34.msp	0	0	0	39166	49916	51588	1268	0	0	0	0	0
3.13	678.506	677.499	[M+H]+, [M+K]+, [M-H]-	TRUE	PE 31:0; PE 7:0-24:0; [M+H]+	C36H72NO8P	SmartFormula - mzdev: -0.0000 mSigma: 5.55, , Spectral Library - MSDIAL-LipidDBs-VS34.msp	20110	MSDIAL-LipidDBs-VS34.msp	3658	3382	5598	724	4710	790	784	1424	1246	512	876	228
19.76	676.492	675.485	[M+H]+	TRUE	PE 31:1; PE 15:0-16:1; [M+H]+	C36H70NO8P	SmartFormula - mzdev: -0.0009 mSigma: 3.09, , Spectral Library - MSDIAL-LipidDBs-VS34.msp	20120	MSDIAL-LipidDBs-VS34.msp	0	4882	0	0	0	0	0	0	0	0	52848	41452
6.83	676.49	675.483	[M+H]+	TRUE	PE 31:1; PE 15:0-16:1; [M+H]+	C36H70NO8P	SmartFormula - mzdev: -0.0009 mSigma: 9.39, , Spectral Library - MSDIAL-LipidDBs-VS34.msp	20220	MSDIAL-LipidDBs-VS34.msp	0	0	0	0	0	4628	0	27530	40008	0	0	0
19.73	674.476	675.483	[M-H]-	TRUE	PE 31:1; PE 15:0-16:1; [M-H]-	C36H70NO8P	Spectral Library - MSDIAL-LipidDBs-VS34.msp, SmartFormula - mzdev: -0.0000 mSigma: 13.05,	20110	MSDIAL-LipidDBs-VS34.msp	0	0	1866	0	0	0	0	0	0	0	25080	17776
6.85	674.477	675.484	[M-H]-	TRUE	PE 31:1; PE 15:0-16:1; [M-H]-	C36H70NO8P	Spectral Library - MSDIAL-LipidDBs-VS34.msp, SmartFormula - mzdev: 0.0002 mSigma: 6.04,	20110	MSDIAL-LipidDBs-VS34.msp	0	0	0	0	0	1720	0	8680	10578	0	0	0
7.06	674.476	675.484	[M-H]-	TRUE	PE 31:1; PE 15:0-16:1; [M-H]-	C36H70NO8P	SmartFormula - mzdev: 0.0006 mSigma: 12.68, , Spectral Library - MSDIAL-LipidDBs-VS34.msp	20210	MSDIAL-LipidDBs-VS34.msp	0	0	0	6444	7074	8122	0	9050	10268	0	0	0
8.6	690.507	691.515	[M-H]-	TRUE	PE 32:0; PE 15:0-17:0; [M-H]-	C37H74NO8P	SmartFormula - mzdev: 0.0010 mSigma: 0.86, , Spectral Library - MSDIAL-LipidDBs-VS34.msp	20210	MSDIAL-LipidDBs-VS34.msp	126	0	0	0	0	0	1936	157178	166136	0	0	0
8.86	690.507	691.515	[M-H]-	TRUE	PE 32:0; PE 15:0-17:0; [M-H]-	C37H74NO8P	SmartFormula - mzdev: -0.0006 mSigma: 2.73, , Spectral Library - MSDIAL-LipidDBs-VS34.msp	20210	MSDIAL-LipidDBs-VS34.msp	148	0	0	75790	114026	123622	2334	0	0	0	0	0
12.39	690.508	691.515	[M-H]-	TRUE	PE 32:0; PE 15:0-17:0; [M-H]-	C37H74NO8P	Spectral Library - MSDIAL-LipidDBs-VS34.msp, SmartFormula - mzdev: 0.0005 mSigma: 10.20,	20210	MSDIAL-LipidDBs-VS34.msp	0	0	0	0	0	0	129446	712	612	0	0	0
8.55	692.521	691.514	[M+H]+	TRUE	PE 32:0; PE 16:0-16:0; [M+H]+	C37H74NO8P	Spectral Library - MSDIAL-LipidDBs-VS34.msp, SmartFormula - mzdev: -0.0000 mSigma: 8.15,	10220	MSDIAL-LipidDBs-VS34.msp	0	0	0	0	0	21938	2848	538466	729518	0	0	0
8.81	692.521	691.514	[M+H]+, [M+Na]+	TRUE	PE 32:0; PE 16:0-16:0; [M+H]+	C37H74NO8P	Spectral Library - MSDIAL-LipidDBs-VS34.msp, SmartFormula - mzdev: 0.0003 mSigma: 11.93,	10220	MSDIAL-LipidDBs-VS34.msp	0	0	0	396862	519054	484832	3948	425848	538414	0	0	0
10.18	692.52	691.513	[M+H]+	TRUE	PE 32:0; PE 16:0-16:0; [M+H]+	C37H74NO8P	Spectral Library - MSDIAL-LipidDBs-VS34.msp, SmartFormula - mzdev: 0.0004 mSigma: 5.21,	10120	MSDIAL-LipidDBs-VS34.msp	0	0	0	0	1546	1482	630442	11560	15092	0	0	0
10.49	692.521	691.513	[M+H]+	TRUE	PE 32:0; PE 16:0-16:0; [M+H]+	C37H74NO8P	Spectral Library - MSDIAL-LipidDBs-VS34.msp, SmartFormula - mzdev: -0.0009 mSigma: 5.79,	10120	MSDIAL-LipidDBs-VS34.msp	0	0	0	0	1200	1214	482040	9854	11528	0	0	0
13.57	692.522	691.514	[M+H]+	TRUE	PE 32:0; PE 16:0-16:0; [M+H]+	C37H74NO8P	Spectral Library - MSDIAL-LipidDBs-VS34.msp	10120	MSDIAL-LipidDBs-VS34.msp	132	0	0	1684	1722	0	4922	2026	1970	0	0	0
13.86	692.521	691.514	[M+H]+	TRUE	PE 32:0; PE 16:0-16:0; [M+H]+	C37H74NO8P	Spectral Library - MSDIAL-LipidDBs-VS34.msp, SmartFormula - mzdev: -0.0000 mSigma: Infinity,	10020	MSDIAL-LipidDBs-VS34.msp	150	116	0	1512	1566	1406	3068	2064	2404	0	0	0
18.69	692.522	691.515	[M+H]+	TRUE	PE 32:0; PE 16:0-16:0; [M+H]+	C37H74NO8P	Spectral Library - MSDIAL-LipidDBs-VS34.msp, SmartFormula - mzdev: -0.0007 mSigma: 31.56,	20110	MSDIAL-LipidDBs-VS34.msp	1468	504	0	0	0	0	636	0	0	0	0	0
3.13	692.522	691.515	[M+H]+, [M-H]-, [M+K]+	TRUE	PE 32:0; PE 16:0-16:0; [M+H]+	C37H74NO8P	SmartFormula - mzdev: -0.0002 mSigma: 11.62, , Spectral Library - MSDIAL-LipidDBs-VS34.msp	20110	MSDIAL-LipidDBs-VS34.msp	3388	2330	4920	520	4358	606	660	964	1114	366	188	0
7.81	690.506	689.499	[M+H]+, [M+Na]+	TRUE	PE 32:1; PE 15:0-17:1; [M+H]+	C37H72NO8P	Spectral Library - MSDIAL-LipidDBs-VS34.msp, SmartFormula - mzdev: 0.0002 mSigma: 7.03,	10220	MSDIAL-LipidDBs-VS34.msp	0	0	0	0	0	0	518	87314	112906	0	0	0
8.03	690.506	689.499	[M+H]+, [M+Na]+, [M-H]-	TRUE	PE 32:1; PE 15:0-17:1; [M+H]+	C37H72NO8P	SmartFormula - mzdev: 0.0000 mSigma: 9.75, , Spectral Library - MSDIAL-LipidDBs-VS34.msp	10220	MSDIAL-LipidDBs-VS34.msp	0	0	0	75624	79194	79226	786	69376	94412	0	0	0
9.5	690.505	689.497	[M+H]+	TRUE	PE 32:1; PE 15:0-17:1; [M+H]+	C37H72NO8P	SmartFormula - mzdev: -0.0004 mSigma: 7.30, , Spectral Library - MSDIAL-LipidDBs-VS34.msp	10220	MSDIAL-LipidDBs-VS34.msp	0	0	0	0	0	0	114080	2166	2674	0	0	0
10.22	704.523	705.53	[M-H]-	TRUE	PE 33:0; PE 15:0-18:0; [M-H]-	C38H76NO8P	Spectral Library - MSDIAL-LipidDBs-VS34.msp, SmartFormula - mzdev: -0.0001 mSigma: 12.80,	20110	MSDIAL-LipidDBs-VS34.msp	0	0	0	2156	2626	2400	0	6364	7068	0	0	0
10.17	706.537	705.53	[M+H]+, [M+Na]+	TRUE	PE 33:0; PE 16:0-17:0; [M+H]+	C38H76NO8P	SmartFormula - mzdev: -0.0029 mSigma: 47.89, , Spectral Library - MSDIAL-LipidDBs-VS34.msp	10110	MSDIAL-LipidDBs-VS34.msp	0	0	0	7824	8358	8772	2720	16722	21016	0	0	0
10.46	706.537	705.53	[M+H]+, [M-H]-	TRUE	PE 33:0; PE 16:0-17:0; [M+H]+	C38H76NO8P	SmartFormula - mzdev: -0.0001 mSigma: 10.83, , Spectral Library - MSDIAL-LipidDBs-VS34.msp	10210	MSDIAL-LipidDBs-VS34.msp	0	0	0	11376	15368	13908	0	10116	12430	0	0	0
9.62	704.521	703.514	[M+H]+	TRUE	PE 33:1; PE 15:0-18:1; [M+H]+	C38H74NO8P	SmartFormula - mzdev: -0.0029 mSigma: 46.40, , Spectral Library - MSDIAL-LipidDBs-VS34.msp	10120	MSDIAL-LipidDBs-VS34.msp	0	0	0	2248	2128	2194	13328	2456	2572	0	0	0
8.01	704.521	703.514	[M+H]+	TRUE	PE 33:1; PE 15:0-18:1; [M+H]+	C38H74NO8P	SmartFormula - mzdev: 0.0002 mSigma: 9.48, , Spectral Library - MSDIAL-LipidDBs-VS34.msp	10120	MSDIAL-LipidDBs-VS34.msp	0	0	0	8472	8234	8436	0	11082	12736	0	0	0
8.22	702.508	703.515	[M-H]-	TRUE	PE 33:1; PE 15:0-18:1; [M-H]-	C38H74NO8P	Spectral Library - MSDIAL-LipidDBs-VS34.msp, SmartFormula - mzdev: 0.0004 mSigma: 31.18,	20110	MSDIAL-LipidDBs-VS34.msp	0	0	0	2520	2554	3162	0	2748	2616	0	0	0
6.45	702.506	701.499	[M+H]+	TRUE	PE 33:2; PE 15:0-18:2; [M+H]+	C38H72NO8P	SmartFormula - mzdev: -0.0008 mSigma: 9.80, , Spectral Library - MSDIAL-LipidDBs-VS34.msp	10120	MSDIAL-LipidDBs-VS34.msp	0	0	0	0	0	840	0	3278	3406	0	0	0
6.63	702.505	701.498	[M+H]+	TRUE	PE 33:2; PE 15:0-18:2; [M+H]+	C38H72NO8P	Spectral Library - MSDIAL-LipidDBs-VS34.msp, SmartFormula - mzdev: 0.0008 mSigma: 34.87,	10120	MSDIAL-LipidDBs-VS34.msp	0	0	0	2802	2940	2936	0	2434	3020	0	0	0
11.12	720.553	719.546	[M+H]+	TRUE	PE 34:0; PE 17:0-17:0; [M+H]+	C39H78NO8P	Spectral Library - MSDIAL-LipidDBs-VS34.msp	20110	MSDIAL-LipidDBs-VS34.msp	0	0	0	0	2060	2474	786	3042	2972	0	0	0
11.38	720.553	719.546	[M+H]+	TRUE	PE 34:0; PE 17:0-17:0; [M+H]+	C39H78NO8P	SmartFormula - mzdev: -0.0008 mSigma: 37.88, , Spectral Library - MSDIAL-LipidDBs-VS34.msp	20120	MSDIAL-LipidDBs-VS34.msp	0	0	0	2572	3142	3378	0	2730	2726	0	0	0
13.34	454.293	453.286	[M+H]+	TRUE	PE(16:0/0:0)	C21H44NO7P	Spectral Library - Bruker MetaboBASE Personal Library 3.0, SmartFormula - mzdev: -0.0001 mSigma: Infinity,	20020	Bruker MetaboBASE Personal Library 3.0	1070	1432	0	0	0	0	0	0	0	858	2480	2010
3.5	454.293	453.286	[M+H]+, [M-H]-	TRUE	PE(16:0/0:0)	C21H44NO7P	SmartFormula - mzdev: 0.0003 mSigma: 13.17, , Spectral Library - Bruker MetaboBASE Personal Library 2.0	20120	Bruker MetaboBASE Personal Library 2.0	0	270	700	17882	11500	14474	974	2800	1668	6654	3124	3372
3.49	468.308	467.301	[M+H]+, [M+K]+, [M-H]-	TRUE	PE(17:0/0:0)	C22H46NO7P	SmartFormula - mzdev: -0.0007 mSigma: 5.36, , Spectral Library - Bruker MetaboBASE Personal Library 2.0	20220	Bruker MetaboBASE Personal Library 2.0	642	1076	918	17208	15298	21024	1962	3024	1828	11442	3658	4336
16.59	243.232	242.225	[M+H]+	TRUE	Pentadecylic acid	C15H30O2	Spectral Library - Bruker MetaboBASE Personal Library 3.0, SmartFormula - mzdev: 0.0000 mSigma: 9.96,	20220	Bruker MetaboBASE Personal Library 3.0	6724	7546	0	0	0	0	0	0	0	2298	5550	5592
0.88	239.149	238.142	[M+H]+	TRUE	Pentaethylene glycol	C10H22O6	SmartFormula - mzdev: 0.0000 mSigma: 15.19, , Spectral Library - Bruker MetaboBASE Personal Library 3.0	20220	Bruker MetaboBASE Personal Library 3.0	16728	18018	0	0	265248	0	0	0	0	0	0	0
0.99	239.149	238.142	[M+H]+	TRUE	Pentaethylene glycol	C10H22O6	Spectral Library - Bruker MetaboBASE Personal Library 3.0, SmartFormula - mzdev: 0.0000 mSigma: 0.43,	20220	Bruker MetaboBASE Personal Library 3.0	0	0	20426	357342	307724	406868	165618	180216	192116	433424	583686	571482
1.45	239.149	238.142	[M+H]+, [M+K]+	TRUE	Pentaethylene glycol	C10H22O6	SmartFormula - mzdev: -0.0000 mSigma: 0.36, , Spectral Library - Bruker MetaboBASE Personal Library 3.0	20220	Bruker MetaboBASE Personal Library 3.0	5740	4062	4886	329518	52342	0	441532	356260	481582	366584	665146	540710
6.55	239.149	238.142	[M+H]+	TRUE	Pentaethylene glycol	C10H22O6	Spectral Library - Bruker MetaboBASE Personal Library 3.0, SmartFormula - mzdev: 0.0000 mSigma: Infinity,	20010	Bruker MetaboBASE Personal Library 3.0	470	0	416	1284	0	1374	0	0	1228	1644	1468	1386
9.46	239.149	238.142	[M+H]+	TRUE	Pentaethylene glycol	C10H22O6	Spectral Library - Bruker MetaboBASE Personal Library 3.0, SmartFormula - mzdev: 0.0002 mSigma: Infinity,	20020	Bruker MetaboBASE Personal Library 3.0	368	444	328	0	1388	1754	0	1594	2000	0	2490	2454
3.18	623.393	624.4	[M-H]-	TRUE	PG 25:0; PG 10:0-15:0; [M-H]-	C31H61O10P	SmartFormula - mzdev: 0.0008 mSigma: 1.38, , Spectral Library - MSDIAL-LipidDBs-VS34.msp	20210	MSDIAL-LipidDBs-VS34.msp	1478	2468	3512	4286	1444	3236	478	748	758	5752	9808	8856
3.81	651.424	652.431	[M-H]-, [M+H]+	TRUE	PG 27:0; PG 12:0-15:0; [M-H]-	C33H65O10P	Spectral Library - MSDIAL-LipidDBs-VS34.msp, SmartFormula - mzdev: -0.0003 mSigma: 32.54,	20110	MSDIAL-LipidDBs-VS34.msp	0	0	0	2564	3772	2346	0	4226	5538	0	0	0
4.22	665.44	666.447	[M-H]-, [M+H]+	TRUE	PG 28:0; PG 13:0-15:0; [M-H]-	C34H67O10P	SmartFormula - mzdev: -0.0007 mSigma: 13.22, , Spectral Library - MSDIAL-LipidDBs-VS34.msp	20220	MSDIAL-LipidDBs-VS34.msp	0	0	0	4404	9614	6606	0	12146	12420	0	0	0
3.17	665.439	666.447	[M-H]-	TRUE	PG 28:0; PG 13:0-15:0; [M-H]-	C34H67O10P	Spectral Library - MSDIAL-LipidDBs-VS34.msp, SmartFormula - mzdev: -0.0003 mSigma: 10.21,	20220	MSDIAL-LipidDBs-VS34.msp	2172	3070	6292	4082	2704	4774	534	1194	532	4050	9766	8444
6.26	681.472	680.463	[M+H]+, [M+NH4]+	TRUE	PG 29:0; PG 14:0-15:0; [M+NH4]+	C35H69O10P	Spectral Library - MSDIAL-LipidDBs-VS34.msp	10120	MSDIAL-LipidDBs-VS34.msp	0	0	0	2694	3234	0	93818	1666	2188	0	0	0
4.89	679.455	680.463	[M-H]-, [M+NH4]+, [M+Na]+, [M+H]+	TRUE	PG 29:0; PG 14:0-15:0; [M-H]-	C35H69O10P	SmartFormula - mzdev: -0.0009 mSigma: 10.16, , Spectral Library - MSDIAL-LipidDBs-VS34.msp	20220	MSDIAL-LipidDBs-VS34.msp	0	0	0	20650	45368	30006	0	63776	72732	0	0	0
0.89	679.455	680.463	[M-H]-	TRUE	PG 29:0; PG 14:0-15:0; [M-H]-	C35H69O10P	Spectral Library - MSDIAL-LipidDBs-VS34.msp, SmartFormula - mzdev: -0.0001 mSigma: 6.38,	20220	MSDIAL-LipidDBs-VS34.msp	4464	7868	9230	9356	10990	6622	456	982	442	17612	21054	20266
3.16	679.455	680.463	[M-H]-	TRUE	PG 29:0; PG 14:0-15:0; [M-H]-	C35H69O10P	SmartFormula - mzdev: -0.0003 mSigma: 7.34, , Spectral Library - MSDIAL-LipidDBs-VS34.msp	20220	MSDIAL-LipidDBs-VS34.msp	8244	13072	20786	17320	12212	17940	2438	3476	1960	20014	30310	28902
5.52	695.485	694.477	[M+H]+, [M+K]+, [M+NH4]+	TRUE	PG 30:0; PG 15:0-15:0; [M+NH4]+	C36H71O10P	Spectral Library - MSDIAL-LipidDBs-VS34.msp, SmartFormula - mzdev: 0.0002 mSigma: 4.35,	10220	MSDIAL-LipidDBs-VS34.msp	0	0	0	166536	358498	196728	0	284972	397734	0	0	0
6.81	695.484	694.477	[M+H]+, [M+NH4]+	TRUE	PG 30:0; PG 15:0-15:0; [M+NH4]+	C36H71O10P	SmartFormula - mzdev: -0.0005 mSigma: 8.76, , Spectral Library - MSDIAL-LipidDBs-VS34.msp	10210	MSDIAL-LipidDBs-VS34.msp	0	0	0	0	0	890	837168	2570	3844	0	0	0
5.47	693.471	694.478	[M-H]-	TRUE	PG 30:0; PG 15:0-15:0; [M-H]-	C36H71O10P	Spectral Library - MSDIAL-LipidDBs-VS34.msp, SmartFormula - mzdev: 0.0010 mSigma: 1.08,	20220	MSDIAL-LipidDBs-VS34.msp	0	0	0	156426	378862	266302	0	492360	506708	0	0	0
0.89	693.471	694.478	[M-H]-	TRUE	PG 30:0; PG 15:0-15:0; [M-H]-	C36H71O10P	SmartFormula - mzdev: -0.0004 mSigma: 12.72, , Spectral Library - MSDIAL-LipidDBs-VS34.msp	20220	MSDIAL-LipidDBs-VS34.msp	30062	49154	47556	51710	74662	33158	1912	5588	2734	103198	148578	112098
3.14	693.471	694.478	[M-H]-, [M+H]+	TRUE	PG 30:0; PG 15:0-15:0; [M-H]-	C36H71O10P	Spectral Library - MSDIAL-LipidDBs-VS34.msp, SmartFormula - mzdev: -0.0003 mSigma: 4.20,	20220	MSDIAL-LipidDBs-VS34.msp	46068	88420	107624	91260	92350	98976	9786	24392	12200	111984	236484	255050
5.02	691.455	692.463	[M-H]-, [M+H]+	TRUE	PG 30:1; PG 15:0-15:1; [M-H]-	C36H69O10P	SmartFormula - mzdev: -0.0001 mSigma: 5.17, , Spectral Library - MSDIAL-LipidDBs-VS34.msp	20210	MSDIAL-LipidDBs-VS34.msp	0	0	0	4914	6864	5862	0	9372	10860	0	0	0
4.63	691.455	692.462	[M-H]-	TRUE	PG 30:1; PG 15:0-15:1; [M-H]-	C36H69O10P	SmartFormula - mzdev: 0.0000 mSigma: Infinity, , Spectral Library - MSDIAL-LipidDBs-VS34.msp	20010	MSDIAL-LipidDBs-VS34.msp	0	0	0	720	1210	0	0	2260	2308	0	0	0
6.58	709.5	708.492	[M+H]+, [M+Na]+, [M+NH4]+	TRUE	PG 31:0; PG 15:0-16:0; [M+NH4]+	C37H73O10P	Spectral Library - MSDIAL-LipidDBs-VS34.msp, SmartFormula - mzdev: -0.0001 mSigma: 10.73,	10220	MSDIAL-LipidDBs-VS34.msp	0	0	0	85938	160584	105142	0	0	0	0	0	0
6.33	707.486	708.494	[M-H]-	TRUE	PG 31:0; PG 15:0-16:0; [M-H]-	C37H73O10P	SmartFormula - mzdev: -0.0009 mSigma: 8.63, , Spectral Library - MSDIAL-LipidDBs-VS34.msp	20210	MSDIAL-LipidDBs-VS34.msp	0	0	0	102060	213062	156586	0	244892	387034	0	0	0
6.54	707.486	708.494	[M-H]-	TRUE	PG 31:0; PG 15:0-16:0; [M-H]-	C37H73O10P	SmartFormula - mzdev: -0.0004 mSigma: 3.89, , Spectral Library - MSDIAL-LipidDBs-VS34.msp	20210	MSDIAL-LipidDBs-VS34.msp	0	0	0	74444	149548	114000	0	295996	0	0	0	0
0.89	707.487	708.494	[M-H]-	TRUE	PG 31:0; PG 15:0-16:0; [M-H]-	C37H73O10P	Spectral Library - MSDIAL-LipidDBs-VS34.msp, SmartFormula - mzdev: -0.0009 mSigma: 11.07,	20210	MSDIAL-LipidDBs-VS34.msp	15642	24086	25510	25218	52282	16894	1080	3052	1192	45122	62920	50906
3.13	707.487	708.494	[M-H]-	TRUE	PG 31:0; PG 15:0-16:0; [M-H]-	C37H73O10P	SmartFormula - mzdev: -0.0004 mSigma: 10.90, , Spectral Library - MSDIAL-LipidDBs-VS34.msp	20210	MSDIAL-LipidDBs-VS34.msp	33278	50576	77308	46448	104782	75160	6006	16632	7800	79916	167488	166062
5.81	705.471	706.478	[M-H]-, [M+H]+	TRUE	PG 31:1; PG 15:0-16:1; [M-H]-	C37H71O10P	SmartFormula - mzdev: 0.0001 mSigma: 18.53, , Spectral Library - MSDIAL-LipidDBs-VS34.msp	20110	MSDIAL-LipidDBs-VS34.msp	0	0	0	9092	17534	9850	0	16408	28946	0	0	0
7.24	723.515	722.508	[M+H]+, [M+K]+, [M+NH4]+, [M+Na]+	TRUE	PG 32:0; PG 15:0-17:0; [M+NH4]+	C38H75O10P	Spectral Library - MSDIAL-LipidDBs-VS34.msp, SmartFormula - mzdev: -0.0003 mSigma: 4.41,	10220	MSDIAL-LipidDBs-VS34.msp	0	0	0	180278	348168	229452	1006	0	0	0	0	0
7.17	721.502	722.509	[M-H]-	TRUE	PG 32:0; PG 15:0-17:0; [M-H]-	C38H75O10P	SmartFormula - mzdev: -0.0008 mSigma: 5.36, , Spectral Library - MSDIAL-LipidDBs-VS34.msp	20210	MSDIAL-LipidDBs-VS34.msp	0	0	0	147180	307594	239686	0	372170	422756	0	0	0
10.81	721.503	722.51	[M-H]-	TRUE	PG 32:0; PG 15:0-17:0; [M-H]-	C38H75O10P	Spectral Library - MSDIAL-LipidDBs-VS34.msp, SmartFormula - mzdev: -0.0006 mSigma: 10.26,	20210	MSDIAL-LipidDBs-VS34.msp	0	0	120	0	0	0	362314	748	0	0	0	0
0.89	721.502	722.509	[M-H]-	TRUE	PG 32:0; PG 15:0-17:0; [M-H]-	C38H75O10P	Spectral Library - MSDIAL-LipidDBs-VS34.msp, SmartFormula - mzdev: -0.0005 mSigma: 6.37,	20210	MSDIAL-LipidDBs-VS34.msp	10996	18664	15774	17084	48176	9402	634	2108	1168	30264	45914	38912
3.12	721.502	722.509	[M-H]-	TRUE	PG 32:0; PG 15:0-17:0; [M-H]-	C38H75O10P	Spectral Library - MSDIAL-LipidDBs-VS34.msp, SmartFormula - mzdev: -0.0005 mSigma: 10.49,	20210	MSDIAL-LipidDBs-VS34.msp	26096	46868	73896	41580	119340	57832	5426	14566	6766	69684	153368	153666
6.45	721.5	720.493	[M+H]+, [M+NH4]+	TRUE	PG 32:1; PG 15:0-17:1; [M+NH4]+	C38H73O10P	SmartFormula - mzdev: 0.0004 mSigma: 2.52, , Spectral Library - MSDIAL-LipidDBs-VS34.msp	10210	MSDIAL-LipidDBs-VS34.msp	0	0	0	0	0	2176	0	44704	63692	0	0	0
6.65	721.5	720.492	[M+H]+, [M+Na]+, [M+NH4]+	TRUE	PG 32:1; PG 15:0-17:1; [M+NH4]+	C38H73O10P	SmartFormula - mzdev: -0.0004 mSigma: 5.21, , Spectral Library - MSDIAL-LipidDBs-VS34.msp	10220	MSDIAL-LipidDBs-VS34.msp	0	0	0	37868	52406	34372	0	0	0	0	0	0
6.58	719.486	720.494	[M-H]-	TRUE	PG 32:1; PG 15:0-17:1; [M-H]-	C38H73O10P	Spectral Library - MSDIAL-LipidDBs-VS34.msp, SmartFormula - mzdev: 0.0010 mSigma: 9.06,	20210	MSDIAL-LipidDBs-VS34.msp	82	0	0	25776	39930	34432	0	40982	51222	0	0	0
10.3	719.487	720.494	[M-H]-	TRUE	PG 32:1; PG 15:0-17:1; [M-H]-	C38H73O10P	Spectral Library - MSDIAL-LipidDBs-VS34.msp, SmartFormula - mzdev: 0.0003 mSigma: 9.73,	20210	MSDIAL-LipidDBs-VS34.msp	0	146	154	0	0	0	54774	0	0	0	0	0
8.41	754.557	736.524	[M+NH4]+, [M+Na]+	TRUE	PG 33:0; PG 15:0-18:0; [M+NH4]+	C39H77O10P	Spectral Library - MSDIAL-LipidDBs-VS34.msp, SmartFormula - mzdev: -0.0001 mSigma: 10.72,	10120	MSDIAL-LipidDBs-VS34.msp	0	0	0	2350	4266	3238	0	10120	15394	0	0	0
8.65	737.529	736.523	[M+H]+, [M+NH4]+, [M+Na]+	TRUE	PG 33:0; PG 15:0-18:0; [M+NH4]+	C39H77O10P	Spectral Library - MSDIAL-LipidDBs-VS34.msp	10220	MSDIAL-LipidDBs-VS34.msp	0	0	0	6334	9996	7212	1270	10324	15582	0	0	0
8.4	735.518	736.525	[M-H]-	TRUE	PG 33:0; PG 15:0-18:0; [M-H]-	C39H77O10P	Spectral Library - MSDIAL-LipidDBs-VS34.msp, SmartFormula - mzdev: -0.0002 mSigma: 4.97,	20210	MSDIAL-LipidDBs-VS34.msp	0	0	0	4862	8748	7238	0	0	24458	0	0	0
9.4	749.533	750.54	[M-H]-	TRUE	PG 34:0; PG 17:0-17:0; [M-H]-	C40H79O10P	SmartFormula - mzdev: 0.0005 mSigma: 42.44, , Spectral Library - MSDIAL-LipidDBs-VS34.msp	20120	MSDIAL-LipidDBs-VS34.msp	0	0	0	2082	4736	3350	0	6218	5878	0	0	0
18.56	745.501	746.509	[M-H]-	TRUE	PG 34:2; PG 16:1-18:1; [M-H]-	C40H75O10P	Spectral Library - MSDIAL-LipidDBs-VS34.msp, SmartFormula - mzdev: -0.0000 mSigma: Infinity,	10010	MSDIAL-LipidDBs-VS34.msp	1456	1986	1648	0	0	0	0	0	0	0	0	0
19.73	773.533	774.54	[M-H]-	TRUE	PG 36:2; PG 18:1-18:1; [M-H]-	C42H79O10P	Spectral Library - MSDIAL-LipidDBs-VS34.msp	20110	MSDIAL-LipidDBs-VS34.msp	1922	1216	1800	0	0	0	0	0	0	0	0	0
1.32	485.29	484.283	[M+H]+, [M+K]+, [M+H-H2O]+, [M+NH4]+	TRUE	PG(16:0/0:0)[U]	C22H45O9P	SmartFormula - mzdev: -0.0002 mSigma: 7.44, , Spectral Library - Bruker MetaboBASE Personal Library 2.0	10110	Bruker MetaboBASE Personal Library 2.0	0	0	0	1918332	1903456	1927166	860	947900	1280504	0	0	0
2.75	485.29	484.282	[M+H]+	TRUE	PG(16:0/0:0)[U]	C22H45O9P	SmartFormula - mzdev: -0.0002 mSigma: 14.89, , Spectral Library - Bruker MetaboBASE Personal Library 2.0	10120	Bruker MetaboBASE Personal Library 2.0	0	0	0	0	614	836	20682	0	0	0	0	0
3.42	483.273	484.28	[M-H]-, [M+H-H2O]+, [M+K]+	TRUE	PG(16:0/0:0)[U]	C22H45O9P	SmartFormula - mzdev: -0.0000 mSigma: 11.86, , Spectral Library - Bruker MetaboBASE Personal Library 2.0	20220	Bruker MetaboBASE Personal Library 2.0	996	1308	3082	32474	32660	51326	16100	14264	15670	5522	2160	3242
8.76	723.515	722.508	[M+H]+, [M+NH4]+	TRUE	PG(16:0/16:0)	C38H75O10P	SmartFormula - mzdev: 0.0006 mSigma: 8.07, , Spectral Library - Bruker MetaboBASE Personal Library 3.0	10110	Bruker MetaboBASE Personal Library 3.0	0	0	0	2400	6816	6254	426756	4176	5034	0	0	0
1.88	281.113	280.106	[M+H]+, [M-H]-	TRUE	Phe Asp	C13H16N2O5	Spectral Library - Bruker MetaboBASE Personal Library 2.0, SmartFormula - mzdev: -0.0004 mSigma: 48.06,	20120	Bruker MetaboBASE Personal Library 2.0	2258	2776	0	0	0	0	0	0	0	0	1210	1634
0.98	295.129	294.122	[M+H]+	TRUE	Phe Glu	C14H18N2O5	Spectral Library - Bruker MetaboBASE Personal Library 3.0, SmartFormula - mzdev: -0.0009 mSigma: 35.87,	20110	Bruker MetaboBASE Personal Library 3.0	348	502	240	1282	1008	1734	5180	6210	5684	1048	0	296
3.16	295.129	294.121	[M+H]+	TRUE	Phe Glu	C14H18N2O5	Spectral Library - Bruker MetaboBASE Personal Library 3.0, SmartFormula - mzdev: -0.0004 mSigma: 3.43,	20210	Bruker MetaboBASE Personal Library 3.0	2306	3704	4546	0	228	0	0	1298	0	6922	1578	670
1.08	223.108	222.1	[M+H]+	TRUE	Phe Gly	C11H14N2O3	Spectral Library - Bruker MetaboBASE Personal Library 3.0, SmartFormula - mzdev: -0.0003 mSigma: 7.50,	20110	Bruker MetaboBASE Personal Library 3.0	1542	4308	1288	0	248	0	704	728	596	3624	390	294
3.02	223.108	222.101	[M+H]+, [M-H]-	TRUE	Phe Gly	C11H14N2O3	Spectral Library - Bruker MetaboBASE Personal Library 3.0, SmartFormula - mzdev: -0.0000 mSigma: 12.47,	20220	Bruker MetaboBASE Personal Library 3.0	5870	5432	6504	312	772	876	5680	7478	3558	10994	8532	7066
4.36	465.235	464.228	[M+H]+	TRUE	Phe Gly Leu Glu	C22H32N4O7	Spectral Library - Bruker MetaboBASE Personal Library 2.0_in-silico	20110	Bruker MetaboBASE Personal Library 2.0_in-silico	0	798	0	0	0	0	0	0	0	0	722	4288
3.28	279.17	278.163	[M+H]+, [M-H]-	TRUE	Phe Ile	C15H22N2O3	SmartFormula - mzdev: -0.0002 mSigma: 16.92, , Spectral Library - Bruker MetaboBASE Personal Library 2.0	20120	Bruker MetaboBASE Personal Library 2.0	9524	11354	9514	6200	4464	7000	15718	17542	15946	13964	8410	5880
2.31	166.086	165.079	[M+H]+	FALSE	PHENYLALANINE	C9H11NO2	SmartFormula - mzdev: 0.0001 mSigma: 9.53, ,	21200	The used Analyte List does not exist anymore.	0	101724	0	0	0	0	0	0	0	0	50378	29228
3.7	164.072	165.079	[M-H]-	TRUE	PHENYLALANINE	C9H11NO2	, SmartFormula - mzdev: -0.0001 mSigma: 9.87, , Spectral Library - Bruker HMDB Metabolite Library_2.0	22200	The used Analyte List does not exist anymore.	5178	886	2836	3478	2002	974	858	1220	2472	4514	2318	3832
2.35	163.04	164.047	[M-H]-	TRUE	Phenylpyruvic acid	C9H8O3	Spectral Library - Bruker MetaboBASE Personal Library 2.0, SmartFormula - mzdev: 0.0001 mSigma: Infinity,	20020	Bruker MetaboBASE Personal Library 2.0	1186	1178	488	1538	864	518	1086	578	254	2280	766	376
2.17	166.975	167.983	[M-H]-	TRUE	phosphoenol pyruvate	C3H5O6P	SmartFormula - mzdev: 0.0009 mSigma: Infinity, , Spectral Library - Bruker MetaboBASE Personal Library 2.0	20020	Bruker MetaboBASE Personal Library 2.0	0	1142	86	0	0	0	0	0	0	0	840	1010
5.12	166.975	167.982	[M-H]-	FALSE	PHOSPHOENOLPYRUVATE	C3H5O6P	SmartFormula - mzdev: 0.0006 mSigma: Infinity, ,	22000	The used Analyte List does not exist anymore.	84	326	546	1204	654	564	448	324	166	926	426	0
5.18	138.98	139.987	[M-H]-	TRUE	Phosphonoacetate	C2H5O5P	Spectral Library - Bruker HMDB Metabolite Library_2.0	20010	Bruker HMDB Metabolite Library_2.0	0	1024	1026	588	752	514	838	1274	1382	480	932	1896
1.03	78.9591	97.9769	[M-H-H2O]-, [M-H]-	TRUE	Phosphoric acid	H3O4P	Spectral Library - Bruker HMDB Metabolite Library_2.0	20220	Bruker HMDB Metabolite Library_2.0	311236	342698	393296	0	0	0	0	0	0	0	0	0
1.47	96.9696	97.9768	[M-H]-	TRUE	Phosphoric acid	H3O4P	Spectral Library - Bruker HMDB Metabolite Library_2.0	20020	Bruker HMDB Metabolite Library_2.0	10662	21120	9026	0	0	0	0	0	0	0	0	0
3.47	96.9697	97.977	[M-H]-	TRUE	Phosphoric acid	H3O4P	Spectral Library - Bruker HMDB Metabolite Library_2.0	20020	Bruker HMDB Metabolite Library_2.0	1374	4270	1842	0	0	0	0	0	0	0	0	0
4.23	98.984	97.9768	[M+H]+	TRUE	Phosphoric acid	H3O4P	Spectral Library - Bruker HMDB Metabolite Library_2.0	20020	Bruker HMDB Metabolite Library_2.0	1824	2470	3738	1368	3774	3118	354	920	806	632	904	1012
4.86	96.9697	97.977	[M-H]-	TRUE	Phosphoric acid	H3O4P	Spectral Library - Bruker HMDB Metabolite Library_2.0	20220	Bruker HMDB Metabolite Library_2.0	0	84446	91406	140416	139050	129932	19212	31772	19740	696	1026	736
5.12	96.9699	97.9771	[M-H]-	TRUE	Phosphoric acid	H3O4P	Spectral Library - Bruker HMDB Metabolite Library_2.0	20020	Bruker HMDB Metabolite Library_2.0	17456	7098	8872	30258	16028	17792	9584	9370	7308	22592	25246	15684
5.69	96.9696	97.9769	[M-H]-	TRUE	Phosphoric acid	H3O4P	Spectral Library - Bruker HMDB Metabolite Library_2.0	20020	Bruker HMDB Metabolite Library_2.0	8928	12266	13550	0	7512	7792	5894	7226	8900	7980	10988	14342
5.74	98.9843	97.977	[M+H]+	TRUE	Phosphoric acid	H3O4P	Spectral Library - Bruker HMDB Metabolite Library_2.0	20220	Bruker HMDB Metabolite Library_2.0	18074	13924	16584	2600	1872	1398	1734	1952	4584	0	0	16300
6.64	78.9593	97.9771	[M-H-H2O]-, [M-H]-	TRUE	Phosphoric acid	H3O4P	Spectral Library - Bruker HMDB Metabolite Library_2.0	20020	Bruker HMDB Metabolite Library_2.0	13874	116244	130012	9008	7798	9716	15058	19456	19728	15766	126988	117880
5.9	186.017	185.009	[M+H]+	FALSE	PHOSPHOSERINE	C3H8NO6P	SmartFormula - mzdev: -0.0002 mSigma: Infinity, ,	11000	The used Analyte List does not exist anymore.	574	436	394	1128	602	316	1296	788	730	1558	618	106
4.95	165.019	166.027	[M-H]-	TRUE	Phthalic acid	C8H6O4	SmartFormula - mzdev: -0.0001 mSigma: 8.54, , Spectral Library - Bruker HMDB Metabolite Library_2.0	20210	Bruker HMDB Metabolite Library_2.0	2566	5542	3380	0	0	0	0	0	0	0	2374	0
4.17	159.067	160.074	[M-H]-	TRUE	Pimelic acid	C7H12O4	Spectral Library - Bruker MetaboBASE Personal Library 2.0, SmartFormula - mzdev: 0.0003 mSigma: 22.35,	20120	Bruker MetaboBASE Personal Library 2.0	530	1886	684	0	0	0	0	0	0	0	0	0
3.92	130.086	129.079	[M+H]+	FALSE	PIPECOLATE	C6H11NO2	SmartFormula - mzdev: -0.0000 mSigma: 9.84, ,	22100	The used Analyte List does not exist anymore.	1960	486	634	2340	1992	756	3330	2282	1338	2566	1626	892
3.56	227.103	226.096	[M+H]+	FALSE	PORPHOBILINOGEN	C10H14N2O4	, SmartFormula - mzdev: -0.0001 mSigma: Infinity,	22000	The used Analyte List does not exist anymore.	324	176	218	240	0	176	1466	1084	1012	298	248	198
1.11	187.108	186.1	[M+H]+	TRUE	Pro Ala	C8H14N2O3	Spectral Library - Bruker MetaboBASE Personal Library 3.0, SmartFormula - mzdev: 0.0000 mSigma: 10.23,	20220	Bruker MetaboBASE Personal Library 3.0	14008	18690	11654	7824	3140	4422	4508	5668	3996	5832	396	0
2.88	187.108	186.101	[M+H]+, [M-H]-	TRUE	Pro Ala	C8H14N2O3	SmartFormula - mzdev: 0.0001 mSigma: 14.46, , Spectral Library - Bruker MetaboBASE Personal Library 3.0	20220	Bruker MetaboBASE Personal Library 3.0	7662	6628	5928	8414	2146	2626	33014	25918	26796	22064	20610	28612
4.46	244.131	243.123	[M+H]+	TRUE	Pro Ala Gly	C10H17N3O4	SmartFormula - mzdev: -0.0006 mSigma: 16.34, , Spectral Library - Bruker MetaboBASE Personal Library 2.0_in-silico	20110	Bruker MetaboBASE Personal Library 2.0_in-silico	35388	2150	0	0	0	0	0	0	0	0	3524	1048
3.25	230.117	229.109	[M+H]+	TRUE	Pro Asn	C9H15N3O4	SmartFormula - mzdev: 0.0003 mSigma: Infinity, , Spectral Library - Bruker MetaboBASE Personal Library 2.0	10020	Bruker MetaboBASE Personal Library 2.0	4938	2378	0	3424	578	798	0	714	930	1398	0	562
3.7	230.116	229.109	[M+H]+	TRUE	Pro Asn	C9H15N3O4	SmartFormula - mzdev: 0.0001 mSigma: Infinity, , Spectral Library - Bruker MetaboBASE Personal Library 3.0	10010	Bruker MetaboBASE Personal Library 3.0	2118	796	228	2598	122	256	2760	732	1246	3402	902	794
2.14	229.155	228.147	[M+H]+	TRUE	Pro Ile	C11H20N2O3	SmartFormula - mzdev: 0.0000 mSigma: 4.03, , Spectral Library - Bruker MetaboBASE Personal Library 2.0	20220	Bruker MetaboBASE Personal Library 2.0	49584	20266	0	0	846	0	674	714	766	0	46572	9678
0.89	229.155	228.147	[M+H]+	TRUE	Pro Ile	C11H20N2O3	SmartFormula - mzdev: 0.0000 mSigma: 8.26, , Spectral Library - Bruker MetaboBASE Personal Library 2.0	20220	Bruker MetaboBASE Personal Library 2.0	45328	30092	16554	73814	20118	11818	50086	28658	23900	52122	17584	19338
2.48	229.155	228.147	[M+H]+	TRUE	Pro Ile	C11H20N2O3	SmartFormula - mzdev: -0.0000 mSigma: 15.58, , Spectral Library - Bruker MetaboBASE Personal Library 2.0_in-silico	20210	Bruker MetaboBASE Personal Library 2.0_in-silico	2208	1266	0	3824	966	0	24452	9142	10640	7612	5496	6354
2.72	229.155	228.147	[M+H]+	TRUE	Pro Ile	C11H20N2O3	Spectral Library - Bruker MetaboBASE Personal Library 2.0, SmartFormula - mzdev: -0.0000 mSigma: 4.34,	20220	Bruker MetaboBASE Personal Library 2.0	9968	8084	3578	28560	2560	3526	42342	18788	18206	33418	16926	14200
3.23	229.155	228.147	[M+H]+	TRUE	Pro Ile	C11H20N2O3	Spectral Library - Bruker MetaboBASE Personal Library 2.0, SmartFormula - mzdev: -0.0000 mSigma: 7.62,	20220	Bruker MetaboBASE Personal Library 2.0	46746	35600	16128	83986	16050	9438	56610	27116	19702	79792	29192	30772
1.5	357.213	356.206	[M+H]+	TRUE	Pro Ile Gln	C16H28N4O5	SmartFormula - mzdev: -0.0003 mSigma: 12.68, , Spectral Library - Bruker MetaboBASE Personal Library 3.0	20110	Bruker MetaboBASE Personal Library 3.0	5066	1114	0	0	0	0	0	0	0	0	3712	1156
5.33	410.208	409.201	[M+H]+	TRUE	Pro Phe Phe	C23H27N3O4	Spectral Library - Bruker MetaboBASE Personal Library 2.0, SmartFormula - mzdev: -0.0009 mSigma: 22.96,	20110	Bruker MetaboBASE Personal Library 2.0	974	1070	0	0	0	0	0	0	0	0	5140	2920
0.62	341.182	340.175	[M+H]+	TRUE	Pro Pro Gln	C15H24N4O5	Spectral Library - Bruker MetaboBASE Personal Library 2.0, SmartFormula - mzdev: 0.0001 mSigma: Infinity,	20010	Bruker MetaboBASE Personal Library 2.0	0	0	0	2654	2132	1954	2370	0	2658	18168	0	0
0.87	341.182	340.175	[M+H]+, [M-H]-	TRUE	Pro Pro Gln	C15H24N4O5	Spectral Library - Bruker MetaboBASE Personal Library 2.0, SmartFormula - mzdev: -0.0001 mSigma: Infinity,	20010	Bruker MetaboBASE Personal Library 2.0	3944	1336	0	0	0	0	2072	2790	0	688	21216	2506
3.2	326.207	325.2	[M+H]+, [M-H]-	TRUE	Pro Pro Leu	C16H27N3O4	SmartFormula - mzdev: -0.0000 mSigma: 21.63, , Spectral Library - Bruker MetaboBASE Personal Library 3.0	20120	Bruker MetaboBASE Personal Library 3.0	2898	1610	0	0	0	0	0	0	0	0	19100	1992
0.93	215.139	214.132	[M+H]+	TRUE	Pro Val	C10H18N2O3	SmartFormula - mzdev: 0.0000 mSigma: 6.82, , Spectral Library - Bruker MetaboBASE Personal Library 3.0	20220	Bruker MetaboBASE Personal Library 3.0	12770	15596	12748	18216	7428	6048	19400	18180	15134	18206	5412	7316
2.71	215.139	214.132	[M+H]+	TRUE	Pro Val	C10H18N2O3	Spectral Library - Bruker MetaboBASE Personal Library 2.0, SmartFormula - mzdev: 0.0000 mSigma: 14.93,	20220	Bruker MetaboBASE Personal Library 2.0	3476	6578	4872	13550	3062	2846	27426	16044	16724	22738	9060	10010
3.35	215.139	214.132	[M+H]+, [M-H]-	TRUE	Pro Val	C10H18N2O3	SmartFormula - mzdev: 0.0000 mSigma: 6.81, , Spectral Library - Bruker MetaboBASE Personal Library 2.0	20220	Bruker MetaboBASE Personal Library 2.0	11118	8262	6430	24912	7154	5370	24494	13052	13094	19928	10250	13670
0.71	114.056	115.063	[M-H]-	TRUE	PROLINE	C5H9NO2	, SmartFormula - mzdev: -0.0002 mSigma: 4.11,	22200	The used Analyte List does not exist anymore.	7828	1010	7032	0	0	0	0	0	0	0	0	0
3.88	116.071	115.063	[M+H]+	FALSE	PROLINE	C5H9NO2	, SmartFormula - mzdev: -0.0001 mSigma: 9.17,	21200	The used Analyte List does not exist anymore.	1348	0	0	10012	2170	1982	47994	35686	19758	5474	0	0
0.92	229.118	228.111	[M+H]+	TRUE	Prolylhydroxyproline	C10H16N2O4	SmartFormula - mzdev: 0.0000 mSigma: Infinity, , Spectral Library - Bruker MetaboBASE Personal Library 2.0_in-silico	20010	Bruker MetaboBASE Personal Library 2.0_in-silico	2258	2172	1554	2376	2776	2214	5684	3348	7484	4182	1846	1806
1.83	229.118	228.111	[M+H]+	TRUE	Prolylhydroxyproline	C10H16N2O4	SmartFormula - mzdev: -0.0001 mSigma: Infinity, , Spectral Library - Bruker MetaboBASE Personal Library 2.0_in-silico	20010	Bruker MetaboBASE Personal Library 2.0_in-silico	396	450	300	842	516	404	3258	2992	2706	960	1064	996
3.8	229.118	228.111	[M+H]+, [M-H]-	TRUE	Prolylhydroxyproline	C10H16N2O4	SmartFormula - mzdev: 0.0002 mSigma: 11.22, , Spectral Library - Bruker MetaboBASE Personal Library 2.0_in-silico	20210	Bruker MetaboBASE Personal Library 2.0_in-silico	3694	3008	2290	2972	910	1422	7004	7072	9786	9204	4562	5520
3.18	229.118	228.111	[M+H]+	TRUE	Prolyl-Hydroxyproline	C10H16N2O4	Spectral Library - Bruker MetaboBASE Personal Library 2.0_in-silico, SmartFormula - mzdev: -0.0001 mSigma: 24.16,	20120	Bruker MetaboBASE Personal Library 2.0_in-silico	26744	20468	21038	10400	2382	4202	7194	3128	3038	9436	3070	2768
1.36	155.01	154.003	[M+H]+	TRUE	Propanoyl phosphate	C3H7O5P	Spectral Library - Bruker MetaboBASE Personal Library 2.0_in-silico, SmartFormula - mzdev: 0.0012 mSigma: Infinity,	20010	Bruker MetaboBASE Personal Library 2.0_in-silico	3144	3302	0	0	798	0	0	0	0	0	1268	1096
9.16	59.0486	58.0413	[M+H]+	TRUE	Propionaldehyde	C3H6O	SmartFormula - mzdev: -0.0005 mSigma: Infinity, , Spectral Library - Bruker MetaboBASE Personal Library 2.0	20010	Bruker MetaboBASE Personal Library 2.0	1136	1760	1284	1450	1222	1494	1452	1336	1294	1116	1010	0
7.12	137.025	138.032	[M-H]-	TRUE	p-Salicylic acid	C7H6O3	Spectral Library - Bruker MetaboBASE Personal Library 2.0, SmartFormula - mzdev: 0.0001 mSigma: 4.99,	20220	Bruker MetaboBASE Personal Library 2.0	632	1758	618	0	0	0	0	0	0	0	0	0
1.49	164.057	163.049	[M+H]+	TRUE	Pterin	C6H5N5O	Spectral Library - Bruker HMDB Metabolite Library_2.0	20210	Bruker HMDB Metabolite Library_2.0	5518	4840	0	0	0	0	0	0	0	0	3180	2524
1.5	162.042	163.05	[M-H]-	TRUE	Pterin	C6H5N5O	SmartFormula - mzdev: -0.0010 mSigma: 6.52, , Spectral Library - Bruker HMDB Metabolite Library_2.0	20210	Bruker HMDB Metabolite Library_2.0	770	2614	678	0	0	0	0	0	0	0	0	0
3.27	164.057	163.049	[M+H]+, [M-H]-	TRUE	Pterin	C6H5N5O	Spectral Library - Bruker HMDB Metabolite Library_2.0, SmartFormula - mzdev: -0.0000 mSigma: 31.30,	20210	Bruker HMDB Metabolite Library_2.0	3286	6584	4086	2186	1636	1972	1938	1982	1392	3966	3898	3226
3.45	164.057	163.049	[M+H]+	TRUE	PTERIN	C6H5N5O	, Spectral Library - Bruker HMDB Metabolite Library_2.0, SmartFormula - mzdev: 0.0000 mSigma: 11.63,	22110	The used Analyte List does not exist anymore.	3948	4908	4520	1644	1366	1452	0	1692	1174	3114	4800	0
3.52	162.042	163.049	[M-H]-	FALSE	PTERIN	C6H5N5O	SmartFormula - mzdev: 0.0002 mSigma: Infinity, ,	11000	The used Analyte List does not exist anymore.	380	1150	798	704	634	844	350	634	550	738	1862	614
2.37	248.032	247.025	[M+H]+	FALSE	PYRIDOXAL-PHOSPHATE	C8H10NO6P	, SmartFormula - mzdev: -0.0000 mSigma: Infinity,	22000	The used Analyte List does not exist anymore.	178	262	0	0	0	0	0	0	0	0	1362	1402
4.19	169.097	168.09	[M+H]+	FALSE	PYRIDOXAMINE	C8H12N2O2	SmartFormula - mzdev: 0.0002 mSigma: Infinity, ,	22000	The used Analyte List does not exist anymore.	266	72	260	282	254	250	1016	648	572	474	306	464
1.12	109.029	110.037	[M-H]-	TRUE	PYROCATECHOL	C6H6O2	, SmartFormula - mzdev: -0.0001 mSigma: Infinity,	21000	The used Analyte List does not exist anymore.	312	1012	1020	1776	1204	1632	194	550	504	1124	926	750
1.02	130.05	129.043	[M+H]+	TRUE	Pyroglutamic acid	C5H7NO3	Spectral Library - Bruker MetaboBASE Personal Library 2.0_in-silico, SmartFormula - mzdev: 0.0000 mSigma: 4.40,	20210	Bruker MetaboBASE Personal Library 2.0_in-silico	12944	3334	1500	14328	8358	2558	10136	4426	2456	6718	1696	952
4.93	176.936	177.943	[M-H]-	TRUE	Pyrophosphate	H4O7P2	Spectral Library - Bruker MetaboBASE Personal Library 2.0, SmartFormula - mzdev: -0.0023 mSigma: Infinity,	20020	Bruker MetaboBASE Personal Library 2.0	8766	12036	14076	23292	23604	19046	1472	2964	1150	4594	2312	1382
5.68	72.0804	71.0731	[M+H]+	TRUE	Pyrrolidine	C4H9N	SmartFormula - mzdev: -0.0004 mSigma: 3.89, , Spectral Library - Bruker MetaboBASE Personal Library 2.0_in-silico	20210	Bruker MetaboBASE Personal Library 2.0_in-silico	19356	18688	36952	12018	14112	13428	56720	64012	105448	33742	52354	47720
6.72	72.0803	71.073	[M+H]+	TRUE	Pyrrolidine	C4H9N	Spectral Library - Bruker MetaboBASE Personal Library 2.0_in-silico, SmartFormula - mzdev: -0.0005 mSigma: 3.32,	20210	Bruker MetaboBASE Personal Library 2.0_in-silico	22358	24002	19918	11780	5698	6108	29130	24030	31688	20408	20326	20178
3.88	130.05	129.043	[M+H]+	TRUE	Pyrrolidonecarboxylic acid	C5H7NO3	Spectral Library - Bruker HMDB Metabolite Library_2.0, SmartFormula - mzdev: -0.0001 mSigma: 31.93,	20110	Bruker HMDB Metabolite Library_2.0	404	230	128	9094	1784	1586	20048	32944	17810	2966	986	1126
0.82	191.056	192.063	[M-H]-	FALSE	QUINATE	C7H12O6	SmartFormula - mzdev: 0.0000 mSigma: 10.62, ,	22100	The used Analyte List does not exist anymore.	0	478	220	0	0	0	0	0	0	0	34648	21722
4.53	377.146	376.138	[M+H]+, [M-H]-, [M+COOH]-	TRUE	RIBOFLAVIN	C17H20N4O6	SmartFormula - mzdev: -0.0000 mSigma: 6.59, , , Spectral Library - MoNA-VF-NPL_QExactive.msp	22220	The used Analyte List does not exist anymore.	18496	11242	0	0	0	0	0	0	0	0	16314	22658
2.36	257.078	258.085	[M-H]-	TRUE	Ribothymidine	C10H14N2O6	SmartFormula - mzdev: -0.0004 mSigma: 11.72, , Spectral Library - Bruker MetaboBASE Personal Library 2.0	20110	Bruker MetaboBASE Personal Library 2.0	1542	3390	1014	0	0	0	0	0	0	0	0	1322
6.52	308.978	309.985	[M-H]-	TRUE	Ribulose 1,5-diphosphate	C5H12O11P2	SmartFormula - mzdev: 0.0002 mSigma: 37.20, , Spectral Library - Bruker MetaboBASE Personal Library 2.0	20120	Bruker MetaboBASE Personal Library 2.0	1658	2614	3326	2866	1432	3552	1912	3590	3182	3732	2732	2548
7.76	310.14	309.132	[M+H]+	TRUE	S-(+)-Fluoxetine hydrochloride	C17H18F3NO	Spectral Library - Bruker MetaboBASE Personal Library 3.0, SmartFormula - mzdev: 0.0000 mSigma: Infinity,	10020	Bruker MetaboBASE Personal Library 3.0	148	284	178	190	942	1092	334	420	184	98	336	420
5.44	277.139	276.132	[M+H]+	TRUE	Saccharopine	C11H20N2O6	SmartFormula - mzdev: -0.0000 mSigma: 30.22, , Spectral Library - Bruker HMDB Metabolite Library_2.0	20110	Bruker HMDB Metabolite Library_2.0	4416	820	0	4948	776	310	4782	1116	0	5956	632	0
4.39	123.044	122.037	[M+H]+	TRUE	Salicylaldehyde	C7H6O2	SmartFormula - mzdev: -0.0000 mSigma: 10.42, , Spectral Library - Bruker MetaboBASE Personal Library 2.0	20210	Bruker MetaboBASE Personal Library 2.0	1710	1288	1002	1804	436	490	1792	698	932	2458	1018	1508
4.3	88.0407	89.0479	[M-H]-	TRUE	SARCOSINE	C3H7NO2	, SmartFormula - mzdev: 0.0003 mSigma: Infinity,	11000	The used Analyte List does not exist anymore.	162	568	288	316	328	542	392	774	340	396	1308	604
5.3	90.0549	89.0476	[M+H]+	TRUE	Sarcosine	C3H7NO2	SmartFormula - mzdev: -0.0000 mSigma: 13.37, , Spectral Library - Bruker HMDB Metabolite Library_2.0	20220	Bruker HMDB Metabolite Library_2.0	6890	8006	8670	1372	1048	0	5436	5510	6646	3742	3392	6286
0.87	201.114	202.121	[M-H]-	FALSE	SEBACATE	C10H18O4	, SmartFormula - mzdev: -0.0006 mSigma: 13.45,	12100	The used Analyte List does not exist anymore.	1596	2668	3030	1320	3764	2148	1096	2030	1694	2342	2306	2186
7.3	201.113	202.121	[M-H]-	TRUE	Sebacic acid	C10H18O4	Spectral Library - Bruker HMDB Metabolite Library_2.0, SmartFormula - mzdev: -0.0001 mSigma: 25.41,	20120	Bruker HMDB Metabolite Library_2.0	3688	10278	3608	0	0	0	0	0	0	0	4468	4086
1.16	289.033	290.04	[M-H]-	TRUE	Sedoheptulose 7-phosphate	C7H15O10P	SmartFormula - mzdev: 0.0004 mSigma: 13.69, , Spectral Library - Bruker MetaboBASE Personal Library 2.0	20220	Bruker MetaboBASE Personal Library 2.0	6202	898	5964	0	0	0	0	0	0	0	1738	770
5.92	289.033	290.04	[M-H]-	TRUE	Sedoheptulose 7-phosphate	C7H15O10P	Spectral Library - Bruker MetaboBASE Personal Library 2.0, SmartFormula - mzdev: -0.0001 mSigma: 15.77,	20220	Bruker MetaboBASE Personal Library 2.0	4114	1752	1552	5432	1920	3592	2032	1692	1588	6056	2408	2244
4.88	234.108	233.101	[M+H]+, [M-H]-	TRUE	Ser Gln	C8H15N3O5	SmartFormula - mzdev: 0.0006 mSigma: 27.20, , Spectral Library - Bruker MetaboBASE Personal Library 3.0	20110	Bruker MetaboBASE Personal Library 3.0	8844	3926	2576	11004	2104	1684	9364	3274	3006	11798	0	0
5.03	321.141	320.134	[M+H]+	TRUE	Ser Gln Ser	C11H20N4O7	Spectral Library - Bruker MetaboBASE Personal Library 2.0, SmartFormula - mzdev: 0.0009 mSigma: 31.04,	20120	Bruker MetaboBASE Personal Library 2.0	1870	468	434	4122	288	330	4350	1098	868	3770	532	308
4.33	235.093	234.085	[M+H]+	TRUE	Ser Glu	C8H14N2O6	Spectral Library - Bruker MetaboBASE Personal Library 2.0, SmartFormula - mzdev: 0.0001 mSigma: Infinity,	20010	Bruker MetaboBASE Personal Library 2.0	1126	1824	1420	1662	552	854	924	658	1336	3396	1160	1406
4.81	235.092	234.085	[M+H]+	TRUE	Ser Glu	C8H14N2O6	Spectral Library - Bruker MetaboBASE Personal Library 2.0, SmartFormula - mzdev: 0.0001 mSigma: 9.72,	20210	Bruker MetaboBASE Personal Library 2.0	9804	6652	5066	7180	4502	1714	6252	4000	0	12882	0	0
3.39	332.218	331.211	[M+H]+	TRUE	Ser Ile Leu	C15H29N3O5	SmartFormula - mzdev: -0.0004 mSigma: 13.54, , Spectral Library - Bruker MetaboBASE Personal Library 3.0	20110	Bruker MetaboBASE Personal Library 3.0	2046	2164	0	0	0	0	0	0	0	0	4142	2742
3.65	332.218	331.211	[M+H]+	TRUE	Ser Ile Leu	C15H29N3O5	Spectral Library - Bruker MetaboBASE Personal Library 3.0, SmartFormula - mzdev: -0.0002 mSigma: 12.79,	20210	Bruker MetaboBASE Personal Library 3.0	902	1420	1868	1396	956	1000	3452	3236	2764	6644	3740	3274
1.44	219.134	218.127	[M+H]+, [M-H]-	TRUE	Ser Leu	C9H18N2O4	Spectral Library - Bruker MetaboBASE Personal Library 2.0, SmartFormula - mzdev: 0.0001 mSigma: 7.45,	20220	Bruker MetaboBASE Personal Library 2.0	20854	4154	0	0	0	0	0	8340	9398	0	6594	4762
3.01	219.134	218.127	[M+H]+	TRUE	Ser Leu	C9H18N2O4	SmartFormula - mzdev: 0.0000 mSigma: 10.50, , Spectral Library - Bruker MetaboBASE Personal Library 3.0	20210	Bruker MetaboBASE Personal Library 3.0	22074	15150	0	18610	2658	5694	3544	4846	3420	15628	1512	1708
3.17	219.134	218.127	[M+H]+	TRUE	Ser Leu	C9H18N2O4	Spectral Library - Bruker MetaboBASE Personal Library 3.0, SmartFormula - mzdev: -0.0001 mSigma: 11.32,	20220	Bruker MetaboBASE Personal Library 3.0	25296	16616	19056	0	2838	0	0	0	0	19550	0	2126
3.21	219.134	218.126	[M+H]+	TRUE	Ser Leu	C9H18N2O4	Spectral Library - Bruker MetaboBASE Personal Library 3.0, SmartFormula - mzdev: -0.0002 mSigma: 5.77,	20210	Bruker MetaboBASE Personal Library 3.0	0	0	30320	8394	0	5538	3674	4296	3594	0	2380	0
3.82	219.134	218.127	[M+H]+, [M-H]-	TRUE	Ser Leu	C9H18N2O4	SmartFormula - mzdev: -0.0000 mSigma: 12.78, , Spectral Library - Bruker MetaboBASE Personal Library 3.0	20210	Bruker MetaboBASE Personal Library 3.0	0	6016	3764	7828	0	3068	6748	5586	6864	11646	4932	7436
2.81	501.268	500.261	[M+H]+	TRUE	Ser Pro Ala Ile Asn	C21H36N6O8	Spectral Library - Bruker MetaboBASE Personal Library 2.0, SmartFormula - mzdev: 0.0017 mSigma: 44.77,	10110	Bruker MetaboBASE Personal Library 2.0	802	0	0	0	0	0	0	0	0	0	4236	8710
3.23	292.129	291.121	[M+H]+	TRUE	Ser Trp	C14H17N3O4	Spectral Library - Bruker MetaboBASE Personal Library 2.0, SmartFormula - mzdev: 0.0002 mSigma: 16.59,	10210	Bruker MetaboBASE Personal Library 2.0	5154	4074	8150	1874	322	852	0	374	602	474	228	436
3.38	318.202	317.195	[M+H]+	TRUE	Ser Val Leu	C14H27N3O5	Spectral Library - Bruker MetaboBASE Personal Library 2.0, SmartFormula - mzdev: -0.0002 mSigma: Infinity,	20010	Bruker MetaboBASE Personal Library 2.0	6018	2498	0	0	0	0	0	0	0	0	2632	1530
0.65	104.035	105.043	[M-H]-	TRUE	SERINE	C3H7NO3	Spectral Library - Bruker MetaboBASE Personal Library 2.0, SmartFormula - mzdev: -0.0001 mSigma: 7.37, ,	22200	The used Analyte List does not exist anymore.	85900	13140	14548	0	0	0	0	0	0	0	0	0
2.86	177.102	176.095	[M+H]+	FALSE	SEROTONIN	C10H12N2O	SmartFormula - mzdev: -0.0004 mSigma: Infinity, ,	12000	The used Analyte List does not exist anymore.	0	1252	1412	566	0	198	0	414	0	1994	328	244
0.85	146.165	145.157	[M+H]+	TRUE	Spermidine	C7H19N3	SmartFormula - mzdev: -0.0006 mSigma: Infinity, , Spectral Library - Bruker MetaboBASE Personal Library 2.0	20020	Bruker MetaboBASE Personal Library 2.0	7816	17492	0	0	0	0	0	0	0	0	1502	1318
1.17	146.165	145.158	[M+H]+	TRUE	Spermidine	C7H19N3	Spectral Library - Bruker MetaboBASE Personal Library 2.0, SmartFormula - mzdev: -0.0001 mSigma: 13.40,	20220	Bruker MetaboBASE Personal Library 2.0	26972	1950	0	0	0	0	0	0	0	0	1596	0
1.4	146.165	145.158	[M+H]+	TRUE	Spermidine	C7H19N3	SmartFormula - mzdev: -0.0001 mSigma: 6.52, , Spectral Library - Bruker MetaboBASE Personal Library 2.0	20220	Bruker MetaboBASE Personal Library 2.0	28338	0	0	0	0	0	0	0	0	0	2772	1792
1.68	146.165	145.157	[M+H]+	TRUE	Spermidine	C7H19N3	Spectral Library - Bruker MetaboBASE Personal Library 2.0, SmartFormula - mzdev: -0.0001 mSigma: 9.69,	20220	Bruker MetaboBASE Personal Library 2.0	20730	29556	0	0	0	0	0	0	0	0	3096	4168
2.34	146.165	145.158	[M+H]+	TRUE	Spermidine	C7H19N3	Spectral Library - Bruker MetaboBASE Personal Library 2.0, SmartFormula - mzdev: 0.0000 mSigma: 12.21,	20220	Bruker MetaboBASE Personal Library 2.0	9676	11800	0	0	0	0	0	0	0	0	3372	3754
9.18	146.165	145.158	[M+H]+	TRUE	Spermidine	C7H19N3	Spectral Library - Bruker MetaboBASE Personal Library 2.0, SmartFormula - mzdev: 0.0002 mSigma: 10.14,	20220	Bruker MetaboBASE Personal Library 2.0	3420	2810	1980	400	238	746	2238	1250	1420	1302	0	1082
9.58	146.165	145.158	[M+H]+	TRUE	Spermidine	C7H19N3	SmartFormula - mzdev: 0.0000 mSigma: 10.62, , Spectral Library - Bruker MetaboBASE Personal Library 2.0	20220	Bruker MetaboBASE Personal Library 2.0	1930	3732	3990	126	298	0	382	176	52	1224	1914	1412
0.19	203.223	202.216	[M+H]+	TRUE	Spermine	C10H26N4	SmartFormula - mzdev: 0.0000 mSigma: 11.89, , Spectral Library - MoNA-VF-NPL_QExactive.msp	20220	MoNA-VF-NPL_QExactive.msp	3496	4684	794	0	0	0	0	0	0	0	0	976
10.39	302.305	301.298	[M+H]+	TRUE	Sphinganine	C18H39NO2	SmartFormula - mzdev: -0.0003 mSigma: 19.88, , Spectral Library - Bruker HMDB Metabolite Library_2.0	20120	Bruker HMDB Metabolite Library_2.0	168	200	0	0	556	654	0	0	0	6052	1584	2432
0.88	173.082	174.089	[M-H]-	FALSE	SUBERATE	C8H14O4	SmartFormula - mzdev: -0.0001 mSigma: Infinity, ,	22000	The used Analyte List does not exist anymore.	768	906	1002	536	1398	906	540	730	802	1004	1764	1234
5.24	173.082	174.089	[M-H]-	TRUE	Suberic acid	C8H14O4	Spectral Library - Bruker MetaboBASE Personal Library 2.0, SmartFormula - mzdev: 0.0000 mSigma: 19.98,	20220	Bruker MetaboBASE Personal Library 2.0	3458	8822	3344	0	0	0	0	0	0	0	1704	2932
1.37	117.019	118.026	[M-H]-	TRUE	SUCCINATE	C4H6O4	, SmartFormula - mzdev: -0.0001 mSigma: 7.08, , Spectral Library - Bruker MetaboBASE Personal Library 2.0	22220	The used Analyte List does not exist anymore.	5868	18350	3794	0	0	0	0	0	0	0	0	0
3.2	384.115	383.108	[M+H]+	TRUE	Succinoadenosine	C14H17N5O8	Spectral Library - Bruker MetaboBASE Personal Library 2.0_in-silico, SmartFormula - mzdev: -0.0002 mSigma: 7.87,	20210	Bruker MetaboBASE Personal Library 2.0_in-silico	10022	6334	0	0	0	0	0	0	0	0	19514	16798
17.6	1036.69	1035.68	[M+H]+, [M+Na]+	TRUE	Surfactin C	C53H93N7O13	SmartFormula - mzdev: -0.0003 mSigma: 10.92, , Spectral Library - MoNA-export-GNPS.msp	20110	MoNA-export-GNPS.msp	234	436	0	0	0	0	0	0	0	8840	10646	6112
14.92	684.614	666.58	[M+NH4]+, [M+Na]+	TRUE	TAG 38:0; TAG 12:0-12:0-14:0; [M+NH4]+	C41H78O6	Spectral Library - MSDIAL-LipidDBs-VS34.msp, SmartFormula - mzdev: 0.0000 mSigma: 8.52,	20210	MSDIAL-LipidDBs-VS34.msp	0	0	0	11652	24804	3146	1906	0	2036	0	0	0
15.34	712.644	694.61	[M+NH4]+, [M+Na]+	TRUE	TAG 40:0; TAG 12:0-12:0-16:0; [M+NH4]+	C43H82O6	SmartFormula - mzdev: -0.0009 mSigma: 2.14, , Spectral Library - MSDIAL-LipidDBs-VS34.msp	20210	MSDIAL-LipidDBs-VS34.msp	0	0	0	8818	19312	2452	0	0	2200	0	0	0
15.71	740.674	722.641	[M+NH4]+, [M+Na]+	TRUE	TAG 42:0; TAG 12:0-14:0-16:0; [M+NH4]+	C45H86O6	SmartFormula - mzdev: -0.0004 mSigma: 19.04, , Spectral Library - MSDIAL-LipidDBs-VS34.msp	10210	MSDIAL-LipidDBs-VS34.msp	0	0	0	8936	15406	3248	2486	1014	4728	0	0	0
15.35	738.66	720.626	[M+NH4]+, [M+Na]+	TRUE	TAG 42:1; TAG 12:0-12:0-18:1; [M+NH4]+	C45H84O6	Spectral Library - MSDIAL-LipidDBs-VS34.msp, SmartFormula - mzdev: 0.0007 mSigma: 7.90,	20220	MSDIAL-LipidDBs-VS34.msp	0	0	0	4158	8498	1264	816	0	764	0	0	0
15.72	766.69	748.657	[M+NH4]+, [M+Na]+	TRUE	TAG 44:1; TAG 12:0-14:0-18:1; [M+NH4]+	C47H88O6	Spectral Library - MSDIAL-LipidDBs-VS34.msp, SmartFormula - mzdev: 0.0006 mSigma: 10.72,	10110	MSDIAL-LipidDBs-VS34.msp	0	0	0	6134	11338	2916	0	904	2170	0	0	0
4.77	165.019	166.027	[M-H]-	TRUE	Terephthalic acid	C8H6O4	SmartFormula - mzdev: -0.0000 mSigma: 8.98, , Spectral Library - Bruker HMDB Metabolite Library_2.0	20220	Bruker HMDB Metabolite Library_2.0	2044	7678	2696	0	0	0	0	0	0	0	7114	7600
0.89	165.019	166.027	[M-H]-	TRUE	Terephthalic acid	C8H6O4	Spectral Library - Bruker HMDB Metabolite Library_2.0, SmartFormula - mzdev: -0.0000 mSigma: 7.14,	20220	Bruker HMDB Metabolite Library_2.0	1622	2484	2070	10780	11658	0	5370	10302	9866	16674	12276	0
2.69	165.019	166.027	[M-H]-	TRUE	Terephthalic acid	C8H6O4	Spectral Library - Bruker HMDB Metabolite Library_2.0, SmartFormula - mzdev: -0.0000 mSigma: 10.01,	20220	Bruker HMDB Metabolite Library_2.0	996	1890	1392	3060	984	1686	3340	3414	5002	7300	5130	8632
17.72	195.123	194.115	[M+H]+	TRUE	Tetraethylene glycol	C8H18O5	Spectral Library - Bruker MetaboBASE Personal Library 3.0, SmartFormula - mzdev: -0.0001 mSigma: Infinity,	20010	Bruker MetaboBASE Personal Library 3.0	1156	1060	0	0	1460	1288	796	958	1204	1320	1542	1318
19.43	195.122	194.115	[M+H]+	TRUE	Tetraethylene glycol	C8H18O5	Spectral Library - Bruker MetaboBASE Personal Library 3.0, SmartFormula - mzdev: -0.0003 mSigma: 12.43,	20220	Bruker MetaboBASE Personal Library 3.0	1926	2840	0	0	0	0	0	586	0	3562	3310	3930
19.66	195.122	194.115	[M+H]+	TRUE	Tetraethylene glycol	C8H18O5	Spectral Library - Bruker MetaboBASE Personal Library 3.0, SmartFormula - mzdev: -0.0003 mSigma: 12.31,	20220	Bruker MetaboBASE Personal Library 3.0	2216	2220	0	0	0	0	0	0	0	2500	3420	3172
0.97	195.122	194.115	[M+H]+	TRUE	Tetraethylene glycol	C8H18O5	SmartFormula - mzdev: -0.0001 mSigma: 11.00, , Spectral Library - Bruker MetaboBASE Personal Library 3.0	20220	Bruker MetaboBASE Personal Library 3.0	13400	14748	14168	101656	80920	103016	0	81488	0	119300	187750	181112
1.38	195.123	194.115	[M+H]+, [M+K]+	TRUE	Tetraethylene glycol	C8H18O5	Spectral Library - Bruker MetaboBASE Personal Library 3.0, SmartFormula - mzdev: -0.0001 mSigma: 5.47,	20220	Bruker MetaboBASE Personal Library 3.0	6754	6496	7362	74432	21524	4980	180580	126204	211380	86024	188698	0
3.16	195.121	194.114	[M+H]+	TRUE	Tetraethylene glycol	C8H18O5	Spectral Library - Bruker MetaboBASE Personal Library 3.0, SmartFormula - mzdev: 0.0009 mSigma: 8.44,	20110	Bruker MetaboBASE Personal Library 3.0	0	0	542	2154	1416	3034	0	514	1748	3906	6616	5668
9.59	195.123	194.115	[M+H]+	TRUE	Tetraethylene glycol	C8H18O5	SmartFormula - mzdev: -0.0001 mSigma: 14.83, , Spectral Library - Bruker MetaboBASE Personal Library 3.0	20220	Bruker MetaboBASE Personal Library 3.0	1126	1216	1174	1992	1806	3972	3030	3920	3544	5842	4778	4514
9.76	195.123	194.115	[M+H]+	TRUE	Tetraethylene glycol	C8H18O5	SmartFormula - mzdev: 0.0001 mSigma: 21.27, , Spectral Library - Bruker MetaboBASE Personal Library 3.0	20120	Bruker MetaboBASE Personal Library 3.0	0	0	1154	0	0	1878	1662	2320	3144	3490	6664	6812
4.2	265.112	264.104	[M+H]+	TRUE	Thiamine	C12H16N4OS	SmartFormula - mzdev: 0.0005 mSigma: 26.79, , Spectral Library - Bruker MetaboBASE Personal Library 3.0	20120	Bruker MetaboBASE Personal Library 3.0	3204	2862	3930	952	0	734	2268	1470	1228	2592	2696	1604
4.76	249.107	248.1	[M+H]+	TRUE	Thr Glu	C9H16N2O6	Spectral Library - Bruker MetaboBASE Personal Library 2.0, SmartFormula - mzdev: 0.0003 mSigma: Infinity,	10010	Bruker MetaboBASE Personal Library 2.0	0	1770	1024	4976	908	914	2776	1098	1102	4878	550	714
4.09	346.234	345.226	[M+H]+	TRUE	Thr Ile Leu	C16H31N3O5	Spectral Library - Bruker MetaboBASE Personal Library 2.0, SmartFormula - mzdev: -0.0001 mSigma: 16.25,	20210	Bruker MetaboBASE Personal Library 2.0	1504	0	0	0	0	0	602	0	0	0	10806	10226
1.68	233.152	232.144	[M+H]+	TRUE	Thr Leu	C10H20N2O4	Spectral Library - Bruker MetaboBASE Personal Library 2.0, SmartFormula - mzdev: -0.0006 mSigma: 8.73,	10220	Bruker MetaboBASE Personal Library 2.0	40670	22244	0	3680	5544	3918	1656	4244	5504	0	20600	2624
1.02	233.15	232.142	[M+H]+	TRUE	Thr Leu	C10H20N2O4	Spectral Library - Bruker MetaboBASE Personal Library 3.0, SmartFormula - mzdev: -0.0000 mSigma: 3.94,	20220	Bruker MetaboBASE Personal Library 3.0	27498	37968	29814	24602	13146	14306	11720	15320	8274	15580	3950	5332
2.9	233.15	232.142	[M+H]+	TRUE	Thr Leu	C10H20N2O4	Spectral Library - Bruker MetaboBASE Personal Library 3.0, SmartFormula - mzdev: -0.0001 mSigma: 3.16,	20210	Bruker MetaboBASE Personal Library 3.0	40416	24558	23096	20074	2076	4758	24066	15258	15290	40446	41838	0
3.58	346.233	345.226	[M+H]+	TRUE	Thr Leu Ile	C16H31N3O5	Spectral Library - Bruker MetaboBASE Personal Library 3.0, SmartFormula - mzdev: 0.0007 mSigma: 13.98,	20210	Bruker MetaboBASE Personal Library 3.0	978	2162	3778	898	666	1116	2152	2436	2480	3132	2774	2802
0.66	118.051	119.058	[M-H]-	TRUE	THREONINE	C4H9NO3	, Spectral Library - Bruker MetaboBASE Personal Library 2.0, SmartFormula - mzdev: -0.0000 mSigma: 6.60,	22200	The used Analyte List does not exist anymore.	60050	44374	37824	0	0	0	0	0	0	0	0	0
4.21	120.065	119.058	[M+H]+	FALSE	THREONINE	C4H9NO3	SmartFormula - mzdev: -0.0001 mSigma: 11.33, ,	21100	The used Analyte List does not exist anymore.	4356	4720	4004	3038	3388	2822	2352	1660	1790	3048	2274	2548
4.24	118.051	119.058	[M-H]-	FALSE	THREONINE	C4H9NO3	SmartFormula - mzdev: -0.0001 mSigma: Infinity, ,	21000	The used Analyte List does not exist anymore.	740	760	1878	658	1016	486	444	504	440	1322	1038	1164
2.67	241.083	242.09	[M-H]-	TRUE	Thymidine	C10H14N2O5	SmartFormula - mzdev: -0.0004 mSigma: 24.79, , Spectral Library - Bruker MetaboBASE Personal Library 2.0	20120	Bruker MetaboBASE Personal Library 2.0	4370	5350	2892	0	0	0	0	0	0	0	0	2430
3.36	125.036	126.043	[M-H]-	TRUE	Thymine	C5H6N2O2	SmartFormula - mzdev: -0.0002 mSigma: 22.86, , Spectral Library - Bruker HMDB Metabolite Library_2.0	20120	Bruker HMDB Metabolite Library_2.0	10868	25958	6466	0	0	0	0	0	0	0	0	0
4.92	341.109	342.116	[M-H]-	TRUE	Trehalose	C12H22O11	Spectral Library - MoNA-VF-NPL_QTOF.msp, SmartFormula - mzdev: -0.0003 mSigma: 11.35,	20110	MoNA-VF-NPL_QTOF.msp	1450	856	522	934	556	196	208	248	3772	402	262	2194
12.75	267.172	266.165	[M+H]+	TRUE	Tributyl phosphate	C12H27O4P	Spectral Library - Bruker MetaboBASE Personal Library 3.0, SmartFormula - mzdev: 0.0000 mSigma: Infinity,	20020	Bruker MetaboBASE Personal Library 3.0	1378	684	0	0	0	0	0	0	0	0	812	1392
14.21	319.284	318.277	[M+H]+	TRUE	Tridihexethyl	C21H36NO	Spectral Library - Bruker MetaboBASE Personal Library 2.0_in-silico, SmartFormula - mzdev: -0.0001 mSigma: Infinity,	10010	Bruker MetaboBASE Personal Library 2.0_in-silico	752	728	0	0	0	0	0	0	0	2294	3936	2226
1.15	150.112	149.105	[M+H]+	TRUE	Triethanolamine	C6H15NO3	SmartFormula - mzdev: -0.0000 mSigma: 8.95, , Spectral Library - Bruker MetaboBASE Personal Library 3.0	20220	Bruker MetaboBASE Personal Library 3.0	1924	34038	0	0	1656	670	0	0	0	0	0	0
1.41	150.113	149.105	[M+H]+	TRUE	Triethanolamine	C6H15NO3	Spectral Library - Bruker MetaboBASE Personal Library 3.0, SmartFormula - mzdev: 0.0001 mSigma: 40.94,	20120	Bruker MetaboBASE Personal Library 3.0	5728	0	2162	326	254	234	0	0	0	0	0	0
2.79	150.113	149.105	[M+H]+	TRUE	Triethanolamine	C6H15NO3	Spectral Library - Bruker MetaboBASE Personal Library 3.0, SmartFormula - mzdev: -0.0000 mSigma: 34.66,	20110	Bruker MetaboBASE Personal Library 3.0	3690	14106	1106	2244	444	290	302	484	980	676	812	792
3.76	150.113	149.105	[M+H]+	TRUE	Triethanolamine	C6H15NO3	SmartFormula - mzdev: 0.0001 mSigma: 4.75, , Spectral Library - Bruker MetaboBASE Personal Library 3.0	20220	Bruker MetaboBASE Personal Library 3.0	1168	4734	568	392	708	144	0	222	312	236	254	292
1.39	151.096	150.089	[M+H]+	TRUE	Triethylene glycol	C6H14O4	SmartFormula - mzdev: -0.0001 mSigma: 37.47, , Spectral Library - Bruker MetaboBASE Personal Library 3.0	20120	Bruker MetaboBASE Personal Library 3.0	0	620	0	5234	1110	2676	3226	3782	2964	4940	3396	3766
0.88	192.159	191.152	[M+H]+, [M+H-H2O]+	TRUE	Triisopropanolamine	C9H21NO3	Spectral Library - Bruker MetaboBASE Personal Library 3.0, SmartFormula - mzdev: 0.0000 mSigma: 24.77,	20110	Bruker MetaboBASE Personal Library 3.0	10982	18866	21308	73988	232854	91764	14134	12444	18734	16414	8394	8146
1.79	192.159	191.152	[M+H]+	TRUE	Triisopropanolamine	C9H21NO3	Spectral Library - Bruker MetaboBASE Personal Library 3.0, SmartFormula - mzdev: 0.0000 mSigma: 6.20,	20210	Bruker MetaboBASE Personal Library 3.0	6118	7702	7390	18540	22556	33872	3768	3384	4184	5512	4632	7440
2.41	192.159	191.152	[M+H]+	TRUE	Triisopropanolamine	C9H21NO3	Spectral Library - Bruker MetaboBASE Personal Library 3.0, SmartFormula - mzdev: 0.0001 mSigma: 3.35,	20210	Bruker MetaboBASE Personal Library 3.0	5006	7116	7994	20612	32956	45842	4080	5460	4476	7282	6672	9494
2.87	192.159	191.152	[M+H]+, [M+H-H2O]+	TRUE	Triisopropanolamine	C9H21NO3	Spectral Library - Bruker MetaboBASE Personal Library 3.0, SmartFormula - mzdev: -0.0000 mSigma: 0.81,	20220	Bruker MetaboBASE Personal Library 3.0	19004	19524	14346	92682	69318	102300	13966	13674	11978	35640	22638	27920
0.92	60.0802	59.0729	[M+H]+	TRUE	Trimethylamine	C3H9N	Spectral Library - Bruker HMDB Metabolite Library_2.0, SmartFormula - mzdev: -0.0006 mSigma: 5.49,	20220	Bruker HMDB Metabolite Library_2.0	23604	6842	8008	12864	21734	19568	116	7812	4236	8634	7584	8022
1.18	60.0802	59.0729	[M+H]+	TRUE	Trimethylamine	C3H9N	Spectral Library - Bruker HMDB Metabolite Library_2.0, SmartFormula - mzdev: -0.0006 mSigma: 4.67,	20220	Bruker HMDB Metabolite Library_2.0	22218	6288	2292	17094	2596	2388	46360	6902	7596	16054	6884	4580
2.3	60.0803	59.073	[M+H]+	TRUE	Trimethylamine	C3H9N	SmartFormula - mzdev: -0.0005 mSigma: 2.56, , Spectral Library - Bruker HMDB Metabolite Library_2.0	20220	Bruker HMDB Metabolite Library_2.0	37072	10326	5506	47560	13066	7448	30564	12442	5114	43290	12788	5990
3.66	279.094	278.087	[M+H]+	TRUE	Triphenylphosphine oxide	C18H15OP	SmartFormula - mzdev: 0.0001 mSigma: Infinity, , Spectral Library - Bruker MetaboBASE Personal Library 2.0_in-silico	20020	Bruker MetaboBASE Personal Library 2.0_in-silico	502	500	0	1600	1440	1396	572	1146	1444	1878	1286	1482
19.54	279.093	278.086	[M+H]+	TRUE	Triphenylphosphine oxide	C18H15OP	SmartFormula - mzdev: -0.0002 mSigma: 26.44, , Spectral Library - Bruker MetaboBASE Personal Library 2.0_in-silico	20120	Bruker MetaboBASE Personal Library 2.0_in-silico	1240	1084	0	1412	1816	1416	986	826	0	2996	3710	3628
0.32	279.093	278.086	[M+H]+	TRUE	Triphenylphosphine oxide	C18H15OP	Spectral Library - Bruker MetaboBASE Personal Library 2.0_in-silico, SmartFormula - mzdev: -0.0001 mSigma: Infinity,	20020	Bruker MetaboBASE Personal Library 2.0_in-silico	614	636	346	1586	2008	2186	952	1042	1762	1122	2086	1500
0.75	279.094	278.086	[M+H]+	TRUE	Triphenylphosphine oxide	C18H15OP	Spectral Library - Bruker MetaboBASE Personal Library 2.0_in-silico, SmartFormula - mzdev: 0.0010 mSigma: 43.47,	20120	Bruker MetaboBASE Personal Library 2.0_in-silico	1492	680	0	7802	4508	7100	1150	9916	52168	0	1492	1656
1.56	279.093	278.086	[M+H]+	TRUE	Triphenylphosphine oxide	C18H15OP	SmartFormula - mzdev: -0.0002 mSigma: Infinity, , Spectral Library - Bruker MetaboBASE Personal Library 2.0_in-silico	20020	Bruker MetaboBASE Personal Library 2.0_in-silico	496	0	0	1400	0	1338	29582	1086	1230	1292	1402	1272
4.18	279.093	278.086	[M+H]+	TRUE	Triphenylphosphine oxide	C18H15OP	Spectral Library - Bruker MetaboBASE Personal Library 2.0_in-silico, SmartFormula - mzdev: -0.0001 mSigma: Infinity,	20020	Bruker MetaboBASE Personal Library 2.0_in-silico	400	500	0	1510	1436	1562	628	1424	1126	1616	1508	1214
4.59	279.093	278.086	[M+H]+	TRUE	Triphenylphosphine oxide	C18H15OP	SmartFormula - mzdev: -0.0002 mSigma: Infinity, , Spectral Library - Bruker MetaboBASE Personal Library 2.0_in-silico	20020	Bruker MetaboBASE Personal Library 2.0_in-silico	530	420	0	1506	1558	1468	604	1178	1316	2030	1548	1412
4.88	279.093	278.086	[M+H]+	TRUE	Triphenylphosphine oxide	C18H15OP	SmartFormula - mzdev: -0.0001 mSigma: Infinity, , Spectral Library - Bruker MetaboBASE Personal Library 2.0_in-silico	20020	Bruker MetaboBASE Personal Library 2.0_in-silico	458	736	0	1374	1492	1756	492	1218	1182	1866	1388	1410
6.82	279.093	278.086	[M+H]+	TRUE	Triphenylphosphine oxide	C18H15OP	SmartFormula - mzdev: 0.0008 mSigma: 40.18, , Spectral Library - Bruker MetaboBASE Personal Library 2.0_in-silico	20220	Bruker MetaboBASE Personal Library 2.0_in-silico	424	0	0	1366	1588	0	514	948	1222	11364	1220	1210
9.4	279.093	278.086	[M+H]+	TRUE	Triphenylphosphine oxide	C18H15OP	Spectral Library - Bruker MetaboBASE Personal Library 3.0, SmartFormula - mzdev: 0.0010 mSigma: 41.58,	20220	Bruker MetaboBASE Personal Library 3.0	0	65638	0	0	0	1390	730	1202	1314	0	1276	6218
9.53	279.093	278.086	[M+H]+, [M+Na]+	TRUE	Triphenylphosphine oxide	C18H15OP	Spectral Library - Bruker MetaboBASE Personal Library 3.0, SmartFormula - mzdev: 0.0008 mSigma: 38.44,	20220	Bruker MetaboBASE Personal Library 3.0	296348	65136	0	1398	1558	1514	1054	1136	1344	1542	63252	6344
11.17	279.093	278.086	[M+H]+	TRUE	Triphenylphosphine oxide	C18H15OP	Spectral Library - Bruker MetaboBASE Personal Library 2.0_in-silico, SmartFormula - mzdev: -0.0002 mSigma: Infinity,	20020	Bruker MetaboBASE Personal Library 2.0_in-silico	0	488	0	1324	2062	1372	552	1200	1184	1650	1338	1138
11.49	279.094	278.086	[M+H]+	TRUE	Triphenylphosphine oxide	C18H15OP	SmartFormula - mzdev: 0.0001 mSigma: Infinity, , Spectral Library - Bruker MetaboBASE Personal Library 2.0_in-silico	20020	Bruker MetaboBASE Personal Library 2.0_in-silico	0	422	0	1456	1398	1436	666	1226	1204	1364	1240	1272
14.85	279.093	278.086	[M+H]+	TRUE	Triphenylphosphine oxide	C18H15OP	SmartFormula - mzdev: -0.0000 mSigma: Infinity, , Spectral Library - Bruker MetaboBASE Personal Library 2.0_in-silico	20020	Bruker MetaboBASE Personal Library 2.0_in-silico	0	0	0	1780	1738	1436	822	1124	1204	1308	1300	1118
18.1	279.094	278.086	[M+H]+	TRUE	Triphenylphosphine oxide	C18H15OP	Spectral Library - Bruker MetaboBASE Personal Library 2.0_in-silico, SmartFormula - mzdev: -0.0000 mSigma: Infinity,	20020	Bruker MetaboBASE Personal Library 2.0_in-silico	0	0	0	1506	1438	1942	1108	1286	1344	2010	2026	2036
0.88	279.095	278.088	[M+H]+	TRUE	Triphenylphosphine oxide	C18H15OP	SmartFormula - mzdev: 0.0010 mSigma: 38.15, , Spectral Library - Bruker MetaboBASE Personal Library 3.0	20220	Bruker MetaboBASE Personal Library 3.0	229674	142258	203056	4074	1590	4082	1702	0	460	2506	5644	4196
9.58	249.206	248.199	[M+H]+, [M+Na]+	TRUE	Tripropylene glycol butyl ether	C13H28O4	Spectral Library - Bruker MetaboBASE Personal Library 3.0, SmartFormula - mzdev: -0.0000 mSigma: Infinity,	20020	Bruker MetaboBASE Personal Library 3.0	2956	2534	0	0	0	0	0	0	0	0	1828	1706
3.61	203.083	204.09	[M-H]-	FALSE	TRYPTOPHAN	C11H12N2O2	SmartFormula - mzdev: 0.0002 mSigma: Infinity, ,	21000	The used Analyte List does not exist anymore.	948	616	146	1254	364	222	658	390	0	1212	0	442
3.25	295.165	294.158	[M+H]+, [M-H]-	TRUE	Tyr Ile	C15H22N2O4	SmartFormula - mzdev: -0.0014 mSigma: 24.51, , Spectral Library - Bruker MetaboBASE Personal Library 3.0	20110	Bruker MetaboBASE Personal Library 3.0	3930	3020	0	0	0	0	0	0	0	0	4216	2814
0.93	295.166	294.158	[M+H]+	TRUE	Tyr Ile	C15H22N2O4	Spectral Library - Bruker MetaboBASE Personal Library 3.0, SmartFormula - mzdev: -0.0009 mSigma: 22.38,	20110	Bruker MetaboBASE Personal Library 3.0	8924	8868	6720	2342	1434	1752	5906	0	5370	6202	2688	2382
3.55	295.165	294.158	[M+H]+, [M-H]-	TRUE	Tyr Leu	C15H22N2O4	SmartFormula - mzdev: -0.0003 mSigma: 16.17, , Spectral Library - Bruker MetaboBASE Personal Library 2.0	20120	Bruker MetaboBASE Personal Library 2.0	5982	5928	6938	2892	1684	2006	6706	6154	6706	7698	6116	4656
6.88	428.218	427.211	[M+H]+	TRUE	Tyr Phe Val	C23H29N3O5	Spectral Library - Bruker MetaboBASE Personal Library 2.0_in-silico, SmartFormula - mzdev: -0.0000 mSigma: Infinity,	20010	Bruker MetaboBASE Personal Library 2.0_in-silico	858	828	0	1798	0	0	1850	0	362	1704	642	572
2.43	407.193	406.186	[M+H]+	TRUE	Tyr Pro Gln	C19H26N4O6	Spectral Library - Bruker MetaboBASE Personal Library 2.0, SmartFormula - mzdev: -0.0004 mSigma: 21.96,	20120	Bruker MetaboBASE Personal Library 2.0	8262	3080	0	0	0	0	0	0	0	0	816	1604
2.68	408.176	407.169	[M+H]+	TRUE	Tyr Pro Glu	C19H25N3O7	Spectral Library - Bruker MetaboBASE Personal Library 3.0, SmartFormula - mzdev: -0.0000 mSigma: 10.16,	20220	Bruker MetaboBASE Personal Library 3.0	21918	4110	0	0	0	0	0	0	0	0	0	3540
2.42	366.166	365.159	[M+H]+	TRUE	Tyr Pro Ser	C17H23N3O6	Spectral Library - Bruker MetaboBASE Personal Library 3.0, SmartFormula - mzdev: 0.0003 mSigma: 17.61,	20120	Bruker MetaboBASE Personal Library 3.0	20518	3492	0	0	0	0	0	0	0	0	3210	2640
1.15	182.081	181.074	[M+H]+, [M-H]-	TRUE	TYROSINE	C9H11NO3	, SmartFormula - mzdev: 0.0000 mSigma: 7.37,	22200	The used Analyte List does not exist anymore.	44002	24600	0	0	0	0	768	0	0	0	59164	21636
3.93	182.081	181.074	[M+H]+	TRUE	TYROSINE	C9H11NO3	, Spectral Library - Bruker HMDB Metabolite Library_2.0	22220	The used Analyte List does not exist anymore.	13732	10878	12414	15130	2688	0	22082	7990	8390	26366	22388	0
3.97	180.066	181.073	[M-H]-	FALSE	TYROSINE	C9H11NO3	, SmartFormula - mzdev: 0.0006 mSigma: Infinity,	12000	The used Analyte List does not exist anymore.	374	590	86	372	62	182	928	174	562	1054	724	596
6.72	565.048	566.055	[M-H]-	TRUE	UDP-D-galactose	C15H24N2O17P2	Spectral Library - Bruker MetaboBASE Personal Library 2.0, SmartFormula - mzdev: -0.0001 mSigma: 7.67,	20220	Bruker MetaboBASE Personal Library 2.0	17390	8838	11232	16240	7902	8878	5864	2878	3350	25016	9832	6996
6.24	678.095	679.102	[M-H]-, [M+H]+	TRUE	UDP-N-acetylmuraminate	C20H31N3O19P2	SmartFormula - mzdev: -0.0001 mSigma: 6.67, , Spectral Library - Bruker MetaboBASE Personal Library 2.0	20220	Bruker MetaboBASE Personal Library 2.0	58482	21332	21252	105618	40512	37550	27936	17848	13426	81036	24438	21056
5.59	878.175	879.183	[M-H]-, [M-H-H]2-	TRUE	UDP-N-acetylmuramoyl-L-alanyl-D-glutamate	C28H43N5O23P2	Spectral Library - Bruker MetaboBASE Personal Library 2.0, SmartFormula - mzdev: 0.0003 mSigma: 7.35,	20220	Bruker MetaboBASE Personal Library 2.0	872	0	0	0	0	0	0	0	0	0	12022	19860
6.23	438.583	879.181	[M-H-H]2-, [M+H]+, [M-H]-	TRUE	UDP-N-acetylmuramoyl-L-alanyl-D-glutamate	C28H43N5O23P2	SmartFormula - mzdev: 0.0001 mSigma: 2.65, , Spectral Library - Bruker MetaboBASE Personal Library 2.0	20220	Bruker MetaboBASE Personal Library 2.0	53244	14964	24924	67290	19158	42792	5000	2028	3590	36116	4526	9160
6.34	595.664	1193.34	[M-H-H]2-, [M-H]-, [M+H+H]2+	TRUE	UDP-N-acetylmuramoyl-L-alanyl-D-glutamyl-6-carboxy-L-lysyl-D-alanyl- D-alanine	C41H65N9O28P2	SmartFormula - mzdev: -0.0003 mSigma: 2.99, , Spectral Library - Bruker MetaboBASE Personal Library 2.0	10120	Bruker MetaboBASE Personal Library 2.0	109800	66120	60918	125436	85658	76854	42742	18280	12322	86762	78814	58668
0.98	111.02	112.027	[M-H]-	TRUE	Uracil	C4H4N2O2	Spectral Library - Bruker MetaboBASE Personal Library 2.0, SmartFormula - mzdev: -0.0001 mSigma: 4.73,	20220	Bruker MetaboBASE Personal Library 2.0	5716	3428	5968	0	0	0	0	0	0	0	0	0
1.37	111.02	112.027	[M-H]-	TRUE	Uracil	C4H4N2O2	SmartFormula - mzdev: -0.0000 mSigma: 5.55, , Spectral Library - Bruker MetaboBASE Personal Library 2.0	20220	Bruker MetaboBASE Personal Library 2.0	5576	14520	4668	0	0	0	0	0	0	0	0	0
2.61	111.02	112.027	[M-H]-	TRUE	Uracil	C4H4N2O2	SmartFormula - mzdev: -0.0000 mSigma: 4.54, , Spectral Library - Bruker MetaboBASE Personal Library 2.0	20220	Bruker MetaboBASE Personal Library 2.0	387304	932034	250262	0	0	0	0	0	0	0	0	0
3.69	111.02	112.027	[M-H]-	TRUE	Uracil	C4H4N2O2	SmartFormula - mzdev: -0.0001 mSigma: 4.61, , Spectral Library - Bruker MetaboBASE Personal Library 2.0	20220	Bruker MetaboBASE Personal Library 2.0	4574	26614	5480	0	0	0	0	0	0	0	0	0
4.98	111.02	112.027	[M-H]-	TRUE	Uracil	C4H4N2O2	SmartFormula - mzdev: -0.0001 mSigma: 8.52, , Spectral Library - Bruker MetaboBASE Personal Library 2.0	20220	Bruker MetaboBASE Personal Library 2.0	7624	38012	7920	0	0	0	0	0	0	0	0	0
1.02	113.035	112.027	[M+H]+	TRUE	Uracil	C4H4N2O2	Spectral Library - Bruker MetaboBASE Personal Library 2.0, SmartFormula - mzdev: -0.0000 mSigma: 12.09,	20210	Bruker MetaboBASE Personal Library 2.0	3306	4686	4302	2582	3672	5736	2396	2586	3070	1742	3540	3410
6.04	111.02	112.027	[M-H]-	TRUE	Uracil	C4H4N2O2	Spectral Library - Bruker MetaboBASE Personal Library 2.0, SmartFormula - mzdev: -0.0001 mSigma: 4.29,	20220	Bruker MetaboBASE Personal Library 2.0	0	150	304	1490	2100	2298	9536	7720	8778	1338	0	398
6.27	111.02	112.027	[M-H]-	TRUE	Uracil	C4H4N2O2	SmartFormula - mzdev: -0.0001 mSigma: 8.27, , Spectral Library - Bruker MetaboBASE Personal Library 2.0	20220	Bruker MetaboBASE Personal Library 2.0	5116	1574	2022	14816	7796	7558	15236	10922	13084	13268	2176	2874
1.56	61.0393	60.032	[M+H]+	TRUE	Urea	CH4N2O	Spectral Library - Bruker HMDB Metabolite Library_2.0	20020	Bruker HMDB Metabolite Library_2.0	8982	3956	3552	8498	5582	4430	3540	2968	2672	8334	2660	2698
2.49	61.0392	60.0319	[M+H]+	TRUE	Urea	CH4N2O	Spectral Library - Bruker HMDB Metabolite Library_2.0	20220	Bruker HMDB Metabolite Library_2.0	6748	4404	5592	9546	4058	8478	7550	6610	3706	16560	9650	8492
1.41	245.077	244.07	[M+H]+, [M+Na]+	FALSE	URIDINE	C9H12N2O6	, SmartFormula - mzdev: 0.0001 mSigma: 15.21,	22100	The used Analyte List does not exist anymore.	5238	2688	0	0	0	0	0	0	0	0	7826	12754
1.37	243.062	244.069	[M-H]-, [M+Cl]-	TRUE	URIDINE	C9H12N2O6	SmartFormula - mzdev: -0.0001 mSigma: 12.74, ,	22100	The used Analyte List does not exist anymore.	15970	50036	13330	0	0	0	0	0	0	0	12266	18472
6.84	405.009	404.002	[M+H]+	TRUE	Uridine 5_-(trihydrogen diphosphate)	C9H14N2O12P2	SmartFormula - mzdev: -0.0003 mSigma: 22.29, , Spectral Library - MoNA-export-GNPS.msp	20120	MoNA-export-GNPS.msp	3360	2342	0	3152	3302	2484	1492	750	612	2588	0	0
4.66	579.027	580.034	[M-H]-	TRUE	Uridine 5'-diphosphoglucuronic acid	C15H22N2O18P2	SmartFormula - mzdev: -0.0002 mSigma: 43.92, , Spectral Library - Bruker MetaboBASE Personal Library 2.0	20110	Bruker MetaboBASE Personal Library 2.0	1612	2506	2298	0	0	0	0	0	0	0	0	20002
4.84	579.027	580.034	[M-H]-	TRUE	Uridine 5'-diphosphoglucuronic acid	C15H22N2O18P2	SmartFormula - mzdev: -0.0002 mSigma: 7.24, , Spectral Library - Bruker MetaboBASE Personal Library 2.0	20210	Bruker MetaboBASE Personal Library 2.0	646	820	1172	0	0	0	0	0	0	0	21772	0
6.74	579.027	580.034	[M-H]-	TRUE	Uridine 5'-diphosphoglucuronic acid	C15H22N2O18P2	SmartFormula - mzdev: -0.0002 mSigma: 10.54, , Spectral Library - Bruker MetaboBASE Personal Library 2.0	20220	Bruker MetaboBASE Personal Library 2.0	59784	70720	56718	56386	44744	51112	12392	11016	7714	44210	53010	32496
6.38	402.995	404.002	[M-H]-	TRUE	Uridine diphosphate (UDP)	C9H14N2O12P2	SmartFormula - mzdev: -0.0002 mSigma: 8.58, , Spectral Library - Bruker MetaboBASE Personal Library 2.0	20220	Bruker MetaboBASE Personal Library 2.0	32414	37228	52368	120346	86134	116746	33010	46488	31800	50472	20004	11742
6.82	402.995	404.002	[M-H]-	TRUE	Uridine diphosphate (UDP)	C9H14N2O12P2	Spectral Library - Bruker MetaboBASE Personal Library 2.0, SmartFormula - mzdev: -0.0001 mSigma: 31.04,	20110	Bruker MetaboBASE Personal Library 2.0	618	738	1058	5564	3436	3758	2404	1498	1000	1400	694	596
4	565.048	566.055	[M-H]-	TRUE	Uridine diphosphategalactose	C15H24N2O17P2	Spectral Library - Bruker HMDB Metabolite Library_2.0, SmartFormula - mzdev: 0.0003 mSigma: 33.62,	20120	Bruker HMDB Metabolite Library_2.0	676	768	622	0	0	0	0	0	0	0	2968	4704
4.15	606.074	607.082	[M-H]-	TRUE	Uridine diphosphate-N-acetylglucosamine	C17H27N3O17P2	Spectral Library - Bruker HMDB Metabolite Library_2.0, SmartFormula - mzdev: 0.0003 mSigma: 11.98,	20220	Bruker HMDB Metabolite Library_2.0	2958	3808	2928	0	0	0	0	0	0	0	19190	19064
6.56	606.074	607.081	[M-H]-	TRUE	Uridine diphosphate-N-acetylglucosamine	C17H27N3O17P2	SmartFormula - mzdev: -0.0000 mSigma: 3.39, , Spectral Library - Bruker MetaboBASE Personal Library 2.0	20220	Bruker MetaboBASE Personal Library 2.0	23424	15202	16286	46252	15370	18050	24712	15970	14252	50908	21532	13782
2.1	323.029	324.036	[M-H]-, [M+H]+	TRUE	URIDINE MONOPHOSPHATE	C9H13N2O9P	Spectral Library - Bruker HMDB Metabolite Library_2.0, , SmartFormula - mzdev: -0.0000 mSigma: 0.91,	21220	The used Analyte List does not exist anymore.	63108	163490	113512	0	0	0	0	0	0	0	226782	334562
2.68	323.029	324.036	[M-H]-	TRUE	Uridine monophosphate (UMP)	C9H13N2O9P	SmartFormula - mzdev: -0.0001 mSigma: 5.19, , Spectral Library - Bruker MetaboBASE Personal Library 2.0	20220	Bruker MetaboBASE Personal Library 2.0	47700	149264	39442	0	0	0	0	0	0	0	20878	23428
5.15	323.029	324.036	[M-H]-	TRUE	Uridine monophosphate (UMP)	C9H13N2O9P	Spectral Library - Bruker MetaboBASE Personal Library 2.0, SmartFormula - mzdev: -0.0001 mSigma: 6.23,	20220	Bruker MetaboBASE Personal Library 2.0	12320	10168	12188	11956	7928	6410	9950	12304	13004	19750	3214	12334
5.42	323.029	324.036	[M-H]-, [M+H]+	TRUE	Uridine monophosphate (UMP)	C9H13N2O9P	SmartFormula - mzdev: -0.0000 mSigma: 0.66, , Spectral Library - Bruker MetaboBASE Personal Library 2.0	20220	Bruker MetaboBASE Personal Library 2.0	99454	131252	162184	76778	68812	85670	37924	46350	53904	122930	195236	177966
5.68	323.029	324.036	[M-H]-	TRUE	Uridine monophosphate (UMP)	C9H13N2O9P	SmartFormula - mzdev: -0.0001 mSigma: Infinity, , Spectral Library - Bruker MetaboBASE Personal Library 2.0	20020	Bruker MetaboBASE Personal Library 2.0	2042	0	0	608	0	0	1660	0	1676	3078	0	1592
2.53	137.036	138.043	[M-H]-	TRUE	Urocanic acid	C6H6N2O2	SmartFormula - mzdev: -0.0001 mSigma: Infinity, , Spectral Library - Bruker HMDB Metabolite Library_2.0	20020	Bruker HMDB Metabolite Library_2.0	226	538	796	632	360	796	340	458	1136	388	550	432
2.85	247.129	246.122	[M+H]+	TRUE	Val Glu	C10H18N2O5	Spectral Library - Bruker MetaboBASE Personal Library 2.0, SmartFormula - mzdev: 0.0001 mSigma: 9.23,	20210	Bruker MetaboBASE Personal Library 2.0	1178	2000	1952	530	242	0	22908	15976	19418	1802	1560	1748
3.51	247.129	246.121	[M+H]+	TRUE	Val Glu	C10H18N2O5	Spectral Library - Bruker MetaboBASE Personal Library 2.0, SmartFormula - mzdev: -0.0002 mSigma: 16.21,	20210	Bruker MetaboBASE Personal Library 2.0	7710	2784	6250	2574	1550	3364	9648	9868	8760	1844	728	788
0.88	175.108	174.101	[M+H]+	TRUE	Val Gly	C7H14N2O3	Spectral Library - Bruker MetaboBASE Personal Library 2.0, SmartFormula - mzdev: 0.0003 mSigma: 13.04,	20220	Bruker MetaboBASE Personal Library 2.0	5576	3548	0	0	0	0	0	540	0	0	0	1350
2.73	231.17	230.163	[M+H]+	TRUE	Val Ile	C11H22N2O3	Spectral Library - Bruker MetaboBASE Personal Library 3.0, SmartFormula - mzdev: 0.0000 mSigma: 5.00,	20220	Bruker MetaboBASE Personal Library 3.0	44488	27538	0	0	0	0	0	0	0	0	38190	6706
2.82	231.17	230.163	[M+H]+	TRUE	Val Ile	C11H22N2O3	SmartFormula - mzdev: -0.0001 mSigma: 19.72, , Spectral Library - Bruker MetaboBASE Personal Library 2.0	20110	Bruker MetaboBASE Personal Library 2.0	410	17274	0	0	0	0	0	0	0	0	34068	12084
0.89	231.17	230.163	[M+H]+	TRUE	Val Ile	C11H22N2O3	Spectral Library - Bruker MetaboBASE Personal Library 3.0, SmartFormula - mzdev: -0.0001 mSigma: 7.83,	20210	Bruker MetaboBASE Personal Library 3.0	65018	40990	31228	76618	22344	20452	78548	59770	62104	107836	32042	43984
3.33	231.17	230.163	[M+H]+, [M-H]-	TRUE	Val Ile	C11H22N2O3	Spectral Library - Bruker MetaboBASE Personal Library 3.0, SmartFormula - mzdev: -0.0001 mSigma: 11.68,	20210	Bruker MetaboBASE Personal Library 3.0	96980	62536	51978	76326	21792	31552	82458	54118	51658	119562	46156	56758
1.81	249.127	248.119	[M+H]+	TRUE	Val Met	C10H20N2O3S	SmartFormula - mzdev: -0.0000 mSigma: 25.87, , Spectral Library - Bruker MetaboBASE Personal Library 3.0	20120	Bruker MetaboBASE Personal Library 3.0	6724	4124	0	0	0	0	0	0	0	0	1590	1140
0.97	249.126	248.118	[M+H]+	TRUE	Val Met	C10H20N2O3S	SmartFormula - mzdev: -0.0003 mSigma: 10.54, , Spectral Library - Bruker MetaboBASE Personal Library 3.0	20120	Bruker MetaboBASE Personal Library 3.0	9104	8764	8134	2970	1698	1974	4146	3576	3234	2990	2880	2934
3.5	249.126	248.119	[M+H]+	TRUE	Val Met	C10H20N2O3S	SmartFormula - mzdev: -0.0007 mSigma: 26.52, , Spectral Library - Bruker MetaboBASE Personal Library 3.0	20120	Bruker MetaboBASE Personal Library 3.0	9778	8988	8488	3848	1238	1766	5276	3602	4196	6852	3406	4334
2.91	215.139	214.132	[M+H]+	TRUE	Val Pro	C10H18N2O3	Spectral Library - Bruker MetaboBASE Personal Library 2.0_in-silico, SmartFormula - mzdev: -0.0000 mSigma: 8.82,	20210	Bruker MetaboBASE Personal Library 2.0_in-silico	13628	7026	5788	11810	2052	2686	13118	9360	10808	20928	11476	10790
1.31	343.198	342.19	[M+H]+, [M-H]-	TRUE	Val Pro Gln	C15H26N4O5	SmartFormula - mzdev: 0.0003 mSigma: 14.49, , Spectral Library - Bruker MetaboBASE Personal Library 3.0	20110	Bruker MetaboBASE Personal Library 3.0	2856	1290	0	622	0	0	0	0	0	0	4484	1764
2.89	328.223	327.216	[M+H]+	TRUE	Val Pro Ile	C16H29N3O4	Spectral Library - Bruker MetaboBASE Personal Library 3.0, SmartFormula - mzdev: -0.0003 mSigma: 14.49,	20210	Bruker MetaboBASE Personal Library 3.0	3262	960	310	4544	764	476	6728	2212	1580	7810	1932	1668
4.33	362.208	361.201	[M+H]+	TRUE	Val Pro Phe	C19H27N3O4	Spectral Library - Bruker MetaboBASE Personal Library 2.0, SmartFormula - mzdev: 0.0001 mSigma: 29.98,	20110	Bruker MetaboBASE Personal Library 2.0	2032	2200	0	0	0	0	0	0	0	0	28728	17596
0.92	362.208	361.2	[M+H]+	TRUE	Val Pro Phe	C19H27N3O4	Spectral Library - Bruker MetaboBASE Personal Library 3.0, SmartFormula - mzdev: -0.0001 mSigma: 48.63,	20110	Bruker MetaboBASE Personal Library 3.0	304	4648	6134	0	1464	2660	2456	3338	3596	1986	1780	2950
3.47	362.207	361.2	[M+H]+	TRUE	Val Pro Phe	C19H27N3O4	SmartFormula - mzdev: -0.0005 mSigma: 17.55, , Spectral Library - Bruker MetaboBASE Personal Library 3.0	20120	Bruker MetaboBASE Personal Library 3.0	1040	3620	6116	492	892	3140	1696	1530	2082	1176	1678	3956
4.61	205.118	204.111	[M+H]+	TRUE	Val Ser	C8H16N2O4	Spectral Library - Bruker MetaboBASE Personal Library 2.0, SmartFormula - mzdev: -0.0003 mSigma: Infinity,	20020	Bruker MetaboBASE Personal Library 2.0	1626	878	352	876	164	234	1598	880	756	1188	738	490
1.33	217.155	216.148	[M+H]+, [M-H]-	TRUE	Val Val	C10H20N2O3	SmartFormula - mzdev: 0.0001 mSigma: 12.84, , Spectral Library - Bruker MetaboBASE Personal Library 2.0	20220	Bruker MetaboBASE Personal Library 2.0	8402	3798	0	542	662	832	1258	2220	3054	0	4612	8060
3.45	217.155	216.147	[M+H]+, [M-H]-	TRUE	Val Val	C10H20N2O3	Spectral Library - Bruker MetaboBASE Personal Library 2.0, SmartFormula - mzdev: -0.0001 mSigma: 6.88,	20220	Bruker MetaboBASE Personal Library 2.0	20634	20074	15970	11980	4144	8492	14988	12004	12518	25110	15780	18926
4.46	652.403	651.396	[M+H]+, [M-H]-	TRUE	val-leu-pro-val-pro-gln	C31H53N7O8	Spectral Library - MoNA-export-GNPS.msp, SmartFormula - mzdev: -0.0005 mSigma: 4.28,	20120	MoNA-export-GNPS.msp	68654	3910	0	0	0	0	0	0	0	0	30436	3196
0.96	652.403	651.395	[M+H]+	TRUE	val-leu-pro-val-pro-gln	C31H53N7O8	SmartFormula - mzdev: -0.0005 mSigma: 37.61, , Spectral Library - MoNA-export-GNPS.msp	20120	MoNA-export-GNPS.msp	3982	848	550	9126	1962	564	1720	424	560	5720	1018	0
3.16	652.402	651.395	[M+H]+	TRUE	val-leu-pro-val-pro-gln	C31H53N7O8	Spectral Library - MoNA-export-GNPS.msp, SmartFormula - mzdev: 0.0004 mSigma: 3.00,	20120	MoNA-export-GNPS.msp	13604	1478	256	3660	70	0	7116	0	190	25786	1090	218
4.21	144.065	143.058	[M+H]+	TRUE	Vinylacetylglycine	C6H9NO3	SmartFormula - mzdev: -0.0001 mSigma: Infinity, , Spectral Library - Bruker MetaboBASE Personal Library 2.0_in-silico	20010	Bruker MetaboBASE Personal Library 2.0_in-silico	330	386	514	586	462	280	2384	1756	1896	332	388	572
1.31	153.04	152.033	[M+H]+	TRUE	XANTHINE	C5H4N4O2	SmartFormula - mzdev: -0.0001 mSigma: 11.37, , , Spectral Library - Bruker MetaboBASE Personal Library 2.0	22120	The used Analyte List does not exist anymore.	6690	3066	0	0	0	0	0	0	0	0	872	1452
3.52	153.041	152.033	[M+H]+	TRUE	XANTHINE	C5H4N4O2	SmartFormula - mzdev: 0.0000 mSigma: 9.77, , Spectral Library - Bruker HMDB Metabolite Library_2.0,	22200	The used Analyte List does not exist anymore.	9572	9692	13384	4814	3716	5720	4290	4936	4070	6902	6736	5766
3.55	151.026	152.033	[M-H]-	TRUE	Xanthine	C5H4N4O2	SmartFormula - mzdev: -0.0002 mSigma: 8.59, , Spectral Library - Bruker MetaboBASE Personal Library 2.0	20220	Bruker MetaboBASE Personal Library 2.0	15192	17998	21518	13756	5952	12924	9144	7886	8624	18736	17218	11726
3.89	153.041	152.034	[M+H]+	FALSE	XANTHINE	C5H4N4O2	, SmartFormula - mzdev: 0.0001 mSigma: Infinity,	21000	The used Analyte List does not exist anymore.	0	1272	0	0	0	712	512	1276	836	1514	1264	0
2.46	283.068	284.076	[M-H]-, [M+H]+	TRUE	XANTHOSINE	C10H12N4O6	, Spectral Library - Bruker HMDB Metabolite Library_2.0, SmartFormula - mzdev: -0.0000 mSigma: 2.29,	22220	The used Analyte List does not exist anymore.	45746	37236	37660	0	0	0	0	0	0	0	64746	69668
3.85	283.069	284.076	[M-H]-	TRUE	Xanthosine	C10H12N4O6	SmartFormula - mzdev: 0.0001 mSigma: 13.73, , Spectral Library - Bruker MetaboBASE Personal Library 2.0	20110	Bruker MetaboBASE Personal Library 2.0	1570	3488	3002	1742	1576	2178	1468	2604	2010	3584	3066	3268
5.82	365.05	364.043	[M+H]+	TRUE	XANTHOSINE-MONOPHOSPHATE	C10H13N4O9P	Spectral Library - MoNA-export-GNPS.msp, SmartFormula - mzdev: 0.0006 mSigma: 10.91, ,	11110	The used Analyte List does not exist anymore.	10192	11032	8892	20108	20352	17140	4942	5826	4304	9664	9692	5110
2.59	363.035	364.042	[M-H]-, [M+H]+	TRUE	XMP	C10H13N4O9P	Spectral Library - Bruker MetaboBASE Personal Library 2.0, SmartFormula - mzdev: 0.0001 mSigma: 7.59,	20210	Bruker MetaboBASE Personal Library 2.0	3232	13318	14904	0	0	0	0	0	0	0	137450	149842
5.83	363.035	364.042	[M-H]-	TRUE	XMP	C10H13N4O9P	Spectral Library - Bruker MetaboBASE Personal Library 2.0, SmartFormula - mzdev: 0.0000 mSigma: 4.51,	20210	Bruker MetaboBASE Personal Library 2.0	35186	45318	42860	76308	84256	72374	13842	22906	15400	45234	41596	24434
5.96	363.034	364.042	[M-H]-	TRUE	XMP	C10H13N4O9P	Spectral Library - Bruker MetaboBASE Personal Library 2.0, SmartFormula - mzdev: 0.0009 mSigma: 20.74,	20110	Bruker MetaboBASE Personal Library 2.0	5902	6830	6574	558	0	586	0	0	276	348	6624	4252
0.95	259.022	260.03	[M-H]-	TRUE	α-D-Galactose 1-phosphate	C6H13O9P	SmartFormula - mzdev: 0.0001 mSigma: Infinity, , Spectral Library - Bruker MetaboBASE Personal Library 2.0	20020	Bruker MetaboBASE Personal Library 2.0	0	9466	0	0	0	0	0	0	0	0	6318	7958
1.18	259.022	260.03	[M-H]-	TRUE	α-D-Galactose 1-phosphate	C6H13O9P	Spectral Library - Bruker MetaboBASE Personal Library 2.0, SmartFormula - mzdev: 0.0003 mSigma: 23.11,	20220	Bruker MetaboBASE Personal Library 2.0	16946	6636	19138	0	0	0	0	0	0	0	4256	4062
1.03	103.004	104.011	[M-H]-	TRUE	β-Hydroxypyruvic acid	C3H4O4	SmartFormula - mzdev: -0.0027 mSigma: 11.60, , Spectral Library - Bruker MetaboBASE Personal Library 2.0	20220	Bruker MetaboBASE Personal Library 2.0	4250	4782	5896	9736	16406	11852	2026	4728	5228	7218	7176	8814
4.84	243.028	244.035	[M-H]-	TRUE	β-L-Fucose 1-phosphate	C6H13O8P	Spectral Library - Bruker MetaboBASE Personal Library 2.0, SmartFormula - mzdev: 0.0004 mSigma: 15.66,	20220	Bruker MetaboBASE Personal Library 2.0	0	0	0	2914	3986	3720	4380	4000	2150	540	228	146
5	243.027	244.035	[M-H]-	TRUE	β-L-Fucose 1-phosphate	C6H13O8P	SmartFormula - mzdev: 0.0002 mSigma: 20.08, , Spectral Library - Bruker MetaboBASE Personal Library 2.0	20220	Bruker MetaboBASE Personal Library 2.0	272	0	358	188	650	738	5512	5958	4582	810	334	210
6.61	243.028	244.035	[M-H]-	TRUE	β-L-Fucose 1-phosphate	C6H13O8P	SmartFormula - mzdev: 0.0002 mSigma: Infinity, , Spectral Library - Bruker MetaboBASE Personal Library 2.0	20020	Bruker MetaboBASE Personal Library 2.0	2480	3260	2300	586	334	242	552	780	716	848	0	1770
0.3	59.9299	58.9226	[M+H]+	FALSE						1068	1022	278	0	0	0	0	0	0	0	0	0
0.3	233.904	232.897	[M+H]+	FALSE						100	172	148	0	0	0	0	0	0	0	754	1710
0.32	758.221	757.214	[M+H]+	TRUE		C20H30N20O11P	SmartFormula - mzdev: -0.0000 mSigma: Infinity,	20000		0	0	0	0	0	814	0	4944	926	0	0	0
0.36	217.86	216.853	[M+H]+	FALSE						558	456	0	0	0	0	0	0	0	0	1154	1324
0.44	245.856	489.697	[M+H+H]2+	FALSE						832	482	0	0	0	0	0	0	0	0	1020	1242
0.49	248.136	494.257	[M+H+H]2+	FALSE						0	0	0	10922	11696	11024	2068	9688	8334	1952	0	0
0.51	338.17	674.325	[M+H+H]2+	FALSE						0	0	0	0	0	632	3744	938	0	0	0	0
0.51	395.228	788.442	[M+H+H]2+	FALSE						0	58	0	0	0	0	8040	2310	0	0	0	0
0.52	198.125	197.118	[M+H]+	FALSE		C7H20NO3P	SmartFormula - mzdev: -0.0002 mSigma: Infinity,	20000		0	0	0	0	0	0	1724	1416	1896	0	0	0
0.53	283.127	564.24	[M+H+H]2+	FALSE						70	0	0	0	0	0	3444	2074	2594	0	0	0
0.53	179.07	356.126	[M+H+H]2+	FALSE						0	220	0	1268	1954	1458	6684	0	0	0	0	0
0.54	374.228	746.442	[M+H+H]2+	FALSE						0	0	0	0	1654	922	4108	5466	5958	0	0	0
0.54	459.262	916.509	[M+H+H]2+	FALSE						0	0	0	1236	1202	0	8068	0	0	0	0	0
0.55	719.841	718.833	[M+H]+	TRUE						1540	1364	0	0	0	0	912	0	0	0	6204	4990
0.56	682.267	681.259	[M+H]+	FALSE		C30H52NO8PS3	SmartFormula - mzdev: 0.0000 mSigma: Infinity,	20000		0	0	0	918	1874	1108	0	0	0	2186	0	0
0.56	328.055	327.048	[M+H]+	TRUE		C8H14N3O9P	SmartFormula - mzdev: 0.0007 mSigma: 14.93,	20200		1380	946	0	0	0	0	0	0	0	0	3580	1930
0.57	726.413	725.406	[M+H]+	TRUE						0	0	0	0	0	0	1548	5008	6630	0	0	0
0.57	325.041	324.033	[M+H]+	FALSE		C13H13N2O4PS	SmartFormula - mzdev: -0.0000 mSigma: Infinity,	20000		3942	0	0	0	0	0	0	0	0	6052	12778	6452
0.57	353.216	704.418	[M+H+H]2+	FALSE						0	0	0	0	0	0	8624	3794	3158	0	0	0
0.57	635.879	634.872	[M+H]+	TRUE						1714	1460	0	0	1120	0	1746	0	0	1060	8076	8990
0.57	957.363	956.355	[M+H]+	TRUE		C41H64O23S	SmartFormula - mzdev: -0.0007 mSigma: 5.42,	20200		0	0	0	2868	5944	1752	0	0	0	9920	0	0
0.58	587.378	1172.74	[M+H+H]2+	FALSE						0	0	0	1148	1178	0	1576	0	0	0	0	0
0.58	568.892	567.885	[M+H]+	FALSE		C14H8N2O15P4	SmartFormula - mzdev: -0.0029 mSigma: 41.20,	10100		902	1082	0	0	0	0	984	0	0	0	4486	4300
0.58	754.287	753.28	[M+H]+	FALSE		C23H32N25O4P	SmartFormula - mzdev: -0.0007 mSigma: 38.73,	20100		0	0	0	1782	2772	1162	0	0	0	3172	0	0
0.58	828.889	827.881	[M+H]+	FALSE		C20H5N20O5PS6	SmartFormula - mzdev: -0.0000 mSigma: Infinity,	20000		568	322	0	0	0	0	0	0	0	0	1970	1716
0.59	516.875	515.867	[M+H]+	TRUE		C15H3O15P3	SmartFormula - mzdev: -0.0012 mSigma: 38.63,	10100		876	1016	0	0	0	0	792	0	0	0	3986	3736
0.59	904.862	903.855	[M+H]+	FALSE		C22H9N12O17PS5	SmartFormula - mzdev: 0.0000 mSigma: Infinity,	20000		186	0	0	0	0	0	0	0	0	0	1106	846
0.59	1221.26	1220.26	[M+H]+	FALSE		C49H52N14O16S4	SmartFormula - mzdev: -0.0000 mSigma: Infinity,	20000		74	62	0	0	0	0	0	0	0	0	1100	1258
0.59	1003.14	3006.38	[M+H+H2]3+	FALSE						100	0	0	0	0	0	0	0	0	0	922	1094
0.6	630.326	629.318	[M+H]+	FALSE						0	0	0	2192	0	724	0	0	0	2448	0	0
0.6	793.394	792.387	[M+H]+	FALSE		C35H65N6O6PS3	SmartFormula - mzdev: 0.0000 mSigma: Infinity,	20000		0	0	0	676	1736	0	0	0	0	716	0	0
0.6	884.832	883.824	[M+H]+	FALSE		C32H9N2O17PS5	SmartFormula - mzdev: 0.0000 mSigma: Infinity,	20000		1322	1140	0	0	0	0	0	0	0	0	5050	5586
0.6	180.149	179.142	[M+H]+	FALSE		C10H17N3	SmartFormula - mzdev: -0.0002 mSigma: Infinity,	20000		0	0	0	0	0	0	5300	2844	2374	0	0	0
0.6	838.441	837.434	[M+H]+	FALSE						0	0	0	1168	0	0	828	1430	0	0	0	0
0.61	1008.13	1007.12	[M+H]+	FALSE		C27H25N22O18P2	SmartFormula - mzdev: -0.0000 mSigma: Infinity,	20000		0	214	0	0	0	0	0	0	0	0	2254	2306
0.61	1314.75	1313.74	[M+H]+	FALSE		C49H30N4O6S17	SmartFormula - mzdev: -0.0000 mSigma: Infinity,	20000		0	0	0	0	0	0	970	0	0	0	1566	1996
0.61	821.818	1641.62	[M+H+H]2+	FALSE						710	482	0	0	0	0	0	0	0	0	3348	2166
0.61	181.136	360.257	[M+H+H]2+	FALSE						0	74	0	864	1064	3326	1048	1380	1602	0	0	0
0.61	868.482	1734.95	[M+H+H]2+	TRUE						0	0	0	0	0	0	806	3416	4064	0	0	0
0.61	794.895	793.888	[M+H]+	FALSE		C42H121N4O3S2	SmartFormula - mzdev: 0.0000 mSigma: Infinity,	20000		460	494	0	0	1068	0	0	0	0	0	1568	1046
0.61	376.102	375.094	[M+H]+	FALSE		C9H23N6O4S3	SmartFormula - mzdev: 0.0000 mSigma: Infinity,	20000		0	0	0	0	0	0	3884	2372	2808	1914	0	832
0.61	618.317	617.31	[M+H]+	FALSE						0	0	0	1460	1388	784	2360	0	0	802	0	0
0.61	1144.44	1143.43	[M+H]+	FALSE		C51H85N9O2S9	SmartFormula - mzdev: -0.0000 mSigma: Infinity,	20000		72	0	0	0	0	0	0	0	0	0	1094	1244
0.62	949.308	948.301	[M+H]+	FALSE						482	264	0	0	0	0	0	0	0	0	4396	4762
0.62	804.845	1607.68	[M+H+H]2+	FALSE						2256	0	0	0	0	848	0	0	0	0	10792	13912
0.62	429.27	856.526	[M+H+H]2+	FALSE						0	0	0	0	0	0	3790	5250	5820	0	0	0
0.62	760.903	759.896	[M+H]+	FALSE		C26H10N3O17P4	SmartFormula - mzdev: 0.0000 mSigma: Infinity,	20000		728	544	0	0	0	0	0	0	982	0	1150	524
0.62	816.844	815.837	[M+H]+	FALSE		C39H13O3PS8	SmartFormula - mzdev: 0.0000 mSigma: Infinity,	20000		1744	1442	0	0	0	0	0	0	0	0	7110	7774
0.62	534.294	1066.57	[M+H+H]2+	FALSE						0	0	0	0	0	554	818	3048	3668	0	0	0
0.62	812.833	1623.65	[M+H+H]2+	FALSE						2510	0	0	0	0	0	0	0	0	0	13194	12230
0.62	1048.46	1047.45	[M+H]+	FALSE		C68H63N4O5S	SmartFormula - mzdev: -0.0000 mSigma: Infinity,	20000		74	0	0	0	0	0	0	0	0	0	1172	1682
0.62	828.806	1655.6	[M+H+H]2+	FALSE						914	674	0	0	0	0	0	0	0	3442	3242	2832
0.62	778.839	1555.66	[M+H+H]2+	FALSE						2810	2284	0	0	0	0	600	0	0	0	0	9176
0.62	1008.46	1007.45	[M+H]+	FALSE		C41H93N5O2S10	SmartFormula - mzdev: 0.0000 mSigma: Infinity,	20000		98	0	0	0	0	0	0	0	0	0	1154	1358
0.62	1168.74	1167.74	[M+H]+	FALSE						0	80	0	0	0	0	0	0	0	0	1712	1598
0.62	846.826	1691.64	[M+H+H]2+	TRUE						0	0	0	0	0	0	960	0	0	0	14922	15978
0.62	1036.11	1035.11	[M+H]+	FALSE		C30H32N22O9PS5	SmartFormula - mzdev: 0.0000 mSigma: Infinity,	20000		150	0	0	0	0	0	0	0	0	0	1672	1754
0.62	1053.45	1052.44	[M+H]+	FALSE		C61H80O3S6	SmartFormula - mzdev: 0.0000 mSigma: Infinity,	20000		106	108	0	0	0	0	0	0	0	0	2134	2574
0.63	820.903	819.896	[M+H]+	FALSE		C26H8N6O20S3	SmartFormula - mzdev: -0.0000 mSigma: Infinity,	20000		654	392	0	0	0	0	0	0	0	0	1982	1526
0.63	938.936	937.928	[M+H]+	FALSE		C40H120N15O6P	SmartFormula - mzdev: -0.0000 mSigma: Infinity,	20000		388	0	0	0	0	0	0	0	0	0	1688	1216
0.63	888.889	1775.76	[M+H+H]2+	FALSE						472	314	0	0	0	0	0	0	0	0	2068	0
0.63	1084.78	1083.77	[M+H]+	FALSE		C30H15N2O27P7S	SmartFormula - mzdev: -0.0005 mSigma: 14.88,	20200		0	224	0	0	0	0	0	0	0	0	6304	7720
0.63	588.33	1174.64	[M+H+H]2+	FALSE						0	0	0	0	0	1494	3656	0	3284	0	0	0
0.63	1085.28	1084.28	[M+H]+	FALSE						0	140	0	0	0	0	0	0	0	0	3052	3018
0.63	896.793	1791.57	[M+H+H]2+	FALSE						794	562	0	0	0	0	0	0	0	2130	4132	3792
0.63	880.819	1759.62	[M+H+H]2+	TRUE						2172	0	0	0	0	0	820	0	0	0	15462	15126
0.63	922.883	921.876	[M+H]+	FALSE		C33H34N2OS14	SmartFormula - mzdev: 0.0000 mSigma: Infinity,	20000		318	0	0	0	0	0	0	0	0	0	1558	1828
0.63	904.779	903.772	[M+H]+	FALSE		C20H22N7O6S14	SmartFormula - mzdev: -0.0000 mSigma: Infinity,	20000		0	256	0	0	0	0	0	0	0	0	1502	1228
0.63	1076.11	1075.11	[M+H]+	FALSE		C67H24N4O8PS	SmartFormula - mzdev: 0.0000 mSigma: Infinity,	20000		0	80	0	0	0	0	0	0	0	0	1848	2838
0.63	1051.29	1050.28	[M+H]+	FALSE						342	202	0	0	0	0	0	0	0	0	3016	3444
0.63	568.298	1134.58	[M+H+H]2+	FALSE						0	0	0	2018	1114	0	1130	0	0	2354	0	0
0.63	847.882	846.875	[M+H]+	FALSE						0	0	0	7596	1074	746	0	0	0	0	0	0
0.63	497.06	496.052	[M+H]+	FALSE						378	0	0	9092	21242	9928	0	0	0	0	0	0
0.63	666.425	665.417	[M+H]+	FALSE		C19H50N22O3P	SmartFormula - mzdev: 0.0001 mSigma: 33.32,	20100		0	0	0	4284	5998	3390	0	8434	10636	6092	0	0
0.63	930.869	929.862	[M+H]+	FALSE						0	226	0	0	0	0	0	0	0	0	1632	1184
0.64	276.106	550.197	[M+H+H]2+	FALSE						1440	0	0	0	0	0	0	0	0	0	822	1156
0.64	760.819	759.812	[M+H]+	FALSE		C15H11N11O6PS9	SmartFormula - mzdev: -0.0000 mSigma: Infinity,	20000		718	822	0	0	0	0	0	0	0	3646	1224	942
0.64	711.45	710.443	[M+H]+	FALSE		C35H69NO9PS	SmartFormula - mzdev: 0.0000 mSigma: Infinity,	20000		0	0	0	1074	1932	0	0	2726	3532	1916	0	0
0.64	862.799	1723.58	[M+H+H]2+	FALSE						842	290	0	0	0	0	0	0	0	0	3598	3608
0.64	578.373	577.365	[M+H]+	FALSE		C19H39N21O	SmartFormula - mzdev: 0.0006 mSigma: 27.91,	20100		0	0	0	3794	6484	4222	0	9362	9946	5778	0	0
0.64	821.434	820.427	[M+H]+	FALSE						0	0	0	1972	0	0	0	1656	1750	0	0	0
0.64	159.028	316.041	[M+H+H]2+	FALSE						428	1136	0	1298	0	2352	0	0	0	1560	0	0
0.64	1013.45	1012.44	[M+H]+	FALSE		C35H89N4O14PS6	SmartFormula - mzdev: 0.0000 mSigma: Infinity,	20000		0	0	0	0	0	0	0	0	0	650	1338	1744
0.65	405.968	404.961	[M+H]+	FALSE		C11H6N2O13P	SmartFormula - mzdev: 0.0005 mSigma: 27.22,	20100		4228	4048	0	0	0	0	0	0	0	2578	26694	30664
0.65	473.956	472.949	[M+H]+	FALSE		C12H4N5O14P	SmartFormula - mzdev: -0.0001 mSigma: 44.69,	20100		5666	6104	0	614	1052	0	0	0	0	3380	37670	42084
0.65	407.168	812.321	[M+H+H]2+	FALSE						88	592	0	0	814	0	0	0	0	1682	732	0
0.65	748.378	747.371	[M+H]+	FALSE						0	0	0	2268	1920	0	0	1932	0	0	0	0
0.65	488.27	974.526	[M+H+H]2+	FALSE						0	0	0	0	4528	3912	2102	2808	0	0	0	0
0.66	150.015	149.007	[M+H]+	FALSE		C3H7N3S2	SmartFormula - mzdev: -0.0009 mSigma: Infinity,	20000		2506	1218	0	0	0	0	0	0	0	976	1564	1962
0.66	336.015	335.008	[M+H]+	FALSE		C12H15O5S3	SmartFormula - mzdev: 0.0000 mSigma: Infinity,	20000		608	652	0	0	0	0	0	0	0	0	1996	1122
0.66	386.235	770.456	[M+H+H]2+	FALSE						446	258	0	0	0	0	788	6920	7804	0	0	0
0.66	1036.78	1035.77	[M+H]+	FALSE		C43H114N13O4PS4	SmartFormula - mzdev: -0.0000 mSigma: Infinity,	20000		416	0	0	0	0	0	0	0	0	0	1390	1214
0.66	340.22	678.425	[M+H+H]2+	FALSE						0	0	0	1342	1066	544	0	9404	0	0	0	0
0.66	572.34	1142.66	[M+H+H]2+	FALSE						0	0	0	1048	0	0	1274	4608	0	0	0	0
0.66	334.154	666.293	[M+H+H]2+	FALSE						0	0	0	1778	0	2434	860	1672	1728	0	0	0
0.66	449.01	448.003	[M+H]+	FALSE		C17H14N5O2S4	SmartFormula - mzdev: -0.0000 mSigma: Infinity,	20000		1510	1650	0	0	0	0	0	0	0	0	8784	13142
0.66	216.123	430.232	[M+H+H]2+	FALSE						0	0	0	2336	4322	4962	2840	3222	3270	0	0	0
0.66	728.094	727.086	[M+H]+	FALSE		C24H9N25OS2	SmartFormula - mzdev: -0.0000 mSigma: Infinity,	20000		298	724	0	0	0	0	0	0	0	1376	4156	7106
0.66	491.033	490.025	[M+H]+	FALSE		C18H20O10P2S	SmartFormula - mzdev: 0.0000 mSigma: Infinity,	20000		594	438	0	0	0	0	0	0	0	0	2036	1372
0.66	559.019	558.012	[M+H]+	FALSE		C21H13N5O10PS	SmartFormula - mzdev: 0.0000 mSigma: Infinity,	20000		350	496	0	0	0	0	0	0	0	0	2034	1334
0.67	584.986	583.979	[M+H]+	FALSE		C13H5N12O14P	SmartFormula - mzdev: -0.0007 mSigma: 26.76,	20100		1046	834	0	0	0	0	0	0	0	0	4336	8320
0.67	158.03	314.045	[M+H+H]2+	FALSE						2344	4028	0	0	0	0	0	0	0	0	0	1966
0.67	516.998	515.991	[M+H]+	TRUE						2442	1986	0	0	0	0	0	0	0	0	13618	22166
0.67	660.107	659.099	[M+H]+	FALSE		C17H21N14O11P2	SmartFormula - mzdev: 0.0004 mSigma: 29.42,	20100		846	1256	0	0	0	0	0	0	0	2200	5952	8224
0.67	592.118	591.111	[M+H]+	FALSE		C21H16N14O6P	SmartFormula - mzdev: -0.0002 mSigma: 29.53,	20100		1118	1404	0	0	0	0	0	0	0	3098	7414	8618
0.67	341.243	680.472	[M+H+H]2+	FALSE						0	0	0	4894	0	0	0	1596	1618	0	0	0
0.67	642.33	1282.65	[M+H+H]2+	FALSE						0	0	0	778	982	0	0	0	0	2102	0	0
0.67	524.131	523.124	[M+H]+	FALSE		C17H27N5O10P2	SmartFormula - mzdev: 0.0008 mSigma: 23.90,	20100		1364	2388	0	0	0	0	0	0	0	5194	11116	14402
0.68	263.104	524.193	[M+H+H]2+	FALSE						0	0	0	658	844	0	572	1872	0	0	0	0
0.68	416.713	415.706	[M+H]+	FALSE						3772	9322	0	0	0	0	0	0	0	3474	11320	57384
0.68	244.191	486.368	[M+H+H]2+	FALSE						0	0	0	2278	982	2760	0	546	0	0	0	0
0.68	300.78	299.773	[M+H]+	FALSE						0	214	0	982	1900	2352	0	884	0	0	0	1812
0.68	399.264	796.514	[M+H+H]2+	FALSE						0	0	0	0	0	0	2272	6094	8786	0	0	0
0.69	279.137	556.259	[M+H+H]2+	FALSE						442	1238	0	0	1474	972	0	5426	6218	928	0	600
0.69	885.484	884.477	[M+H]+	FALSE						68	0	0	0	918	0	0	3120	2932	0	0	0
0.69	950.522	949.514	[M+H]+	FALSE		C30H69N28S4	SmartFormula - mzdev: -0.0000 mSigma: Infinity,	20000		0	0	0	0	0	0	880	1248	1092	0	0	0
0.69	992.543	991.535	[M+H]+	FALSE						0	0	0	0	0	0	892	1162	1022	0	0	0
0.69	237.09	472.166	[M+H+H]2+	FALSE						0	438	0	0	0	0	0	1862	1772	0	0	0
0.69	159.076	316.138	[M+H+H]2+	FALSE						4446	6820	0	0	0	0	0	0	0	0	1252	1690
0.69	419.775	837.536	[M+H+H]2+	FALSE						0	0	0	2412	2936	4036	2146	0	0	0	0	0
0.69	362.76	723.505	[M+H+H]2+	FALSE						0	0	0	0	1414	2222	1614	0	0	0	0	0
0.69	178.072	354.13	[M+H+H]2+	FALSE						0	170	0	1062	1954	1232	0	0	0	0	0	0
0.69	434.781	867.548	[M+H+H]2+	FALSE						0	0	0	2426	2334	2968	0	0	916	0	0	0
0.69	191.04	380.066	[M+H+H]2+	FALSE						0	2006	0	0	0	0	0	0	0	3988	5818	0
0.69	450.174	898.334	[M+H+H]2+	FALSE						600	1180	0	0	0	0	0	0	0	0	4430	2444
0.69	292.141	582.268	[M+H+H]2+	FALSE						0	414	0	2442	2492	2414	636	0	0	0	0	0
0.69	316.141	630.268	[M+H+H]2+	FALSE						0	496	0	0	2962	1130	0	0	0	0	0	0
0.69	324.191	646.368	[M+H+H]2+	FALSE						0	0	0	870	0	1778	9280	0	8844	910	0	0
0.7	803.452	802.445	[M+H]+	FALSE						0	0	0	0	0	0	0	1824	1896	1744	0	0
0.7	391.208	780.401	[M+H+H]2+	FALSE						62	50	0	2734	0	0	2628	1252	2350	0	0	0
0.7	325.248	648.481	[M+H+H]2+	FALSE						0	0	0	1472	574	0	0	1708	1426	0	0	0
0.7	858.472	857.465	[M+H]+	FALSE						0	0	0	0	870	0	0	3112	2876	0	0	0
0.7	352.898	351.891	[M+H]+	FALSE						52	42	0	0	1514	0	0	0	0	9524	0	0
0.7	441.788	881.562	[M+H+H]2+	FALSE		C57H76N3O3P	SmartFormula - mzdev: -0.0002 mSigma: 18.92,	20100		0	0	0	6916	7822	12384	0	0	3204	0	0	0
0.7	795.19	794.183	[M+H]+, [M-H]-	FALSE		C23H16N29O6	SmartFormula - mzdev: -0.0009 mSigma: 46.03,	20100		0	0	0	0	0	0	0	0	0	1184	2468	2740
0.7	194.082	386.149	[M+H+H]2+	FALSE						0	126	0	0	0	0	0	1268	1648	0	0	0
0.7	738.508	1475	[M+H+H]2+	FALSE						0	0	0	1726	2182	0	0	1484	1846	0	0	0
0.71	447.165	892.316	[M+H+H]2+	FALSE						1358	0	0	744	0	0	0	0	0	0	2770	11318
0.71	321.168	640.322	[M+H+H]2+	FALSE						0	618	0	2034	1956	2056	542	0	0	0	0	0
0.71	323.147	644.279	[M+H+H]2+	FALSE						162	146	0	2716	2406	2386	0	0	0	0	0	0
0.71	281.993	280.986	[M+H]+	FALSE		C8H3N5O5S	SmartFormula - mzdev: 0.0001 mSigma: Infinity,	20000		3544	2152	0	648	1608	0	0	0	0	7452	12614	0
0.71	238.079	474.144	[M+H+H]2+	FALSE		C13H35NO11P3	SmartFormula - mzdev: 0.0007 mSigma: 19.35,	20100		1436	1310	0	0	0	0	0	0	0	0	1074	0
0.71	341.217	680.42	[M+H+H]2+	FALSE						0	0	0	4298	5742	0	9670	0	0	0	0	0
0.71	642.378	1282.74	[M+H+H]2+	FALSE						0	0	0	1088	0	0	2856	0	3250	0	0	0
0.71	442.292	882.569	[M+H+H]2+	FALSE						0	172	0	4618	5306	6514	2664	3746	4222	0	0	0
0.71	649.359	1296.7	[M+H+H]2+	FALSE						0	0	0	0	0	622	0	2232	2706	0	0	0
0.71	311.111	620.207	[M+H+H]2+	FALSE						0	0	0	0	1296	1056	896	1078	1576	0	0	0
0.72	192.055	382.096	[M+H+H]2+	FALSE		C16H30S5	SmartFormula - mzdev: 0.0004 mSigma: 13.89,	20200		3222	3294	0	0	0	0	0	0	0	0	0	8146
0.72	259.111	516.207	[M+H+H]2+	FALSE						0	0	0	0	2550	0	1946	2604	2790	0	0	0
0.72	353.193	704.371	[M+H+H]2+	FALSE						0	0	0	2064	2090	1694	0	0	0	640	0	0
0.72	321.241	640.468	[M+H+H]2+	FALSE						66	164	0	2170	2278	1104	0	2030	1854	0	0	0
0.72	328.152	654.289	[M+H+H]2+	FALSE		C20H59N6O5PS5	SmartFormula - mzdev: 0.0002 mSigma: 35.47,	20100		764	1180	0	0	0	0	0	0	0	0	864	3804
0.72	332.193	662.371	[M+H+H]2+	TRUE						368	0	0	0	0	0	2476	0	3380	0	0	0
0.72	308.221	614.428	[M+H+H]2+	FALSE						0	0	0	1186	742	0	0	1918	0	0	0	0
0.72	183.05	364.086	[M+H+H]2+	FALSE		C19H15N3O3P	SmartFormula - mzdev: 0.0005 mSigma: 19.31,	20100		1780	2890	0	0	0	0	0	0	0	0	0	5368
0.72	399.081	398.074	[M+H]+	FALSE		C18H24NOS4	SmartFormula - mzdev: 0.0000 mSigma: Infinity,	20000		1038	246	0	0	0	0	0	0	0	0	0	2906
0.73	435.685	434.678	[M+H]+	FALSE						1508	998	0	0	0	0	0	0	0	0	1454	7486
0.73	298.212	594.41	[M+H+H]2+	FALSE						0	0	0	0	0	0	3244	3124	3612	0	0	0
0.73	504.85	503.842	[M+H]+	FALSE		C12H3N5O6PS5	SmartFormula - mzdev: 0.0000 mSigma: Infinity,	20000		66	0	0	890	1486	1178	0	0	0	2902	0	0
0.73	605.387	1208.76	[M+H+H]2+	FALSE						0	0	0	1180	1374	1566	0	0	0	0	0	0
0.73	408.212	814.41	[M+H+H]2+	FALSE						0	0	0	0	864	880	0	0	3474	0	0	0
0.73	253.117	504.22	[M+H+H]2+	FALSE						0	0	0	0	0	0	916	2844	4072	0	0	0
0.73	762.365	761.357	[M+H]+	FALSE		C40H63N3OS5	SmartFormula - mzdev: 0.0000 mSigma: Infinity,	20000		70	0	0	0	0	0	0	998	0	530	1310	1084
0.73	212.569	211.561	[M+H]+	FALSE						1344	2148	0	0	0	0	0	0	0	0	0	1538
0.73	527.286	1052.56	[M+H+H]2+	FALSE						0	0	0	1216	3418	4840	520	2472	2894	0	0	0
0.74	481.301	960.587	[M+H+H]2+	FALSE						0	0	0	0	0	0	1620	3490	4222	0	0	0
0.74	491.797	981.579	[M+H+H]2+	FALSE						0	0	0	0	2094	2796	1256	0	0	0	0	0
0.74	526.361	1050.71	[M+H+H]2+	FALSE		C35H93N27O4PS2	SmartFormula - mzdev: -0.0001 mSigma: 9.04,	20200		0	0	0	2102	3478	3490	0	0	0	0	0	0
0.74	272.798	271.791	[M+H]+	FALSE						408	1242	0	0	0	0	0	0	0	1474	0	0
0.74	435.235	868.455	[M+H+H]2+	FALSE						0	0	0	2210	6780	2518	0	1470	0	734	0	0
0.74	372.19	742.366	[M+H+H]2+	FALSE						4466	0	0	0	1524	544	2934	0	5460	600	0	0
0.74	358.175	714.336	[M+H+H]2+	FALSE						284	444	0	0	0	0	2172	2088	2786	0	624	1190
0.74	410.229	818.443	[M+H+H]2+	FALSE						0	0	0	0	756	0	3304	0	6838	0	0	0
0.74	285.797	284.79	[M+H]+	FALSE						398	2560	0	0	0	0	0	0	0	0	0	6058
0.74	465.27	928.526	[M+H+H]2+	FALSE						0	0	0	1022	1366	0	0	4480	3544	0	0	0
0.74	649.389	1296.76	[M+H+H]2+	FALSE						0	0	0	0	0	0	3162	2710	1924	0	0	0
0.74	764.434	1526.85	[M+H+H]2+	FALSE						0	0	0	0	0	0	1410	2644	2436	0	0	0
0.74	392.673	783.331	[M+H+H]2+	FALSE		C44H41N13S	SmartFormula - mzdev: -0.0008 mSigma: 6.69,	20200		538	0	0	0	0	0	0	0	0	0	858	4670
0.74	213.069	424.124	[M+H+H]2+	FALSE						632	732	0	0	0	0	0	0	0	0	0	2220
0.74	374.579	373.571	[M+H]+	FALSE		C25H73	SmartFormula - mzdev: 0.0001 mSigma: Infinity,	20000		0	0	0	834	720	1176	0	0	0	0	0	0
0.75	266.093	530.171	[M+H+H]2+	TRUE		C23H38N4S5	SmartFormula - mzdev: 0.0005 mSigma: 33.28,	20100		6454	7794	0	622	0	0	0	0	0	0	860	1004
0.75	424.244	846.473	[M+H+H]2+	FALSE						0	0	0	0	0	934	0	4076	5434	0	0	0
0.75	228.057	454.1	[M+H+H]2+	FALSE		C14H17N9O7P	SmartFormula - mzdev: 0.0008 mSigma: 17.89,	20100		1474	728	0	0	0	0	0	0	0	0	0	1636
0.75	281.649	280.642	[M+H]+	FALSE						566	1018	0	0	0	0	0	0	0	0	0	2844
0.75	438.687	437.68	[M+H]+	TRUE						0	2104	0	0	0	0	0	0	0	1302	4880	14766
0.75	408.695	815.376	[M+H+H]2+	FALSE						182	672	0	0	0	0	0	0	0	0	1310	4108
0.75	443.168	884.322	[M+H+H]2+	FALSE						0	168	0	1186	1356	1200	0	0	0	0	0	2382
0.75	235.012	234.005	[M+H]+	FALSE		C11H8NOS2	SmartFormula - mzdev: -0.0001 mSigma: Infinity,	20000		868	640	0	0	0	0	0	0	0	0	0	1784
0.75	400.661	799.307	[M+H+H]2+	FALSE						576	702	0	0	0	0	0	0	0	0	0	1348
0.75	300.115	598.214	[M+H+H]2+	FALSE						0	396	0	1028	740	1106	0	0	0	532	0	1852
0.75	632.364	631.357	[M+H]+	FALSE		C23H63N6O3S5	SmartFormula - mzdev: 0.0000 mSigma: Infinity,	20000		0	0	0	0	0	0	1842	2704	3214	718	0	0
0.75	635.372	1268.73	[M+H+H]2+	FALSE						0	0	0	688	0	1322	0	2906	4124	0	0	0
0.76	237.063	472.111	[M+H+H]2+	FALSE		C15H15N13O4P	SmartFormula - mzdev: 0.0002 mSigma: 18.69,	20100		3300	3406	0	0	0	0	0	0	0	0	0	3282
0.76	561.363	1120.71	[M+H+H]2+	FALSE						0	0	0	6712	7640	7158	0	2794	2424	0	0	0
0.76	229.074	456.133	[M+H+H]2+	TRUE		C14H30N7O2S4	SmartFormula - mzdev: -0.0005 mSigma: 26.20,	20100		1780	7478	0	0	0	0	0	0	0	0	0	5212
0.76	242.952	241.945	[M+H]+	FALSE						1374	0	0	0	0	0	0	0	0	0	1142	2350
0.76	285.648	284.641	[M+H]+	FALSE						480	564	0	0	0	0	0	0	0	0	0	1520
0.76	300.278	299.27	[M+H]+	FALSE		C17H35N2O2	SmartFormula - mzdev: 0.0005 mSigma: Infinity,	20000		0	0	0	0	0	5148	1136	0	1418	0	0	0
0.76	497.176	992.338	[M+H+H]2+	FALSE						0	0	0	1290	1370	1450	0	0	0	0	0	0
0.77	601.132	600.124	[M+H]+	FALSE		C23H17N14O5P	SmartFormula - mzdev: -0.0000 mSigma: Infinity,	20000		760	1226	0	0	0	0	0	0	0	0	984	2224
0.77	473.078	472.071	[M+H]+	FALSE		C17H15N9O4PS	SmartFormula - mzdev: -0.0000 mSigma: Infinity,	20000		528	1218	0	0	0	0	0	0	0	0	498	904
0.77	391.332	390.325	[M+H]+	FALSE		C17H42N8S	SmartFormula - mzdev: -0.0003 mSigma: Infinity,	20000		0	0	0	680	1184	1068	0	872	1664	0	0	0
0.77	606.854	605.847	[M+H]+	FALSE						0	264	0	0	0	0	1124	1540	1400	0	0	0
0.77	617.353	1232.69	[M+H+H]2+	FALSE						0	0	0	0	634	0	2666	3032	3486	0	0	0
0.77	813.453	812.446	[M+H]+	FALSE		C37H80O8S5	SmartFormula - mzdev: 0.0000 mSigma: Infinity,	20000		0	0	0	0	0	632	0	2326	2058	0	0	0
0.77	537.167	536.16	[M+H]+	FALSE		C40H24S	SmartFormula - mzdev: -0.0000 mSigma: Infinity,	20000		560	516	0	0	0	0	0	0	0	0	736	1136
0.77	272.64	271.633	[M+H]+	FALSE						336	324	0	0	0	0	0	0	0	0	0	1180
0.77	491.797	490.79	[M+H]+	FALSE		C14H4O4PS7	SmartFormula - mzdev: 0.0003 mSigma: Infinity,	20000		0	0	0	1244	0	0	0	1738	1538	0	0	0
0.77	390.206	778.398	[M+H+H]2+	FALSE						0	0	0	976	0	0	4876	1388	1312	0	0	0
0.77	587.338	1172.66	[M+H+H]2+	FALSE						0	0	0	0	0	0	3656	2360	3886	0	0	0
0.77	509.342	508.335	[M+H]+, [M-H]-	FALSE		C26H53O5PS	SmartFormula - mzdev: 0.0000 mSigma: Infinity,	20000		0	0	0	0	0	0	1506	1246	2288	0	0	0
0.77	655.398	1308.78	[M+H+H]2+	FALSE						0	0	0	0	2168	1962	2864	2004	2346	0	0	0
0.77	583.377	1164.74	[M+H+H]2+	FALSE		C62H103N9O8PS	SmartFormula - mzdev: 0.0008 mSigma: 6.04,	20200		0	0	0	5798	9682	10018	0	5554	5630	0	0	0
0.77	460.676	919.338	[M+H+H]2+	FALSE						712	846	0	0	0	0	0	0	0	1116	2606	1434
0.78	389.589	388.581	[M+H]+	FALSE		C25H74N	SmartFormula - mzdev: -0.0008 mSigma: Infinity,	20000		0	90	0	1194	1364	1766	0	1064	868	0	0	0
0.78	397.271	792.528	[M+H+H]2+	FALSE						0	0	0	1384	0	0	8634	4872	0	0	0	0
0.78	766.424	1530.83	[M+H+H]2+	FALSE						0	0	0	0	0	0	546	1538	2352	0	0	0
0.78	335.045	334.037	[M+H]+	FALSE		C6H18N6O2S4	SmartFormula - mzdev: -0.0001 mSigma: Infinity,	20000		1218	1230	0	0	752	0	0	0	0	0	0	0
0.78	311.554	621.093	[M+H+H]2+	FALSE						506	1588	0	0	0	0	0	0	0	0	0	1226
0.78	463.071	462.064	[M+H]+	TRUE		C23H26S5	SmartFormula - mzdev: -0.0009 mSigma: 34.60,	20100		0	102	0	0	0	0	0	0	0	0	1452	19674
0.78	594.307	593.3	[M+H]+	FALSE		C35H47NO3S2	SmartFormula - mzdev: -0.0000 mSigma: Infinity,	20000		0	0	0	1084	830	558	2246	2610	5832	0	0	0
0.78	561.866	560.859	[M+H]+	FALSE		C12H5N10O3S7	SmartFormula - mzdev: -0.0001 mSigma: Infinity,	20000		544	0	0	1958	1962	2824	0	1500	1200	0	0	0
0.78	203.564	202.557	[M+H]+	FALSE						580	970	0	0	0	0	0	0	0	0	0	1096
0.78	483.284	964.554	[M+H+H]2+	FALSE						0	0	0	0	0	0	2114	1810	2688	0	0	0
0.78	518.299	1034.58	[M+H+H]2+	FALSE						0	148	0	1494	2214	0	4822	0	0	0	0	0
0.78	543.349	1084.68	[M+H+H]2+	FALSE						0	0	0	0	0	746	5580	3660	0	0	0	0
0.78	463.257	924.5	[M+H+H]2+	FALSE						0	0	0	0	780	682	3638	0	0	0	0	0
0.78	548.308	1094.6	[M+H+H]2+	FALSE						0	0	0	0	0	0	3288	2894	3094	0	0	0
0.78	359.156	716.298	[M+H+H]2+	FALSE						660	800	0	0	0	0	0	0	0	0	1134	1302
0.78	425.88	424.873	[M+H]+	FALSE						2352	2162	0	0	0	0	0	0	0	0	0	862
0.78	504.294	503.287	[M+H]+	FALSE		C19H47N6O3S3	SmartFormula - mzdev: -0.0001 mSigma: Infinity,	20000		0	0	0	980	1720	1032	0	0	2904	0	922	0
0.78	705.407	704.4	[M+H]+	FALSE		C31H53N12O5P	SmartFormula - mzdev: -0.0000 mSigma: Infinity,	20000		0	0	0	0	0	612	2816	2696	2788	0	0	0
0.79	570.825	569.817	[M+H]+	FALSE		C16H5N5O3PS7	SmartFormula - mzdev: -0.0000 mSigma: Infinity,	20000		0	0	0	752	964	958	1008	948	1088	0	0	0
0.79	346.167	690.319	[M+H+H]2+	FALSE		C16H44N20O7P2	SmartFormula - mzdev: 0.0006 mSigma: 27.64,	20100		1136	1586	0	894	1226	1218	0	0	0	0	746	3018
0.79	284.067	566.119	[M+H+H]2+	FALSE		C12H32N13OS6	SmartFormula - mzdev: 0.0005 mSigma: 25.90,	20100		352	442	0	0	0	0	0	0	0	0	0	3936
0.79	453.772	452.765	[M+H]+	FALSE						0	0	0	27378	27136	21266	0	0	0	0	0	0
0.79	392.219	782.424	[M+H+H]2+	FALSE						0	0	0	1892	1046	766	7122	0	0	0	0	0
0.79	703.381	702.374	[M+H]+	FALSE						0	0	0	910	660	0	0	1880	2922	0	0	0
0.79	547.109	546.102	[M+H]+	FALSE		C24H26N3O6P2S	SmartFormula - mzdev: 0.0000 mSigma: Infinity,	20000		0	0	0	1726	1046	1628	0	0	0	0	0	0
0.8	647.111	646.104	[M+H]+	TRUE		C16H16N20O6P2	SmartFormula - mzdev: 0.0001 mSigma: 26.70,	20100		2504	1168	0	0	0	0	0	0	0	0	7200	6554
0.8	422.07	842.125	[M+H+H]2+	FALSE		C23H40N9O15S5	SmartFormula - mzdev: 0.0002 mSigma: 47.52,	20100		204	140	0	0	0	0	0	0	0	0	0	2314
0.8	273.082	544.15	[M+H+H]2+	FALSE		C25H38NO2S5	SmartFormula - mzdev: -0.0003 mSigma: 6.35,	20200		938	152	0	0	0	0	0	0	0	0	0	20438
0.8	394.162	786.31	[M+H+H]2+	FALSE						56	0	0	0	0	0	0	0	0	782	0	1034
0.8	748.929	747.922	[M+H]+	FALSE						0	0	0	0	0	0	0	1602	1210	0	1128	0
0.8	453.222	904.43	[M+H+H]2+	FALSE						1040	942	0	0	0	0	0	0	0	0	1408	1600
0.8	445.246	888.477	[M+H+H]2+	FALSE						0	206	0	0	0	740	8738	1030	4152	0	0	0
0.8	813.52	812.513	[M+H]+	FALSE		C23H60N26O7	SmartFormula - mzdev: -0.0009 mSigma: 43.49,	20100		0	0	0	848	1668	1196	1304	2406	1858	0	0	0
0.8	721.418	720.41	[M+H]+	FALSE		C27H78NO7S6	SmartFormula - mzdev: 0.0000 mSigma: Infinity,	20000		0	0	0	0	0	0	2184	2488	3010	0	0	0
0.8	823.481	822.474	[M+H]+	FALSE		C40H80N5S6	SmartFormula - mzdev: -0.0000 mSigma: Infinity,	20000		0	0	0	0	0	0	622	1442	1334	0	0	0
0.8	415.79	414.783	[M+H]+	FALSE						0	0	0	24636	16762	27198	0	3768	12628	0	0	0
0.8	471.666	941.317	[M+H+H]2+	FALSE						482	594	0	0	0	0	0	0	0	1938	1902	998
0.81	349.678	348.67	[M+H]+	FALSE						1036	904	0	0	0	0	0	0	0	0	0	1032
0.81	495.051	494.044	[M+H]+	FALSE		C20H13N7O5PS	SmartFormula - mzdev: 0.0004 mSigma: 26.11,	20100		0	188	0	0	0	0	0	0	0	0	770	3372
0.81	281.071	560.128	[M+H+H]2+	FALSE		C10H30N10O11P2S	SmartFormula - mzdev: -0.0006 mSigma: 16.24,	20100		1470	436	0	0	0	0	0	0	0	0	0	8570
0.81	223.989	222.982	[M+H]+	FALSE		C4H6N3O4PS	SmartFormula - mzdev: 0.0001 mSigma: Infinity,	20000		218	414	0	0	0	0	0	0	0	0	948	1262
0.81	175.096	174.089	[M+H]+	FALSE		C8H14O4	SmartFormula - mzdev: -0.0001 mSigma: Infinity,	20000		0	0	0	3048	0	0	3656	2750	0	1398	0	0
0.81	681.878	680.871	[M+H]+	FALSE		C15H19N7O4S10	SmartFormula - mzdev: -0.0000 mSigma: Infinity,	20000		0	0	0	0	0	0	0	728	1088	0	2146	0
0.81	487.749	486.742	[M+H]+	FALSE						1294	1174	0	0	0	0	0	0	0	0	1774	0
0.81	898.511	897.503	[M+H]+	FALSE						0	0	0	0	0	0	906	1836	2204	0	0	0
0.82	442.241	882.467	[M+H+H]2+	FALSE						140	0	0	0	2428	2112	4290	0	0	0	0	0
0.82	541.394	1080.77	[M+H+H]2+	FALSE						0	0	0	0	2662	2194	0	1772	1898	0	0	0
0.82	618.468	617.46	[M+H]+	FALSE		C23H69N8O4S3	SmartFormula - mzdev: 0.0000 mSigma: Infinity,	20000		0	0	0	1178	1532	1080	0	5790	1178	0	0	0
0.82	303.155	604.295	[M+H+H]2+	FALSE						0	0	0	1384	1122	0	0	2494	0	1512	0	0
0.83	633.328	1264.64	[M+H+H]2+	FALSE						56	130	0	0	0	0	0	2064	0	0	1856	2398
0.83	475.129	474.122	[M+H]+	FALSE		C11H31N4O10PS2	SmartFormula - mzdev: 0.0000 mSigma: Infinity,	20000		0	0	0	1692	1918	1454	0	0	0	0	0	642
0.84	376.972	375.965	[M+H]+	FALSE		C14H6N2O7P2	SmartFormula - mzdev: 0.0001 mSigma: Infinity,	20000		418	452	0	0	0	0	0	0	0	0	0	1370
0.84	831.459	1660.9	[M+H+H]2+	FALSE						0	0	0	0	0	0	0	1834	2212	612	0	0
0.84	662.408	1322.8	[M+H+H]2+	FALSE						0	0	0	812	990	1064	0	1934	1462	0	0	0
0.84	857.472	856.465	[M+H]+	FALSE		C24H73N16O9PS3	SmartFormula - mzdev: 0.0000 mSigma: Infinity,	20000		0	0	0	646	1092	0	1648	0	1950	0	0	0
0.84	384.772	383.765	[M+H]+	FALSE						86	0	0	0	0	0	0	1964	1714	0	0	0
0.84	395.192	788.368	[M+H+H]2+	FALSE		C21H59N17O7PS3	SmartFormula - mzdev: -0.0003 mSigma: 2.87,	20200		2124	2034	0	0	0	0	1768	890	0	0	564	1796
0.84	464.194	926.373	[M+H+H]2+	FALSE						0	0	0	794	0	1138	0	0	1160	0	0	0
0.85	715.424	1428.83	[M+H+H]2+	FALSE						0	0	0	700	2176	1314	3564	2414	1982	0	0	0
0.85	658.407	1314.8	[M+H+H]2+	FALSE						0	0	0	0	0	0	3142	2112	2568	0	0	0
0.85	738.418	1474.82	[M+H+H]2+	FALSE						0	0	0	0	0	0	1044	1842	2248	0	0	0
0.85	536.309	1070.6	[M+H+H]2+	FALSE						0	0	0	0	0	1314	3232	2636	0	0	0	0
0.85	497.083	496.076	[M+H]+	FALSE		C23H22N5S4	SmartFormula - mzdev: 0.0000 mSigma: Infinity,	20000		404	0	0	0	0	0	0	0	0	0	1266	1380
0.85	346.029	690.044	[M+H+H]2+	TRUE						0	2212	0	988	0	0	0	0	0	3698	674	21870
0.86	821.445	820.438	[M+H]+	FALSE		C43H70N2O7P2S	SmartFormula - mzdev: -0.0000 mSigma: Infinity,	20000		0	0	0	0	806	0	1692	1076	0	0	0	0
0.86	740.456	739.449	[M+H]+	FALSE		C23H70N10O10P3	SmartFormula - mzdev: 0.0000 mSigma: Infinity,	20000		0	0	0	0	0	938	3154	1124	1382	0	0	0
0.86	505.302	1008.59	[M+H+H]2+	FALSE						0	180	0	2084	0	886	3996	1930	0	0	0	0
0.86	404.219	806.424	[M+H+H]2+	FALSE						432	228	0	808	1780	1620	2212	0	3076	548	546	0
0.86	487.31	972.605	[M+H+H]2+	FALSE						240	0	0	588	0	0	6942	0	5174	0	0	0
0.86	608.383	1214.75	[M+H+H]2+	FALSE						0	0	0	770	852	0	5950	1760	1762	0	0	0
0.86	420.252	838.489	[M+H+H]2+	FALSE						0	0	0	0	0	0	4124	1544	1692	0	0	0
0.86	498.804	995.594	[M+H+H]2+	TRUE		C53H80N12O3PS	SmartFormula - mzdev: 0.0006 mSigma: 9.06,	20200		0	0	0	6590	9526	7854	4180	5072	5680	0	0	0
0.86	869.501	1736.99	[M+H+H]2+	FALSE						0	0	0	0	772	0	0	2060	2476	0	0	0
0.86	479.31	478.303	[M+H]+	FALSE		C18H54O7S3	SmartFormula - mzdev: 0.0000 mSigma: Infinity,	20000		0	0	0	0	1436	0	0	4238	4910	0	0	0
0.86	565.355	1128.7	[M+H+H]2+	FALSE						0	0	0	858	760	932	0	0	2998	0	0	0
0.87	831.47	830.462	[M+H]+	FALSE						0	0	0	0	0	0	1916	1880	1612	0	0	0
0.87	629.385	628.378	[M+H]+	FALSE						0	0	0	614	860	0	4312	1778	1994	0	0	0
0.87	745.368	744.361	[M+H]+	FALSE		C24H40N24O5	SmartFormula - mzdev: -0.0003 mSigma: 48.22,	20100		0	0	0	808	2250	1664	0	0	0	0	0	0
0.87	603.418	1204.82	[M+H+H]2+	FALSE						0	0	0	1834	2144	1592	0	2952	0	0	0	0
0.87	421.2	840.386	[M+H+H]2+	FALSE						0	0	0	0	702	0	0	1276	1100	0	0	0
0.87	712.413	1422.81	[M+H+H]2+	FALSE						0	0	0	1396	2338	2264	2354	2178	2506	0	0	0
0.87	581.907	580.9	[M+H]+	FALSE		C23H9N4O3S6	SmartFormula - mzdev: 0.0001 mSigma: Infinity,	20000		0	0	0	1454	1688	1148	0	2130	1118	0	0	0
0.88	942.543	941.536	[M+H]+	FALSE		C49H75N5O13	SmartFormula - mzdev: 0.0000 mSigma: Infinity,	20000		90	0	0	0	1250	870	1356	660	0	0	0	0
0.88	581.407	1160.8	[M+H+H]2+	FALSE						0	0	0	2434	3290	1766	0	3960	0	0	0	0
0.88	509.248	1016.48	[M+H+H]2+	FALSE						178	0	0	802	1142	928	0	576	0	0	0	0
0.88	625.433	1248.85	[M+H+H]2+	FALSE						0	0	0	1352	1628	1466	0	2800	1908	0	0	0
0.88	633.386	1264.76	[M+H+H]2+	FALSE						0	0	0	0	3184	3248	0	2032	2688	0	0	0
0.88	345.178	688.341	[M+H+H]2+	FALSE						0	0	0	0	0	0	0	2650	1300	0	822	1428
0.89	559.392	1116.77	[M+H+H]2+	FALSE		C49H114N8O13P2S	SmartFormula - mzdev: -0.0003 mSigma: 14.51,	20200		0	0	0	2912	3464	3092	0	0	3320	0	0	0
0.89	631.384	1260.75	[M+H+H]2+	FALSE						0	0	0	0	0	610	3128	1204	2482	0	0	0
0.89	638.317	1274.62	[M+H+H]2+	FALSE						664	282	0	0	0	0	0	0	0	0	2106	0
0.89	630.477	629.47	[M+H]+	FALSE		C24H62N12O5P	SmartFormula - mzdev: 0.0002 mSigma: 35.10,	20100		0	0	0	4544	4846	3328	0	1554	3116	0	0	0
0.89	525.181	524.174	[M+H]+	FALSE		C21H32O15	SmartFormula - mzdev: 0.0000 mSigma: Infinity,	20000		0	0	0	1078	2010	1802	0	0	0	0	0	0
0.89	788.572	787.565	[M+H]+	FALSE						0	70	0	4418	4024	3436	0	0	0	0	0	0
0.89	569.432	568.425	[M+H]+	FALSE		C29H62NO7S	SmartFormula - mzdev: 0.0000 mSigma: Infinity,	20000		0	0	0	984	932	1102	0	0	0	0	0	0
0.89	866.502	1730.99	[M+H+H]2+	FALSE		C75H19N18O31S2	SmartFormula - mzdev: -0.0000 mSigma: 49.39,	20100		0	0	0	0	0	0	3558	574	874	0	0	0
0.89	421.77	420.762	[M+H]+	FALSE						116	0	0	0	0	0	2832	0	0	0	1106	944
0.89	712.494	711.487	[M+H]+	FALSE		C33H79N2O5S4	SmartFormula - mzdev: 0.0000 mSigma: Infinity,	20000		0	0	0	0	0	0	2242	1798	988	0	0	0
0.9	791.456	1580.9	[M+H+H]2+	TRUE		C80H17NO31P2S	SmartFormula - mzdev: -0.0001 mSigma: 10.45,	20200		0	0	0	0	778	0	744	5428	6422	0	0	0
0.9	559.894	558.887	[M+H]+	FALSE		C11H16N2O10PS6	SmartFormula - mzdev: 0.0000 mSigma: Infinity,	20000		0	0	0	2176	1844	1858	0	2842	1354	0	0	0
0.9	537.381	1072.75	[M+H+H]2+	FALSE						0	0	0	3464	3996	3060	0	5524	3418	0	0	0
0.9	802.447	1602.88	[M+H+H]2+	FALSE						0	0	0	0	774	0	0	2216	2840	0	0	0
0.9	526.844	1051.67	[M+H+H]2+	FALSE						0	0	0	1966	2308	1722	0	0	0	2162	0	0
0.9	392.749	391.742	[M+H]+	FALSE						68	0	0	1182	1208	1520	1062	1810	1024	0	0	0
0.9	702.954	1403.89	[M+H+H]2+	FALSE						0	0	0	1380	2456	1486	0	0	0	0	0	0
0.9	264.077	526.139	[M+H+H]2+	TRUE						800	1036	0	0	0	0	0	0	0	0	1202	8934
0.9	272.066	542.117	[M+H+H]2+	FALSE		C15H14N18O4S	SmartFormula - mzdev: 0.0000 mSigma: 2.92,	20200		250	452	0	0	0	0	0	0	0	0	0	10230
0.9	968.668	967.661	[M+H]+	FALSE						0	0	0	1272	1580	1202	0	3836	2258	0	0	0
0.9	809.484	1616.95	[M+H+H]2+	FALSE						0	0	0	0	0	0	5522	658	780	0	0	0
0.91	506.854	505.847	[M+H]+	FALSE		C13H5N3O7PS5	SmartFormula - mzdev: -0.0004 mSigma: Infinity,	20000		0	0	0	1154	1384	1262	0	1470	822	0	0	0
0.91	784.449	1566.88	[M+H+H]2+	FALSE						0	0	0	0	0	0	1950	1240	2950	0	0	0
0.91	515.869	514.862	[M+H]+	FALSE		C14H5N5O5S6	SmartFormula - mzdev: 0.0001 mSigma: Infinity,	20000		0	0	0	2152	2284	2754	0	3018	2086	0	0	0
0.91	1012.69	1011.68	[M+H]+	FALSE						0	0	0	838	0	800	0	2032	1266	0	0	0
0.91	892.538	891.53	[M+H]+	FALSE						0	0	0	0	1128	936	0	1664	3184	0	0	0
0.91	541.983	540.976	[M+H]+	FALSE		C21H17O9S4	SmartFormula - mzdev: 0.0002 mSigma: 33.67,	20100		0	478	0	0	0	0	0	0	0	0	2150	1756
0.91	431.097	430.09	[M+H]+, [M-H]-	TRUE		C20H20N3O4S2	SmartFormula - mzdev: 0.0000 mSigma: Infinity,	20000		1370	1012	0	0	0	0	0	0	0	0	4200	5086
0.91	468.972	467.965	[M+H]+	FALSE		C18H4N4O10S	SmartFormula - mzdev: 0.0001 mSigma: Infinity,	20000		0	0	0	1252	0	0	0	1152	1176	0	0	0
0.91	471.843	941.671	[M+H+H]2+	TRUE						0	0	0	2294	1826	1652	0	0	0	0	0	0
0.91	846.613	845.605	[M+H]+	FALSE						0	0	0	3124	3138	2276	0	0	0	0	0	0
0.91	493.855	492.848	[M+H]+	FALSE		C8H6N4O9PS5	SmartFormula - mzdev: -0.0000 mSigma: Infinity,	20000		0	0	0	2124	2290	2398	0	3186	1806	0	0	0
0.91	298.347	297.34	[M+H]+	FALSE		C20H43N	SmartFormula - mzdev: -0.0000 mSigma: Infinity,	20000		0	0	0	2070	1712	2068	0	1662	5158	0	0	0
0.91	493.353	984.691	[M+H+H]2+	TRUE						0	0	0	4350	0	4002	0	6244	4104	0	0	0
0.91	568.333	1134.65	[M+H+H]2+	FALSE						0	0	0	0	0	0	2162	2876	3098	0	0	0
0.91	383.227	764.44	[M+H+H]2+	FALSE						0	0	0	0	0	0	1414	2368	1784	0	0	0
0.91	302.884	301.876	[M+H]+	FALSE		C8H2N2OS5	SmartFormula - mzdev: -0.0008 mSigma: Infinity,	20000		0	72	0	0	0	0	0	0	0	0	1106	1712
0.92	842.463	841.456	[M+H]+	FALSE		C28H84N5O10PS5	SmartFormula - mzdev: 0.0000 mSigma: Infinity,	20000		0	0	0	734	1550	1440	0	1312	1314	0	0	0
0.92	422.811	421.804	[M+H]+	FALSE						0	592	0	0	0	0	0	0	0	0	3852	5772
0.92	804.488	803.48	[M+H]+	FALSE						0	0	0	1750	2184	1832	0	2288	4460	0	0	0
0.92	928.616	927.608	[M+H]+	FALSE						0	0	0	788	1718	0	0	1476	818	0	0	0
0.93	637.194	636.187	[M+H]+	FALSE		C20H40N5O12P2S	SmartFormula - mzdev: 0.0000 mSigma: Infinity,	20000		0	0	0	0	1344	632	0	0	0	0	0	928
0.93	755.465	754.458	[M+H]+	FALSE						0	0	0	0	1184	1446	3186	1390	1974	0	0	0
0.93	430.244	858.473	[M+H+H]2+	FALSE						0	0	0	0	0	0	1948	1836	0	1018	0	0
0.93	414.762	413.755	[M+H]+	FALSE						0	0	0	1108	0	0	788	1240	724	0	0	0
0.94	884.591	883.584	[M+H]+	FALSE						0	0	0	1742	3404	2004	0	2866	1866	0	0	0
0.94	418.801	417.794	[M+H]+	FALSE						42	0	0	1828	0	1566	0	2672	2072	0	0	0
0.94	521.251	1040.49	[M+H+H]2+	FALSE						0	0	0	784	952	1252	0	0	836	0	0	0
0.94	586.451	585.444	[M+H]+	FALSE		C27H61N4O9	SmartFormula - mzdev: 0.0000 mSigma: Infinity,	20000		0	0	0	1390	1722	1116	0	0	1254	0	0	0
0.94	335.645	334.638	[M+H]+	FALSE						474	528	0	0	0	0	0	0	0	0	0	1638
0.94	210.908	209.9	[M+H]+	FALSE						166	314	0	0	0	0	0	0	0	0	0	3052
0.94	548.854	1095.69	[M+H+H]2+	FALSE		C52H90N17O7P	SmartFormula - mzdev: -0.0002 mSigma: 11.84,	20200		0	0	0	2860	4600	3308	0	2108	0	0	0	0
0.94	534.832	533.825	[M+H]+	TRUE		C14H5N3O6PS6	SmartFormula - mzdev: 0.0002 mSigma: 34.33,	20100		0	662	0	0	0	0	0	0	748	0	4166	9952
0.94	714.426	713.419	[M+H]+	FALSE						0	0	0	2282	4024	5324	3678	4304	3524	0	0	0
0.92	381.812	382.819	[M-H]-, [M+H]+	FALSE						0	1582	0	0	0	0	0	0	0	0	2360	2420
0.93	283.835	284.842	[M-H]-, [M+H]+, [M-H-H2O]-	FALSE						0	1026	114	0	0	0	0	0	0	0	2600	3862
0.95	452.834	451.826	[M+H]+	FALSE						0	344	0	694	0	0	0	0	0	0	3366	4996
0.95	370.736	369.729	[M+H]+	FALSE						0	0	0	0	0	1610	0	2534	1472	0	0	0
0.95	769.469	1536.92	[M+H+H]2+	FALSE						0	0	0	0	2984	0	842	1122	1454	0	0	0
0.95	562.365	1122.72	[M+H+H]2+	FALSE						0	0	0	1878	2142	2258	2606	1654	2242	0	0	0
0.95	491.299	980.583	[M+H+H]2+	FALSE						0	0	0	0	782	1176	0	0	2310	0	0	0
0.95	326.207	650.4	[M+H+H]2+	FALSE						0	0	0	0	0	0	2448	814	1514	0	0	0
0.96	259.957	258.95	[M+H]+	TRUE		C8H7N2S4	SmartFormula - mzdev: 0.0007 mSigma: Infinity,	20000		826	3274	0	0	0	0	0	0	0	0	3126	4774
0.96	326.71	325.702	[M+H]+	FALSE						0	0	0	1070	974	1094	0	1596	1016	0	0	0
0.96	668.074	1334.13	[M+H+H]2+	FALSE						0	0	0	0	1048	828	0	0	1500	0	0	0
0.96	295.878	294.87	[M+H]+	FALSE		C7H3O3S5	SmartFormula - mzdev: 0.0018 mSigma: Infinity,	10000		1250	1590	0	0	0	0	0	0	0	0	0	1342
0.97	704.514	703.507	[M+H]+	TRUE		C33H67N8O8	SmartFormula - mzdev: -0.0010 mSigma: 8.15,	20200		0	0	0	30104	34458	27200	0	50164	32040	0	0	0
0.97	421.886	420.879	[M+H]+	FALSE						906	1072	0	0	0	0	0	0	0	0	1102	1206
0.97	726.447	725.44	[M+H]+	FALSE		C31H72N2O10P3	SmartFormula - mzdev: -0.0000 mSigma: Infinity,	20000		0	0	0	1284	1724	894	0	1146	0	0	0	0
0.97	675.443	674.435	[M+H]+	TRUE						0	0	0	830	0	870	6240	0	0	0	0	0
0.97	542.426	541.418	[M+H]+	FALSE		C24H51N11O3	SmartFormula - mzdev: 0.0008 mSigma: 29.94,	20100		0	0	0	7016	6744	4696	0	2974	5176	0	0	0
0.97	169.906	168.899	[M+H]+	FALSE						304	504	0	0	0	0	0	0	0	0	0	1238
0.97	678.394	1354.77	[M+H+H]2+	FALSE						0	0	0	1144	1876	1982	628	1566	1806	0	0	0
0.98	906.668	905.66	[M+H]+	FALSE		C39H89N10O13	SmartFormula - mzdev: -0.0000 mSigma: 7.02,	20200		0	0	0	4788	7426	4918	0	1326	1654	0	0	0
0.98	416.212	830.41	[M+H+H]2+	FALSE						1496	494	0	629636	445368	670640	0	237340	368216	0	1188	0
0.99	649.341	648.333	[M+H]+	FALSE						0	0	0	978	1662	1028	0	1150	1060	0	0	0
0.99	427.599	1279.78	[M+H+H2]3+	FALSE						0	0	0	2450	2732	2888	0	1318	2074	0	0	0
0.99	439.256	876.498	[M+H+H]2+	FALSE						0	0	0	0	526	0	1230	0	5414	0	0	0
1	863.398	862.391	[M+H]+	FALSE		C23H50N27O6P2	SmartFormula - mzdev: -0.0007 mSigma: 45.87,	20100		0	0	0	608	1774	1164	0	0	0	0	0	0
1	820.452	819.445	[M+H]+	FALSE						0	0	0	1574	2532	1584	1690	0	978	0	0	0
1	962.694	961.687	[M+H]+	FALSE		C34H14N2O2S15	SmartFormula - mzdev: 0.0000 mSigma: Infinity,	20000		0	0	0	1360	1276	994	0	0	0	0	0	0
1	397.239	792.464	[M+H+H]2+	FALSE						0	0	0	0	1868	1258	2318	2668	2530	0	0	0
1	301.129	600.244	[M+H+H]2+	FALSE						1044	322	0	0	0	0	0	0	0	0	4284	806
1	584.361	1166.71	[M+H+H]2+	FALSE						0	0	0	724	0	1202	890	0	0	0	0	0
1.01	573.361	1144.71	[M+H+H]2+	FALSE						0	0	0	646	834	1010	0	1484	3094	0	0	0
1.01	719.196	718.189	[M+H]+	FALSE		C22H35N13O9P3	SmartFormula - mzdev: -0.0007 mSigma: 35.21,	20100		0	0	0	1706	3740	2686	0	0	0	0	0	0
1.02	804.601	803.594	[M+H]+	FALSE						0	0	0	2014	2202	1560	0	0	990	0	0	0
1.02	600.468	1198.92	[M+H+H]2+	FALSE						0	0	0	5174	0	4336	0	0	5664	0	0	0
1.02	787.183	786.176	[M+H]+	FALSE		C20H35N15O13P3	SmartFormula - mzdev: 0.0007 mSigma: 38.11,	20100		0	0	0	1434	2478	2674	0	0	0	0	0	0
1.02	430.71	859.405	[M+H+H]2+	TRUE		C31H39N32	SmartFormula - mzdev: 0.0007 mSigma: 13.74,	20200		2320	3630	0	0	0	0	0	0	0	0	3770	0
1.03	855.17	854.163	[M+H]+	FALSE		C30H41N5O18PS2	SmartFormula - mzdev: 0.0000 mSigma: Infinity,	20000		0	0	0	1254	1908	2192	0	0	0	0	0	0
1.03	651.21	650.203	[M+H]+	FALSE		C17H25N21O6P	SmartFormula - mzdev: -0.0007 mSigma: 26.92,	20100		0	0	0	2826	6450	4226	0	0	0	0	0	0
1.03	639.395	1276.78	[M+H+H]2+	FALSE						0	0	0	842	1068	576	686	1420	2008	0	0	0
1.03	725.467	1448.92	[M+H+H]2+	FALSE						0	0	0	1864	3540	3744	0	2560	2462	0	0	0
1.04	482.861	963.708	[M+H+H]2+	FALSE						0	0	0	2392	2634	2024	0	0	0	0	0	0
1.04	646.446	645.439	[M+H]+	FALSE		C32H57N10O2S	SmartFormula - mzdev: -0.0000 mSigma: Infinity,	20000		0	0	0	0	862	0	0	1860	1174	0	0	0
1.04	923.156	922.148	[M+H]+	FALSE		C42H31N6O17P	SmartFormula - mzdev: -0.0000 mSigma: Infinity,	20000		0	0	0	924	1400	1250	0	0	0	0	0	0
1.05	760.491	759.484	[M+H]+	FALSE		C27H68N16O3PS2	SmartFormula - mzdev: 0.0000 mSigma: Infinity,	20000		142	0	0	0	0	0	1094	846	0	0	0	0
1.06	218.211	434.408	[M+H+H]2+	FALSE						332	0	0	0	866	1046	0	1722	1706	0	0	0
1.07	519.387	1036.76	[M+H+H]2+	FALSE						0	0	0	1368	2622	1014	0	0	0	0	0	0
1.07	997.597	996.59	[M+H]+	FALSE						0	0	0	902	0	1428	0	550	1256	0	0	0
1.07	511.882	1021.75	[M+H+H]2+	FALSE						0	0	0	3144	3208	2770	0	0	0	0	0	0
1.07	910.538	909.531	[M+H]+	FALSE						0	0	0	0	1198	0	0	872	1108	0	0	0
1.07	764.448	763.441	[M+H]+	FALSE		C50H59N4OS	SmartFormula - mzdev: -0.0000 mSigma: Infinity,	20000		0	0	0	0	0	0	632	818	1190	0	0	0
1.08	425.775	424.768	[M+H]+	FALSE						0	0	0	1632	3168	2516	0	2102	3048	0	0	0
1.08	668.434	1334.85	[M+H+H]2+	FALSE						0	0	0	960	1372	1184	912	0	0	0	0	0
1.08	298.083	594.151	[M+H+H]2+	FALSE						0	0	0	3570	2772	6650	0	1528	1260	0	0	0
1.08	520.395	1038.78	[M+H+H]2+	FALSE						0	0	0	2236	2622	1920	0	848	0	0	0	0
1.08	862.643	861.635	[M+H]+	FALSE						0	0	0	1470	1426	1006	0	0	0	0	0	0
1.09	326.378	325.371	[M+H]+	FALSE		C22H47N	SmartFormula - mzdev: -0.0001 mSigma: 29.57,	20100		0	0	0	8868	7226	4548	0	5036	0	0	0	0
1.09	851.542	850.535	[M+H]+	FALSE		C38H85N5O7PS3	SmartFormula - mzdev: 0.0000 mSigma: Infinity,	20000		0	0	0	1528	2634	2012	0	2190	2898	0	0	0
1.09	405.257	808.5	[M+H+H]2+	FALSE						0	0	0	688	0	0	1204	6218	0	0	0	0
1.09	282.051	562.088	[M+H+H]2+	FALSE						0	0	0	1892	1348	2992	0	1580	944	0	0	0
1.09	893.546	892.539	[M+H]+	FALSE						0	0	0	0	0	660	2026	652	0	0	0	0
1.09	543.341	1084.67	[M+H+H]2+	FALSE						0	0	0	838	2008	1696	660	0	3140	2150	0	0
1.1	355.343	354.335	[M+H]+	FALSE		C18H40N7	SmartFormula - mzdev: 0.0009 mSigma: 14.09,	20200		0	0	0	5130	8580	4910	0	2896	2844	0	0	0
1.1	690.941	689.934	[M+H]+	FALSE		C42H10OS5	SmartFormula - mzdev: 0.0000 mSigma: Infinity,	20000		0	0	0	1422	2572	0	0	1164	1198	0	0	0
1.1	683.505	682.498	[M+H]+	FALSE		C27H78N4O8S3	SmartFormula - mzdev: 0.0000 mSigma: Infinity,	20000		0	0	0	0	0	0	1012	2430	2814	0	0	0
1.1	439.143	438.136	[M+H]+	TRUE		C22H30O3S3	SmartFormula - mzdev: -0.0001 mSigma: Infinity,	20000		300	142	0	0	0	0	0	0	0	0	1738	2398
1.1	427.702	853.389	[M+H+H]2+	FALSE						128	170	0	0	0	0	0	0	0	2616	0	0
1.11	858.462	857.454	[M+H]+	FALSE						0	0	0	546	1088	1188	630	740	762	0	0	0
1.11	952.571	1903.13	[M+H+H]2+	FALSE						0	0	0	0	724	752	0	0	1192	0	0	0
1.12	586.353	585.346	[M+H]+	FALSE		C30H55N3O2S3	SmartFormula - mzdev: 0.0000 mSigma: Infinity,	20000		0	0	0	0	634	0	0	1794	1978	0	0	0
1.12	511.211	1530.61	[M+H+H2]3+	FALSE						72	0	0	2052	0	2256	0	0	628	0	0	0
1.12	464.782	463.775	[M+H]+	FALSE		C13H4OS9	SmartFormula - mzdev: 0.0003 mSigma: Infinity,	20000		0	0	0	906	1574	1282	0	1042	992	0	0	0
1.12	379.232	756.45	[M+H+H]2+	FALSE						0	0	0	0	0	0	0	6620	6948	898	0	0
1.12	865.526	864.519	[M+H]+	FALSE						0	0	0	0	728	0	0	1506	2062	0	0	0
1.12	756.189	755.182	[M+H]+	FALSE		C35H51N2S8	SmartFormula - mzdev: -0.0000 mSigma: Infinity,	20000		0	0	0	1532	2382	1790	0	1496	1256	0	0	0
1.12	516.147	515.14	[M+H]+	TRUE		C18H13N17O3	SmartFormula - mzdev: 0.0009 mSigma: 23.62,	20100		1992	1070	0	0	0	0	0	0	0	0	1316	1208
1.13	217.034	216.027	[M+H]+	FALSE		C7H2N7O2	SmartFormula - mzdev: 0.0000 mSigma: 19.29,	20100		82	0	0	9438	3298	1180	0	0	0	0	0	0
1.13	548.41	1094.8	[M+H+H]2+	FALSE						0	0	0	2076	1392	1214	0	732	956	0	0	0
1.13	620.216	619.208	[M+H]+	FALSE		C16H44N7O10P3S	SmartFormula - mzdev: -0.0000 mSigma: Infinity,	20000		0	0	0	2396	3430	3214	0	2302	2404	0	0	0
1.13	908.547	907.539	[M+H]+	FALSE						0	0	0	0	1208	1132	0	1336	1668	0	0	0
1.13	549.417	1096.82	[M+H+H]2+	FALSE		C51H125N3O12P3S	SmartFormula - mzdev: -0.0006 mSigma: 11.30,	20200		0	0	0	2990	4412	2634	0	682	0	0	0	0
1.13	281.295	280.288	[M+H]+	FALSE		C18H36N2	SmartFormula - mzdev: -0.0001 mSigma: 11.64,	20200		0	0	0	8356	13586	9486	0	0	0	0	0	0
1.13	690.442	1378.87	[M+H+H]2+	FALSE						0	0	0	1704	0	2166	0	0	2236	0	0	0
1.13	544.345	1086.68	[M+H+H]2+	FALSE						0	0	0	0	984	1696	0	1102	1698	0	0	0
1.13	471.273	940.532	[M+H+H]2+	FALSE						0	0	0	0	0	14430	0	2194	2670	0	0	0
1.13	535.323	1068.63	[M+H+H]2+	FALSE						0	0	0	0	842	0	800	1416	1426	0	0	0
1.14	688.202	687.195	[M+H]+	FALSE		C36H47OS6	SmartFormula - mzdev: 0.0000 mSigma: Infinity,	20000		0	0	0	1708	2280	2006	0	1254	1418	0	0	0
1.14	540.903	1079.79	[M+H+H]2+	FALSE						0	0	0	2080	3340	2686	0	0	0	0	0	0
1.14	353.231	704.448	[M+H+H]2+	FALSE						0	0	0	0	1174	924	1920	0	0	0	0	0
1.14	824.175	823.168	[M+H]+	FALSE		C32H43NO18P2S	SmartFormula - mzdev: 0.0000 mSigma: Infinity,	20000		0	0	0	1204	1832	1698	0	954	898	0	0	0
1.14	541.405	540.398	[M+H]+	FALSE		C25H58N5O3S2	SmartFormula - mzdev: 0.0001 mSigma: Infinity,	20000		0	0	0	1248	2220	1438	0	0	0	0	0	0
1.16	514.376	1026.74	[M+H+H]2+	FALSE						0	0	0	0	572	1348	0	0	2844	0	0	0
1.16	536.392	1070.77	[M+H+H]2+	FALSE						0	0	0	0	578	1120	0	966	2002	0	0	0
1.16	820.496	819.489	[M+H]+	FALSE						0	0	0	728	1376	1362	612	1314	1888	0	0	0
1.16	256.966	255.959	[M+H]+, [M-H]-	FALSE						1166	754	0	0	0	0	0	0	0	0	0	852
1.16	284.331	283.324	[M+H]+	FALSE		C19H41N	SmartFormula - mzdev: -0.0002 mSigma: 33.53,	20100		0	0	0	3978	5358	2200	0	6702	8032	0	0	0
1.16	776.471	775.464	[M+H]+	FALSE		C22H54N27O3P	SmartFormula - mzdev: -0.0000 mSigma: Infinity,	20000		0	0	0	762	1014	1494	792	874	0	0	0	0
1.16	353.342	704.669	[M+H+H]2+	FALSE						0	0	0	0	1282	1094	0	600	602	0	0	0
1.17	364.223	726.432	[M+H+H]2+	FALSE						0	0	0	0	0	0	846	946	2098	0	0	0
1.17	493.283	984.552	[M+H+H]2+	FALSE						198	132	0	0	0	0	0	0	0	1178	0	0
1.17	453.277	904.539	[M+H+H]2+	FALSE						0	0	0	0	868	0	1356	0	2650	0	0	0
1.18	732.447	1462.88	[M+H+H]2+	FALSE						0	0	0	0	986	918	0	660	1450	0	0	0
1.18	775.47	1548.92	[M+H+H]2+	FALSE						0	0	0	882	1688	0	0	774	1626	0	0	0
1.18	239.2	476.386	[M+H+H]2+	FALSE						0	0	0	0	596	0	0	928	1664	0	0	0
1.18	665.226	664.219	[M+H]+	FALSE		C15H40N18O2S5	SmartFormula - mzdev: -0.0000 mSigma: Infinity,	20000		0	0	0	916	1464	1250	0	0	0	0	0	0
1.18	537.388	536.38	[M+H]+	FALSE		C19H48N14O2S	SmartFormula - mzdev: -0.0001 mSigma: Infinity,	20000		0	0	0	0	1470	1392	0	1106	1728	0	0	0
1.18	480.282	958.549	[M+H+H]2+	FALSE						0	0	0	0	0	0	532	1620	1372	0	0	0
1.18	577.429	1152.84	[M+H+H]2+	FALSE						0	0	0	2486	2202	1832	0	0	0	0	0	0
1.18	779.469	778.462	[M+H]+	FALSE						0	0	0	0	1628	1232	648	904	0	0	0	0
1.18	751.438	750.43	[M+H]+	FALSE						0	0	0	0	1312	1042	0	738	0	0	0	0
1.18	538.325	1074.63	[M+H+H]2+	FALSE						0	0	0	0	0	0	892	1514	1884	0	0	0
1.19	430.252	858.489	[M+H+H]2+	FALSE		C28H80N3O23S	SmartFormula - mzdev: -0.0008 mSigma: 2.98,	20200		0	0	0	704	882	0	0	0	996	5414	0	0
1.19	637.822	1273.63	[M+H+H]2+	TRUE		C67H100N7O7PS4	SmartFormula - mzdev: -0.0008 mSigma: 14.65,	20200		148	192	0	0	0	0	0	0	0	6550	788	0
1.19	820.596	819.589	[M+H]+	FALSE						0	0	0	784	1174	1100	0	0	1096	0	0	0
1.2	500.301	998.588	[M+H+H]2+	FALSE						0	0	0	2096	4522	2728	726	964	0	1418	0	0
1.2	466.168	465.161	[M+H]+	TRUE		C19H29O13	SmartFormula - mzdev: 0.0003 mSigma: 11.70,	20200		5900	5410	0	0	0	0	0	0	0	0	2108	1600
1.2	501.136	500.129	[M+H]+	FALSE		C35H18NO3	SmartFormula - mzdev: -0.0000 mSigma: Infinity,	20000		128	134	0	0	0	0	0	0	0	0	1782	0
1.21	776.572	775.564	[M+H]+	FALSE						0	0	0	1564	2344	1762	0	0	1340	0	0	0
1.21	569.924	1137.83	[M+H+H]2+	FALSE						0	0	0	1894	2350	1846	0	0	0	0	0	0
1.22	885.509	884.501	[M+H]+	FALSE		C52H72N2O8S	SmartFormula - mzdev: 0.0006 mSigma: 10.43,	20200		0	0	0	1014	2562	2722	0	0	0	0	0	0
1.22	434.41	433.403	[M+H]+	FALSE		C27H51N3O	SmartFormula - mzdev: -0.0001 mSigma: Infinity,	20000		0	0	0	1020	2132	1268	0	0	0	0	0	0
1.22	305.248	608.481	[M+H+H]2+	FALSE						0	0	0	4358	3368	0	0	2268	0	0	0	0
1.22	557.294	1112.57	[M+H+H]2+	FALSE						0	0	0	0	746	878	844	0	4212	0	0	0
1.23	878.636	877.629	[M+H]+	FALSE						0	0	0	0	0	1592	0	652	2578	0	0	0
1.23	543.313	1084.61	[M+H+H]2+	FALSE						86	146	0	0	0	0	1422	808	0	0	0	0
1.24	654.306	1306.6	[M+H+H]2+	FALSE						0	74	0	1592	2878	1086	0	0	0	1320	0	0
1.24	684.257	683.25	[M+H]+	TRUE		C17H35N18O10S	SmartFormula - mzdev: -0.0008 mSigma: 7.79,	20200		0	62	0	0	0	0	0	0	0	0	1722	13416
1.24	293.247	584.479	[M+H+H]2+	FALSE						0	0	0	1368	710	0	0	1818	2126	0	0	0
1.25	585.35	584.343	[M+H]+	FALSE		C22H68N2S7	SmartFormula - mzdev: -0.0001 mSigma: Infinity,	20000		0	0	0	0	586	0	1976	2428	1390	0	0	0
1.25	600.467	599.46	[M+H]+	TRUE		C23H60N12O4P	SmartFormula - mzdev: 0.0002 mSigma: 30.15,	20100		0	0	0	4786	9678	0	0	2166	0	0	0	0
1.25	858.474	857.467	[M+H]+	TRUE		C47H72NO9PS	SmartFormula - mzdev: 0.0002 mSigma: 11.43,	20200		0	0	0	0	804	0	6692	632	658	0	0	0
1.25	418.318	834.622	[M+H+H]2+	FALSE						0	0	0	750	1044	850	0	558	1778	0	0	0
1.25	606.45	1210.89	[M+H+H]2+	FALSE						0	0	0	2888	1640	1636	0	0	0	0	0	0
1.26	411.925	821.835	[M+H+H]2+	TRUE						98	54	0	0	0	0	0	0	0	2144	0	0
1.27	607.458	1212.9	[M+H+H]2+	FALSE		C68H117N12O5P	SmartFormula - mzdev: 0.0002 mSigma: 9.84,	20200		0	0	0	0	4880	3630	0	672	0	0	0	0
1.27	832.632	831.625	[M+H]+	FALSE						0	0	0	1280	1616	794	0	0	0	0	0	0
1.27	343.28	684.546	[M+H+H]2+	FALSE						0	0	0	0	812	0	0	1032	742	0	0	0
1.27	401.719	801.423	[M+H+H]2+	FALSE						98	122	0	0	0	0	0	0	0	1184	0	0
1.28	567.364	1132.71	[M+H+H]2+	FALSE						0	0	0	1550	1866	1426	0	1604	1854	0	0	0
1.28	443.384	442.377	[M+H]+	FALSE		C25H50N2O4	SmartFormula - mzdev: -0.0002 mSigma: Infinity,	20000		0	0	0	2684	2258	1160	0	1600	1508	0	0	0
1.29	587.348	1172.68	[M+H+H]2+	FALSE						0	0	0	0	0	0	986	1012	628	0	0	0
1.24	611.367	612.375	[M-H]-, [M+H]+	TRUE		C30H42N15	SmartFormula - mzdev: -0.0001 mSigma: 42.39,	20100		0	0	0	0	1348	852	0	5704	5424	0	0	0
1.29	682.139	681.132	[M+H]+	FALSE		C26H36NO14PS2	SmartFormula - mzdev: 0.0000 mSigma: Infinity,	20000		1034	690	0	0	0	0	0	0	0	0	0	822
1.3	819.476	1636.94	[M+H+H]2+	FALSE						0	0	0	0	1004	0	738	618	1066	0	0	0
1.3	616.384	1230.75	[M+H+H]2+	FALSE						0	0	0	1592	1354	0	0	1338	1936	0	0	0
1.3	1012.59	1011.58	[M+H]+	FALSE						0	0	0	1334	1230	1812	0	0	686	0	0	0
1.3	1013.6	1012.59	[M+H]+	FALSE		C41H91N9O13PS2	SmartFormula - mzdev: -0.0000 mSigma: Infinity,	20000		0	0	0	846	1056	1428	0	0	0	0	0	0
1.31	496.42	495.413	[M+H]+	FALSE						0	0	0	1558	2318	886	0	2290	4220	0	0	0
1.31	485.736	484.729	[M+H]+	FALSE						0	0	0	2046	2128	5858	0	0	0	0	0	0
1.32	485.633	484.626	[M+H]+	FALSE		C28H78N5	SmartFormula - mzdev: -0.0002 mSigma: Infinity,	20000		0	0	0	4418	5428	11672	0	0	0	0	0	0
1.32	485.49	484.482	[M+H]+	FALSE		C27H68N2S2	SmartFormula - mzdev: -0.0001 mSigma: Infinity,	20000		0	0	0	12814	14276	20586	0	0	1768	0	0	0
1.32	761.438	760.431	[M+H]+	FALSE						0	0	0	0	0	0	754	776	1082	0	0	0
1.32	938.57	937.563	[M+H]+	FALSE		C33H79N17O10S2	SmartFormula - mzdev: -0.0007 mSigma: 16.81,	20100		0	0	0	966	1798	1454	0	1768	2530	0	0	0
1.32	615.368	614.361	[M+H]+	FALSE		C24H54N8O6S2	SmartFormula - mzdev: -0.0000 mSigma: Infinity,	20000		0	0	0	0	926	1020	904	0	0	0	0	0
1.32	994.576	993.569	[M+H]+	FALSE		C44H79N14O8P2	SmartFormula - mzdev: -0.0003 mSigma: 8.66,	20200		0	0	0	5928	6558	10074	0	1678	1916	0	0	0
1.32	287.177	572.34	[M+H+H]2+	FALSE		C17H45N14O6P	SmartFormula - mzdev: 0.0007 mSigma: 23.91,	20100		516	498	0	0	0	0	0	0	0	2502	0	0
1.32	485.596	484.588	[M+H]+	FALSE		C26H78NO5	SmartFormula - mzdev: 0.0003 mSigma: Infinity,	20000		0	0	0	3188	4140	9590	0	0	0	0	0	0
1.33	703.416	702.408	[M+H]+	FALSE		C26H73NO11PS3	SmartFormula - mzdev: -0.0001 mSigma: 15.30,	20100		0	0	0	0	0	0	726	3192	4184	0	0	0
1.33	485.427	484.419	[M+H]+	FALSE		C22H58N7S2	SmartFormula - mzdev: -0.0001 mSigma: Infinity,	20000		0	0	0	982	1340	1558	0	0	668	0	0	0
1.33	302.187	301.18	[M+H]+	FALSE		C11H29N2O5S	SmartFormula - mzdev: 0.0001 mSigma: Infinity,	20000		840	0	0	0	0	0	0	0	0	1116	1380	0
1.33	546.343	545.336	[M+H]+	FALSE						0	0	0	4192	6112	5424	0	5114	4932	0	0	0
1.33	529.326	528.318	[M+H]+	FALSE		C16H49N8O7PS	SmartFormula - mzdev: -0.0000 mSigma: Infinity,	20000		0	0	0	11180	11292	12116	0	3334	3958	0	0	0
1.34	360.362	359.355	[M+H]+	FALSE		C25H45N	SmartFormula - mzdev: -0.0000 mSigma: 22.38,	20100		0	0	0	0	578	778	0	0	2602	0	0	0
1.34	654.375	653.368	[M+H]+	FALSE						0	0	0	666	770	0	0	1988	2116	0	0	0
1.34	664.384	663.376	[M+H]+	FALSE						0	0	0	674	824	0	0	774	1760	0	0	0
1.34	550.446	549.439	[M+H]+	FALSE		C25H63N3O7S	SmartFormula - mzdev: 0.0002 mSigma: Infinity,	20000		0	0	0	0	1378	0	0	1350	1132	0	0	0
1.34	945.568	1889.12	[M+H+H]2+	FALSE						0	0	0	1040	1132	0	0	0	626	0	0	0
1.34	572.358	571.351	[M+H]+	FALSE		C32H43N8O2	SmartFormula - mzdev: -0.0003 mSigma: 43.60,	20100		0	0	0	0	6498	7528	0	2736	3134	0	0	0
1.34	428.373	427.365	[M+H]+	FALSE		C25H49NO4	SmartFormula - mzdev: -0.0006 mSigma: 29.19,	20100		0	0	0	1264	1182	6438	0	2422	8664	0	0	0
1.35	605.87	1209.73	[M+H+H]2+	FALSE		C61H83N27O	SmartFormula - mzdev: -0.0006 mSigma: 16.25,	20100		0	0	0	3694	5776	3584	0	2420	3552	0	0	0
1.35	774.458	773.451	[M+H]+	FALSE		C40H69O12S	SmartFormula - mzdev: 0.0000 mSigma: Infinity,	20000		0	0	0	0	0	0	828	998	1336	0	0	0
1.35	432.21	431.203	[M+H]+	FALSE		C18H33N5O3S2	SmartFormula - mzdev: 0.0001 mSigma: Infinity,	20000		574	184	0	0	0	0	696	0	0	0	2358	0
1.36	513.419	512.412	[M+H]+	FALSE		C19H46N17	SmartFormula - mzdev: -0.0001 mSigma: Infinity,	20000		0	0	0	1660	2558	1610	0	1054	1982	0	0	0
1.36	356.07	710.126	[M+H+H]2+	FALSE						0	0	0	2998	1736	4134	0	1984	1914	0	0	0
1.36	702.535	701.527	[M+H]+	FALSE						0	0	0	2798	5454	5274	0	1380	7550	0	0	0
1.37	756.467	1510.92	[M+H+H]2+	FALSE						0	0	0	0	0	0	720	778	1104	0	0	0
1.37	498.282	497.275	[M+H]+	FALSE		C25H43N3O3S2	SmartFormula - mzdev: -0.0000 mSigma: Infinity,	20000		0	0	0	848	1760	708	886	0	0	0	0	0
1.37	636.478	1270.94	[M+H+H]2+	FALSE		C45H115N36O3PS	SmartFormula - mzdev: 0.0001 mSigma: 37.81,	20100		0	0	0	3200	5294	2490	0	698	0	0	0	0
1.37	419.177	418.17	[M+H]+	FALSE		C12H37NO8PS2	SmartFormula - mzdev: 0.0001 mSigma: Infinity,	20000		204	242	0	0	0	0	0	0	0	0	656	1510
1.37	513.291	512.284	[M+H]+	FALSE		C16H44N6O10S	SmartFormula - mzdev: 0.0000 mSigma: Infinity,	20000		0	0	0	1726	2646	2248	632	1038	1158	0	0	0
1.37	635.973	634.966	[M+H]+	FALSE		C29H17NO6S5	SmartFormula - mzdev: 0.0000 mSigma: Infinity,	20000		0	0	0	1260	1030	744	0	0	0	0	0	0
1.37	324.193	646.371	[M+H+H]2+	FALSE						234	128	0	0	0	0	0	1876	1594	0	0	0
1.37	457.302	912.59	[M+H+H]2+	FALSE						0	0	0	0	0	0	1062	1150	1132	0	0	0
1.38	575.337	574.33	[M+H]+	FALSE		C17H45N13O7P	SmartFormula - mzdev: -0.0000 mSigma: Infinity,	20000		0	0	0	1036	1190	1050	754	812	0	0	0	0
1.38	472.936	471.929	[M+H]+	TRUE						420	106	0	0	0	0	0	0	0	0	1504	2562
1.38	813.55	812.543	[M+H]+	FALSE		C27H81N12O9PS2	SmartFormula - mzdev: 0.0000 mSigma: Infinity,	20000		0	0	0	0	0	1190	0	756	1156	0	0	0
1.39	923.581	922.574	[M+H]+	FALSE						0	0	0	1756	3456	2624	0	1296	1830	0	0	0
1.39	559.352	1116.69	[M+H+H]2+	FALSE						94	46	0	0	0	0	630	836	1100	0	0	0
1.39	445.278	888.541	[M+H+H]2+	FALSE						0	138	0	0	0	0	694	1478	1670	0	0	0
1.4	625.382	624.375	[M+H]+	FALSE		C28H51N9O5P	SmartFormula - mzdev: -0.0005 mSigma: 42.49,	20100		0	0	0	772	620	0	0	2914	3496	0	0	0
1.4	430.121	429.114	[M+H]+	FALSE		C19H26O7PS	SmartFormula - mzdev: -0.0000 mSigma: Infinity,	20000		70	0	0	0	0	0	0	0	0	0	994	1798
1.41	361.21	720.406	[M+H+H]2+	FALSE						116	250	0	0	0	0	0	1290	1182	0	0	0
1.41	614.483	613.476	[M+H]+	FALSE		C22H65N10O7S	SmartFormula - mzdev: 0.0001 mSigma: 4.11,	20200		0	0	0	6400	10062	9882	0	2164	12482	0	0	0
1.41	638.818	637.811	[M+H]+	FALSE		C13H6N10O3S9	SmartFormula - mzdev: -0.0002 mSigma: Infinity,	20000		0	244	0	0	0	0	0	0	0	0	1082	796
1.42	163.06	162.053	[M+H]+	TRUE		C6H10O5	SmartFormula - mzdev: -0.0001 mSigma: Infinity,	20000		1516	1390	0	0	0	0	0	0	0	0	0	1286
1.42	989.533	988.526	[M+H]+	FALSE		C56H80NO10P2	SmartFormula - mzdev: -0.0000 mSigma: Infinity,	20000		0	0	0	806	1340	1386	0	0	0	0	0	0
1.42	434.347	866.679	[M+H+H]2+	FALSE						0	0	0	802	2432	864	0	894	0	0	0	0
1.43	273.874	274.881	[M-H]-, [M+H]+	FALSE		C8H3OS5	SmartFormula - mzdev: 0.0024 mSigma: Infinity,	10000		148	0	196	0	0	0	0	0	0	0	1340	1582
1.42	864.529	863.522	[M+H]+	FALSE						0	0	0	716	0	0	0	1636	1186	0	0	0
1.43	258.145	514.276	[M+H+H]2+	FALSE						1040	890	0	0	0	0	0	676	602	0	0	0
1.43	279.666	278.659	[M+H]+	FALSE						1568	208	0	0	0	0	0	0	0	0	988	0
1.43	988.538	987.531	[M+H]+	FALSE		C40H80N10O14PS	SmartFormula - mzdev: -0.0004 mSigma: 4.87,	20200		0	0	0	750	0	0	0	8768	7912	0	0	0
1.43	654.49	653.483	[M+H]+	FALSE						0	0	0	788	0	922	0	1072	1026	0	0	0
1.43	383.375	382.368	[M+H]+	FALSE		C22H46N4O	SmartFormula - mzdev: 0.0004 mSigma: Infinity,	20000		0	0	0	1402	2718	1746	0	1034	858	0	0	0
1.43	868.379	867.372	[M+H]+	TRUE						558	488	0	0	0	0	0	0	0	0	3774	2908
1.43	627.48	626.473	[M+H]+	FALSE						0	0	0	3576	3584	3820	0	1986	2604	0	0	0
1.44	665.499	1328.98	[M+H+H]2+	FALSE		C57H123N27O7P	SmartFormula - mzdev: 0.0000 mSigma: 13.43,	20200		0	0	0	3314	4014	2514	0	566	914	0	0	0
1.44	542.322	1082.63	[M+H+H]2+	FALSE						0	0	0	0	696	554	1036	0	0	0	0	0
1.44	1075.6	1074.59	[M+H]+	FALSE		C57H82N6O14	SmartFormula - mzdev: 0.0000 mSigma: Infinity,	20000		0	0	0	1290	1484	1082	0	1082	1064	0	0	0
1.44	383.192	764.369	[M+H+H]2+	FALSE						0	242	0	0	0	0	1602	1450	1138	0	0	0
1.44	1144.57	1143.56	[M+H]+	FALSE		C26H79N24O26	SmartFormula - mzdev: 0.0010 mSigma: 32.44,	20100		0	0	0	4322	10846	7094	0	1324	1688	0	0	0
1.39	374.086	375.093	[M-H]-, [M+H]+	FALSE		C10H16N8O6P	SmartFormula - mzdev: -0.0000 mSigma: 16.53,	20100		6756	7238	6464	0	0	0	0	0	0	0	8730	8622
1.44	570.457	569.45	[M+H]+	FALSE		C34H59N5S	SmartFormula - mzdev: 0.0007 mSigma: 23.36,	20100		0	0	0	5504	7234	8098	0	2094	13178	0	0	0
1.44	756.175	755.168	[M+H]+	FALSE		C16H25N19O17	SmartFormula - mzdev: -0.0000 mSigma: Infinity,	20000		216	464	0	0	0	0	0	0	0	0	0	1046
1.44	425.688	424.681	[M+H]+	FALSE						910	1200	0	0	0	0	0	0	0	0	1272	920
1.44	417.205	832.395	[M+H+H]2+	FALSE		C20H59N20O10P3	SmartFormula - mzdev: 0.0002 mSigma: 37.13,	20100		1842	1368	0	0	0	0	0	0	0	0	0	1826
1.45	422.24	842.466	[M+H+H]2+	FALSE						92	104	0	0	0	0	4906	1042	686	0	0	0
1.45	666.502	665.495	[M+H]+	FALSE		C29H74N6O4PS2	SmartFormula - mzdev: 0.0000 mSigma: Infinity,	20000		0	0	0	1136	1122	736	0	0	0	0	0	0
1.45	717.11	716.103	[M+H]+	FALSE		C25H18N16O7P2	SmartFormula - mzdev: 0.0006 mSigma: 39.75,	20100		330	392	0	0	0	0	0	0	0	0	0	3288
1.46	695.134	694.127	[M+H]+	TRUE		C23H36O20P2	SmartFormula - mzdev: -0.0006 mSigma: 6.32,	20200		3362	3076	0	0	0	0	0	0	0	0	0	19778
1.46	474.933	473.926	[M+H]+	FALSE		C22H6N2O3S4	SmartFormula - mzdev: -0.0000 mSigma: Infinity,	20000		212	246	0	0	0	0	0	0	0	0	1094	1686
1.46	326.124	325.116	[M+H]+	FALSE		C14H13N8O2	SmartFormula - mzdev: 0.0002 mSigma: 13.66,	20200		68	0	0	0	0	0	0	0	0	0	932	15582
1.46	527.301	1052.59	[M+H+H]2+	FALSE						0	0	0	940	1620	1738	684	984	848	0	0	0
1.46	341.206	680.398	[M+H+H]2+	FALSE						284	0	0	0	0	0	1134	722	0	0	0	0
1.47	983.444	982.437	[M+H]+	FALSE						0	0	0	3122	7068	2402	0	0	0	0	0	0
1.47	727.273	726.266	[M+H]+	FALSE		C21H28N25O6	SmartFormula - mzdev: 0.0002 mSigma: 36.64,	20100		0	0	0	6640	6432	6618	0	1010	972	0	0	0
1.47	637.652	636.645	[M+H]+	FALSE		C30H78N13O	SmartFormula - mzdev: -0.0001 mSigma: Infinity,	20000		0	0	0	1900	6130	3332	0	0	0	0	0	0
1.47	863.244	862.237	[M+H]+	FALSE		C20H41N20O13P3	SmartFormula - mzdev: -0.0007 mSigma: 43.74,	20100		0	0	0	1834	1864	1704	0	0	0	0	0	0
1.47	656.81	655.803	[M+H]+	FALSE						0	48	0	15910	20454	19220	0	1788	1988	0	0	0
1.48	977.433	1952.85	[M+H+H]2+	TRUE		C92H153NO27P7S	SmartFormula - mzdev: -0.0001 mSigma: 10.34,	20200		0	0	0	11992	17394	18982	0	0	0	0	0	0
1.48	655.059	654.052	[M+H]+	FALSE						0	0	0	16524	24832	22048	0	0	0	0	0	0
1.48	343.995	342.987	[M+H]+	FALSE		C18H5N3OS2	SmartFormula - mzdev: 0.0000 mSigma: Infinity,	20000		172	308	0	0	0	0	0	0	0	0	0	1268
1.48	931.231	930.223	[M+H]+	FALSE		C34H45N17O3PS5	SmartFormula - mzdev: -0.0000 mSigma: Infinity,	20000		0	0	0	1090	980	1002	0	0	0	0	0	0
1.48	705.342	704.335	[M+H]+	FALSE		C22H39N23O3P	SmartFormula - mzdev: -0.0002 mSigma: 34.27,	20100		50	90	0	2578	2140	2286	0	0	0	0	0	1084
1.48	525.18	524.173	[M+H]+	FALSE		C19H44N2O2S6	SmartFormula - mzdev: 0.0000 mSigma: Infinity,	20000		0	0	0	1314	1796	1666	0	0	834	0	0	0
1.48	972.478	1942.94	[M+H+H]2+	TRUE		C84H109N51O3PS	SmartFormula - mzdev: -0.0001 mSigma: 16.31,	20100		0	0	0	53982	156120	108012	0	0	1624	0	0	0
1.48	974.955	1947.9	[M+H+H]2+	TRUE		C99H31O32P7	SmartFormula - mzdev: 0.0001 mSigma: 5.65,	20200		0	0	0	20534	42006	33036	0	684	644	0	0	0
1.48	648.298	1294.58	[M+H+H]2+	FALSE						0	262	0	1512	1796	1956	0	0	0	0	0	0
1.48	985.921	984.913	[M+H]+	FALSE						0	0	0	3328	5958	3042	0	0	0	0	0	0
1.49	526.431	525.424	[M+H]+	TRUE		C24H51N11O2	SmartFormula - mzdev: 0.0010 mSigma: 28.70,	20100		0	0	0	6188	7868	7862	0	2782	13258	0	0	0
1.49	918.227	917.219	[M+H]+	FALSE						56	344	0	0	0	0	0	0	0	0	0	2636
1.49	333.966	332.959	[M+H]+	FALSE						236	212	0	0	0	0	0	0	0	0	0	1332
1.49	811.18	810.173	[M+H]+	FALSE		C18H31N21O11P3	SmartFormula - mzdev: 0.0002 mSigma: 41.68,	20100		116	164	0	0	0	0	0	0	0	0	0	2294
1.49	638.023	637.016	[M+H]+	FALSE						0	0	0	20140	27414	24268	0	0	0	0	0	0
1.49	972.982	971.975	[M+H]+	FALSE		C52H133N5O5S2	SmartFormula - mzdev: 0.0000 mSigma: Infinity,	20000		0	0	0	54106	156120	108012	0	1756	1624	0	0	0
1.49	332.237	662.459	[M+H+H]2+	FALSE						216	164	0	0	0	0	0	1126	1260	0	0	0
1.49	795.26	794.252	[M+H]+	FALSE		C22H41N18O9P3	SmartFormula - mzdev: 0.0005 mSigma: 37.97,	20100		0	0	0	2152	1946	2406	0	0	0	0	0	0
1.49	738.425	737.418	[M+H]+	FALSE						0	0	0	1600	1604	1478	0	1066	834	0	0	0
1.49	667.274	1332.53	[M+H+H]2+	FALSE		C39H71N35O15PS	SmartFormula - mzdev: 0.0007 mSigma: 39.07,	20100		0	0	0	2700	2912	1484	0	0	0	0	0	0
1.49	637.815	636.808	[M+H]+	FALSE		C15H14N2O6PS9	SmartFormula - mzdev: 0.0001 mSigma: Infinity,	20000		0	0	0	1046	2510	1536	0	0	0	0	0	570
1.5	409.111	408.103	[M+H]+	TRUE		C11H19N7O8P	SmartFormula - mzdev: 0.0001 mSigma: 17.26,	20100		3606	3488	0	0	0	0	0	0	0	0	8960	13212
1.5	724.371	723.364	[M+H]+	FALSE		C28H37N25	SmartFormula - mzdev: -0.0026 mSigma: 48.28,	10100		0	0	0	2916	2822	2628	0	1084	1000	0	0	0
1.5	416.195	830.375	[M+H+H]2+	FALSE						418	386	0	0	0	0	0	0	0	0	558	1372
1.5	336.048	335.041	[M+H]+	TRUE		C10H8N8O4P	SmartFormula - mzdev: -0.0000 mSigma: Infinity,	20000		804	1106	0	0	0	0	0	0	0	0	984	1230
1.5	942.592	941.585	[M+H]+	FALSE						0	0	0	1008	0	744	0	0	758	0	0	0
1.5	416.712	415.705	[M+H]+	FALSE						200	290	0	0	0	0	0	0	0	2016	1030	882
1.5	1104.6	1103.59	[M+H]+	FALSE		C44H85N18O9P2S	SmartFormula - mzdev: -0.0001 mSigma: 8.54,	20200		0	0	0	1518	5342	2910	0	1758	1974	0	0	0
1.5	312.363	311.355	[M+H]+	FALSE		C21H45N	SmartFormula - mzdev: 0.0002 mSigma: Infinity,	20000		0	0	0	1074	752	666	0	832	1174	0	0	0
1.5	211.169	420.324	[M+H+H]2+	FALSE						0	0	0	0	0	0	3326	1582	624	0	0	0
1.5	772.357	771.35	[M+H]+	TRUE		C43H51N2O11	SmartFormula - mzdev: 0.0000 mSigma: 10.06,	20200		0	0	0	7942	6448	8614	0	2786	2442	0	0	0
1.5	479.681	957.348	[M+H+H]2+	FALSE		C21H61N22O11S5	SmartFormula - mzdev: -0.0009 mSigma: 48.26,	20100		310	186	0	0	0	0	0	0	0	0	0	1898
1.5	492.914	491.907	[M+H]+	FALSE						94	292	0	0	0	0	0	0	0	0	1712	1290
1.5	681.342	680.335	[M+H]+	FALSE		C18H54N10O13P2	SmartFormula - mzdev: -0.0000 mSigma: Infinity,	20000		0	0	0	5092	3676	4874	0	1608	1392	0	0	0
1.51	768.396	767.388	[M+H]+	FALSE						0	0	0	1024	940	886	0	0	0	0	0	0
1.51	695.358	694.351	[M+H]+	FALSE		C43H50O8	SmartFormula - mzdev: 0.0000 mSigma: Infinity,	20000		0	0	0	4800	4224	4356	0	1806	1784	0	0	0
1.51	1049.67	1048.66	[M+H]+	FALSE						0	0	0	752	1344	560	0	744	0	0	0	0
1.52	697.346	696.339	[M+H]+	TRUE		C53H44O	SmartFormula - mzdev: 0.0009 mSigma: 9.77,	20200		0	0	0	6002	5780	6644	0	0	0	0	0	0
1.52	463.71	925.405	[M+H+H]2+	TRUE						150	326	0	0	0	0	0	0	0	0	0	2416
1.52	425.88	424.873	[M+H]+	FALSE		C9H14O3PS7	SmartFormula - mzdev: 0.0000 mSigma: Infinity,	20000		0	1264	0	0	0	0	0	0	0	0	652	1026
1.53	1019.57	1018.56	[M+H]+	FALSE						0	0	0	1404	1896	2152	0	0	0	0	0	0
1.53	694.015	693.008	[M+H]+	FALSE		C22H11N14O8P2S	SmartFormula - mzdev: -0.0000 mSigma: Infinity,	20000		0	0	0	1006	1190	690	0	0	0	0	0	0
1.53	752.376	751.369	[M+H]+	FALSE		C37H68O5PS4	SmartFormula - mzdev: 0.0000 mSigma: Infinity,	20000		0	0	0	992	828	1004	0	0	0	0	0	0
1.53	460.204	459.197	[M+H]+	TRUE		C19H41NO3S4	SmartFormula - mzdev: -0.0000 mSigma: Infinity,	20000		0	1100	0	0	0	0	0	0	0	0	2348	4188
1.53	389.203	776.392	[M+H+H]2+	FALSE						0	550	0	0	0	0	2474	0	0	0	718	1544
1.53	660.053	659.046	[M+H]+	FALSE		C20H27N4O13S4	SmartFormula - mzdev: 0.0000 mSigma: Infinity,	20000		168	242	0	0	0	0	0	0	0	0	1010	1164
1.53	510.399	509.392	[M+H]+	FALSE		C25H57N4O2S2	SmartFormula - mzdev: -0.0001 mSigma: Infinity,	20000		0	0	0	816	864	756	0	1610	2098	0	0	0
1.53	387.27	386.263	[M+H]+	FALSE		C23H36N3S	SmartFormula - mzdev: 0.0002 mSigma: Infinity,	20000		0	78	0	0	0	0	512	1500	1502	0	0	766
1.54	616.052	1845.13	[M+H+H2]3+	FALSE						0	0	0	596	1168	820	0	0	1288	0	0	0
1.54	462.022	461.015	[M+H]+	FALSE		C12H20N3O8PS3	SmartFormula - mzdev: 0.0000 mSigma: Infinity,	20000		568	886	0	0	0	0	0	0	0	0	0	1056
1.55	339.07	338.063	[M+H]+	FALSE		C14H16N3O3S2	SmartFormula - mzdev: -0.0002 mSigma: Infinity,	20000		188	370	0	0	0	0	0	0	0	0	0	1050
1.56	693.513	1385.01	[M+H+H]2+	FALSE						0	0	0	2682	1256	884	0	796	664	0	0	0
1.56	621.311	620.303	[M+H]+	FALSE		C28H32N18	SmartFormula - mzdev: -0.0023 mSigma: 45.99,	10100		0	0	0	1698	2726	2244	0	0	0	0	0	0
1.56	594.148	593.141	[M+H]+	FALSE		C14H43N9S8	SmartFormula - mzdev: -0.0000 mSigma: Infinity,	20000		266	90	0	0	0	0	0	0	0	0	866	1110
1.56	729.304	728.297	[M+H]+	FALSE		C39H53O7PS2	SmartFormula - mzdev: -0.0000 mSigma: Infinity,	20000		302	248	0	0	0	0	0	0	0	0	1122	1798
1.56	290.224	289.217	[M+H]+	FALSE		C19H29O2	SmartFormula - mzdev: 0.0000 mSigma: 15.40,	20100		0	0	0	2276	1750	1660	0	1980	2298	0	0	0
1.57	694.521	1387.03	[M+H+H]2+	FALSE		C57H34NO37PS	SmartFormula - mzdev: -0.0002 mSigma: 3.99,	20200		0	0	0	2682	4390	3092	0	848	802	0	0	0
1.57	624.076	623.069	[M+H]+	FALSE						982	1108	0	0	0	0	0	0	0	0	996	2526
1.57	523.319	1044.62	[M+H+H]2+	FALSE						0	0	0	0	744	0	622	728	1072	0	0	0
1.57	465.377	928.74	[M+H+H]2+	FALSE						0	0	0	0	1606	0	0	1294	1666	0	0	0
1.58	381.194	760.374	[M+H+H]2+	FALSE		C19H57N17O9P3	SmartFormula - mzdev: -0.0001 mSigma: 32.70,	20100		0	184	0	0	0	0	0	0	0	0	840	4012
1.58	318.166	634.317	[M+H+H]2+	FALSE						1208	0	0	0	0	0	0	0	0	0	622	542
1.58	696.374	695.367	[M+H]+	FALSE		C46H51N2O2S	SmartFormula - mzdev: -0.0001 mSigma: Infinity,	20000		0	0	0	0	0	764	0	1344	2598	0	0	0
1.59	374.255	746.496	[M+H+H]2+	FALSE						0	0	0	0	0	0	858	1240	1178	0	0	0
1.59	358.368	357.361	[M+H]+	TRUE		C22H47NO2	SmartFormula - mzdev: -0.0001 mSigma: 2.65,	20200		0	0	0	26556	12682	38198	0	19058	28242	0	0	0
1.59	243.171	484.327	[M+H+H]2+	FALSE						0	0	0	0	0	0	1864	1556	1960	0	0	0
1.6	595.489	594.482	[M+H]+	FALSE		C31H66N2O8	SmartFormula - mzdev: 0.0000 mSigma: Infinity,	20000		94	0	0	0	0	0	0	976	1228	0	0	0
1.61	823.53	822.523	[M+H]+	FALSE						0	0	0	972	4176	2220	0	0	0	0	0	0
1.61	457.289	912.564	[M+H+H]2+	FALSE						0	0	0	0	0	0	586	1072	852	0	0	0
1.61	195.123	194.115	[M+H]+	FALSE		C8H18O5	SmartFormula - mzdev: 0.0001 mSigma: 9.24,	20200		464	692	0	4302	7182	5862	1562	2394	2820	1244	668	0
1.62	616.387	615.38	[M+H]+	FALSE		C31H67OS5	SmartFormula - mzdev: -0.0000 mSigma: Infinity,	20000		0	0	0	696	1520	1180	0	1148	1530	0	0	0
1.62	403.23	402.223	[M+H]+	FALSE		C16H30N6O6	SmartFormula - mzdev: 0.0001 mSigma: Infinity,	20000		532	588	0	0	0	0	0	944	0	0	1272	1170
1.63	362.927	361.919	[M+H]+	FALSE		C7H10N2O5S5	SmartFormula - mzdev: -0.0001 mSigma: Infinity,	20000		0	0	0	1242	1382	1210	0	0	0	0	0	0
1.63	655.511	654.504	[M+H]+	TRUE		C38H73NO3PS	SmartFormula - mzdev: -0.0002 mSigma: 13.70,	20200		0	0	0	7336	20332	20718	0	958	1124	0	0	0
1.63	611.091	610.084	[M+H]+	FALSE		C14H36N5O9S6	SmartFormula - mzdev: 0.0000 mSigma: Infinity,	20000		180	268	0	0	0	0	0	0	0	0	1296	0
1.63	450.01	449.003	[M+H]+	FALSE		C21H5N8OS2	SmartFormula - mzdev: -0.0000 mSigma: Infinity,	20000		126	422	0	0	0	0	0	0	0	0	1296	0
1.63	618.504	617.496	[M+H]+	FALSE						0	0	0	1466	0	0	0	1948	1728	0	0	0
1.64	683.093	682.086	[M+H]+	FALSE		C29H28N7O3S5	SmartFormula - mzdev: -0.0000 mSigma: Infinity,	20000		754	594	0	0	0	0	0	0	0	0	1184	0
1.64	526.225	525.217	[M+H]+	FALSE		C23H36N5O5PS	SmartFormula - mzdev: -0.0000 mSigma: Infinity,	20000		842	550	0	0	0	0	0	0	0	0	1104	1418
1.64	478.063	477.056	[M+H]+	FALSE		C20H5N12O4	SmartFormula - mzdev: -0.0000 mSigma: Infinity,	20000		814	934	0	0	0	0	0	0	0	0	940	1606
1.65	592.361	1182.71	[M+H+H]2+	FALSE		C55H104N15O3S5	SmartFormula - mzdev: 0.0008 mSigma: 41.03,	20100		0	0	0	0	2030	1454	704	554	752	0	0	0
1.65	760.576	759.568	[M+H]+	FALSE		C26H79N16O3S3	SmartFormula - mzdev: 0.0000 mSigma: Infinity,	20000		0	0	0	830	1506	1218	0	0	1086	0	0	0
1.65	739.563	1477.11	[M+H+H]2+	FALSE						572	128	0	0	0	0	0	0	0	0	1032	0
1.65	763.035	762.028	[M+H]+	FALSE		C35H13N11O5PS2	SmartFormula - mzdev: -0.0000 mSigma: Infinity,	20000		386	198	0	0	0	0	0	0	0	0	1988	0
1.65	809.276	1616.54	[M+H+H]2+	FALSE						372	224	0	0	0	0	0	0	0	0	2170	0
1.65	1022.13	2042.25	[M+H+H]2+	FALSE						348	164	0	0	0	0	0	0	0	0	1416	0
1.65	722.534	1443.05	[M+H+H]2+	FALSE						0	0	0	1194	1508	2986	0	0	0	0	0	0
1.65	294.939	293.932	[M+H]+	FALSE		C7H8N3S5	SmartFormula - mzdev: -0.0002 mSigma: Infinity,	20000		0	0	0	958	1450	1450	0	0	0	0	0	0
1.66	480.95	959.886	[M+H+H]2+	FALSE						662	716	0	0	0	0	0	0	0	0	1382	0
1.67	580.016	579.009	[M+H]+	FALSE		C11H20N10O8PS4	SmartFormula - mzdev: -0.0000 mSigma: Infinity,	20000		1052	1152	0	0	0	0	0	0	0	0	1222	0
1.67	400.379	399.372	[M+H]+	FALSE		C24H49NO3	SmartFormula - mzdev: 0.0006 mSigma: 23.87,	20100		0	0	0	2800	2540	3666	0	0	2536	0	0	0
1.67	300.145	598.275	[M+H+H]2+	FALSE						0	0	0	972	1216	1106	0	0	0	0	0	0
1.67	524.416	523.408	[M+H]+	TRUE		C26H51N8O3	SmartFormula - mzdev: -0.0002 mSigma: 36.32,	20100		0	0	0	2380	6328	4396	0	2248	2936	0	0	0
1.68	706.172	705.164	[M+H]+	FALSE						0	0	0	604	894	0	0	1480	1992	0	0	0
1.68	456.938	455.931	[M+H]+	FALSE		C19H6NO7S3	SmartFormula - mzdev: 0.0000 mSigma: Infinity,	20000		214	284	0	0	0	0	0	0	0	0	0	1088
1.68	217.082	216.075	[M+H]+	FALSE		C8H12N2O5	SmartFormula - mzdev: 0.0002 mSigma: 14.88,	20200		386	192	0	0	0	0	0	0	0	0	0	13470
1.68	435.394	434.387	[M+H]+	FALSE		C27H50N2O2	SmartFormula - mzdev: -0.0004 mSigma: 45.61,	20100		0	0	0	1286	0	0	0	4060	6122	0	0	0
1.69	315.231	628.448	[M+H+H]2+	FALSE						0	0	0	0	0	0	1422	918	1202	0	0	0
1.69	426.394	425.387	[M+H]+	TRUE		C26H51NO3	SmartFormula - mzdev: 0.0001 mSigma: 6.14,	20200		0	0	0	3226	23736	34204	0	8728	11086	0	0	0
1.69	723.542	1445.07	[M+H+H]2+	FALSE						0	0	0	2594	4238	2986	0	0	588	0	0	0
1.7	393.297	784.58	[M+H+H]2+	FALSE						0	0	0	1316	1198	1132	0	660	674	0	0	0
1.7	174.993	173.985	[M+H]+	FALSE		C5H4NO4S	SmartFormula - mzdev: -0.0009 mSigma: Infinity,	20000		54	162	0	0	0	0	1576	0	0	0	0	0
1.7	376.262	375.255	[M+H]+	TRUE		C24H31N4	SmartFormula - mzdev: -0.0009 mSigma: 44.11,	20100		0	148	0	0	0	1594	57966	4024	0	0	0	0
1.7	328.285	654.556	[M+H+H]2+	FALSE						0	0	0	0	11774	0	0	8602	12342	0	0	0
1.7	690.575	1379.13	[M+H+H]2+	TRUE		C56H130N40O	SmartFormula - mzdev: -0.0001 mSigma: 47.21,	20100		3894	2878	0	0	0	0	0	0	0	0	4080	0
1.72	402.272	802.53	[M+H+H]2+	FALSE						150	196	0	0	0	0	0	0	1720	0	0	0
1.73	652.317	651.31	[M+H]+	TRUE		C21H38N19O4P	SmartFormula - mzdev: 0.0007 mSigma: 35.44,	20100		0	106	0	758	1664	1412	612	0	0	0	0	0
1.73	341.244	680.474	[M+H+H]2+	FALSE						0	0	0	0	0	0	1352	3546	5176	0	0	0
1.75	191.954	190.947	[M+H]+	FALSE		C3HN3O3S2	SmartFormula - mzdev: 0.0006 mSigma: Infinity,	20000		2662	1430	0	0	0	0	0	0	0	0	0	1460
1.75	334.303	333.296	[M+H]+	FALSE						0	0	0	1248	1890	1286	0	1864	2082	0	0	0
1.76	751.553	1501.09	[M+H+H]2+	FALSE						0	0	0	1144	1626	972	0	0	0	0	0	0
1.76	204.936	203.929	[M+H]+	FALSE		C5HO5PS	SmartFormula - mzdev: 0.0009 mSigma: Infinity,	20000		1800	1302	0	0	0	0	0	0	0	0	0	3714
1.76	336.17	335.163	[M+H]+	FALSE		C12H25N5O4S	SmartFormula - mzdev: 0.0002 mSigma: Infinity,	20000		136	0	0	0	0	0	0	1544	1394	0	0	0
1.77	503.257	502.25	[M+H]+	FALSE		C26H32N9S	SmartFormula - mzdev: -0.0003 mSigma: 41.19,	20100		0	0	0	1422	3398	3016	0	0	0	0	0	0
1.77	893.573	892.566	[M+H]+	FALSE						0	0	0	1856	5540	3004	0	0	0	0	0	0
1.78	385.379	384.371	[M+H]+	FALSE		C23H48N2O2	SmartFormula - mzdev: -0.0001 mSigma: Infinity,	20000		0	0	0	0	632	1158	0	946	1174	0	0	0
1.78	435.368	868.721	[M+H+H]2+	FALSE						0	0	0	1360	1812	1468	0	0	3094	0	0	0
1.78	453.224	452.217	[M+H]+	FALSE		C16H44N4S5	SmartFormula - mzdev: -0.0000 mSigma: Infinity,	20000		1278	1746	0	0	0	0	0	0	0	0	794	1880
1.79	197.902	196.894	[M+H]+	FALSE						950	842	0	0	0	0	0	0	0	0	1736	2350
1.79	752.562	1503.11	[M+H+H]2+	FALSE		C52H143N32O16P	SmartFormula - mzdev: -0.0003 mSigma: 41.73,	20100		0	0	0	2122	3482	1936	0	0	0	0	0	0
1.79	831.614	830.607	[M+H]+	FALSE		C37H92N4O9P2S	SmartFormula - mzdev: 0.0009 mSigma: 2.57,	20200		0	0	0	1698	9036	2472	0	0	0	0	0	0
1.8	176.93	175.923	[M+H]+	FALSE						612	172	0	0	0	0	0	0	0	0	0	2218
1.8	503.108	502.1	[M+H]+	FALSE						0	0	0	6390	3450	7542	0	1924	1636	0	0	0
1.8	192.98	191.973	[M+H]+	FALSE		C6H8OS3	SmartFormula - mzdev: -0.0006 mSigma: Infinity,	20000		106	56	0	1326	0	1736	0	862	780	0	0	0
1.81	443.097	442.09	[M+H]+	FALSE		C9H19N10O7PS	SmartFormula - mzdev: -0.0000 mSigma: Infinity,	20000		324	136	0	0	0	0	0	0	0	0	0	1124
1.81	892.559	891.552	[M+H]+	FALSE		C38H77N13O7S2	SmartFormula - mzdev: 0.0008 mSigma: 35.05,	20100		0	0	0	968	0	0	0	3134	2702	0	0	0
1.81	377.095	376.088	[M+H]+	FALSE		C12H6N15O	SmartFormula - mzdev: -0.0001 mSigma: Infinity,	20000		0	410	0	1254	674	1502	0	0	0	0	0	0
1.82	270.251	269.243	[M+H]+	FALSE		C12H33N2O4	SmartFormula - mzdev: -0.0006 mSigma: Infinity,	20000		0	0	0	1064	1582	1006	0	0	0	0	0	0
1.82	371.074	370.066	[M+H]+	FALSE		C8H18N8O3S3	SmartFormula - mzdev: -0.0000 mSigma: Infinity,	20000		284	0	0	3910	0	6086	0	0	0	0	0	0
1.82	711.504	710.497	[M+H]+	FALSE		C32H80N5OS5	SmartFormula - mzdev: -0.0000 mSigma: Infinity,	20000		0	0	0	784	976	624	0	872	1312	0	0	0
1.83	413.325	824.635	[M+H+H]2+	FALSE						0	0	0	0	3640	0	0	1526	2024	0	0	0
1.84	581.185	580.177	[M+H]+	FALSE		C24H32N6O7S2	SmartFormula - mzdev: 0.0000 mSigma: Infinity,	20000		0	62	0	1302	0	1438	0	0	0	0	0	0
1.84	282.052	281.044	[M+H]+	FALSE						0	0	0	4594	2348	5960	0	2446	1502	0	0	0
1.84	892.437	891.43	[M+H]+	FALSE						0	0	0	3638	2148	6088	0	1300	1302	0	0	0
1.85	893.436	892.429	[M+H]+	FALSE						0	0	0	3076	1530	4030	0	844	904	0	0	0
1.85	497.423	496.416	[M+H]+	FALSE		C18H50N13O3	SmartFormula - mzdev: -0.0000 mSigma: Infinity,	20000		0	0	0	1186	2272	1208	0	620	1182	0	0	0
1.86	496.31	495.303	[M+H]+	FALSE		C28H41N5OS	SmartFormula - mzdev: 0.0000 mSigma: Infinity,	20000		0	0	0	0	1048	0	0	744	980	0	0	0
1.87	666.476	1330.94	[M+H+H]2+	FALSE						0	0	0	580	0	0	0	1080	1696	0	0	0
1.87	481.317	960.62	[M+H+H]2+	FALSE						0	0	0	1498	544	0	0	2330	0	0	0	0
1.87	561.535	560.528	[M+H]+	FALSE		C34H66N5O	SmartFormula - mzdev: 0.0009 mSigma: 47.38,	20100		0	82	0	0	0	0	0	8320	6488	0	0	0
1.87	780.58	779.572	[M+H]+	FALSE		C39H82N5O6PS	SmartFormula - mzdev: 0.0000 mSigma: Infinity,	20000		0	0	0	874	1106	624	0	0	0	0	0	0
1.88	482.324	962.633	[M+H+H]2+	FALSE						0	0	0	1498	2664	1788	932	3702	5182	0	0	0
1.88	802.573	801.566	[M+H]+	FALSE		C36H97O5S6	SmartFormula - mzdev: 0.0000 mSigma: Infinity,	20000		0	0	0	898	632	1036	0	0	670	0	0	0
1.88	225.967	224.96	[M+H]+	FALSE		C8H2O6P	SmartFormula - mzdev: 0.0008 mSigma: Infinity,	20000		282	300	0	0	0	0	0	0	0	0	0	1386
1.88	273.684	272.676	[M+H]+	FALSE						314	1246	0	0	0	0	0	0	0	0	1176	0
1.89	381.3	760.585	[M+H+H]2+	FALSE						0	0	0	0	10128	0	0	8032	11752	0	0	0
1.89	566.312	565.305	[M+H]+	FALSE						0	0	0	898	1356	816	1418	520	0	0	0	0
1.91	286.151	855.431	[M+H+H2]3+	FALSE						1318	696	0	0	0	0	0	0	0	0	584	0
1.92	158.961	157.954	[M+H]+	TRUE						7228	5846	0	582	0	0	0	0	0	0	0	0
1.92	620.542	619.535	[M+H]+	FALSE		C23H68N14O3P	SmartFormula - mzdev: 0.0009 mSigma: 32.77,	20100		0	280	0	2250	670	0	0	964	804	0	0	1192
1.93	671.443	670.436	[M+H]+	FALSE		C20H54N20O4S	SmartFormula - mzdev: -0.0001 mSigma: Infinity,	20000		0	0	0	1002	974	1074	0	538	652	0	0	0
1.93	706.506	1411	[M+H+H]2+	FALSE						0	0	0	0	4242	2762	0	2428	0	0	0	0
1.94	666.565	665.558	[M+H]+	FALSE		C31H89N2OS5	SmartFormula - mzdev: 0.0000 mSigma: Infinity,	20000		0	0	0	0	1084	610	0	0	668	0	0	0
1.95	166.167	165.16	[M+H]+	FALSE		C7H21N2O2	SmartFormula - mzdev: -0.0005 mSigma: Infinity,	20000		0	0	0	700	646	0	0	1090	1158	0	0	0
1.96	392.347	391.339	[M+H]+	FALSE		C18H51N2O2S2	SmartFormula - mzdev: 0.0000 mSigma: Infinity,	20000		0	0	0	1178	1052	874	0	1180	1404	0	0	0
1.96	781.585	780.578	[M+H]+	FALSE						0	0	0	1530	2210	1360	0	0	0	0	0	0
1.98	282.756	281.749	[M+H]+	FALSE						0	0	0	1848	0	0	0	39412	34060	0	0	0
1.99	483.958	482.951	[M+H]+	FALSE		C9H9N9O7S4	SmartFormula - mzdev: -0.0000 mSigma: Infinity,	20000		108	290	0	0	0	0	0	0	0	0	0	1094
1.99	1043.79	1042.78	[M+H]+	FALSE						0	0	0	2054	2160	2470	0	1610	1554	0	0	0
1.99	656.304	655.297	[M+H]+	FALSE		C25H61N5S7	SmartFormula - mzdev: -0.0000 mSigma: Infinity,	20000		1390	2068	0	0	0	0	0	0	0	0	576	0
1.99	1029.79	1028.79	[M+H]+	FALSE						0	0	0	770	0	1396	0	984	1406	0	0	0
2	354.805	353.797	[M+H]+	FALSE						0	0	0	928	1822	1236	0	0	0	0	0	0
2	353.8	352.792	[M+H]+	FALSE						0	0	0	28244	39152	33962	0	10808	16810	0	0	0
2	221.226	440.438	[M+H+H]2+	FALSE						0	0	0	15090	0	0	0	7294	9642	0	0	0
2.01	331.801	330.793	[M+H]+	FALSE						0	0	0	10490	16864	15246	0	0	0	0	0	0
2.01	736.519	735.512	[M+H]+	FALSE		C27H71N13O6P2	SmartFormula - mzdev: -0.0009 mSigma: 41.97,	20100		0	0	0	1674	0	0	0	2334	2708	0	0	0
2.01	358.02	357.013	[M+H]+	FALSE		C10H19N3OS5	SmartFormula - mzdev: -0.0000 mSigma: Infinity,	20000		96	222	0	0	0	0	0	0	0	0	0	1028
2.01	728.595	727.587	[M+H]+	FALSE		C30H69N19O2	SmartFormula - mzdev: 0.0002 mSigma: 48.24,	20100		0	0	0	0	1238	1648	0	590	1040	0	0	0
2.01	353.558	352.551	[M+H]+	FALSE						0	0	0	1018	3392	2100	0	0	0	0	0	0
2.01	353.526	352.519	[M+H]+	FALSE						0	0	0	1968	5968	3624	0	828	1544	0	0	0
2.01	313.517	312.51	[M+H]+	FALSE						0	0	0	1184	4744	3458	0	0	0	0	0	0
2.01	353.646	352.638	[M+H]+	FALSE						0	0	0	1470	5310	3056	0	0	0	0	0	0
2.02	245.234	244.226	[M+H]+	FALSE		C12H28N4O	SmartFormula - mzdev: 0.0001 mSigma: Infinity,	20000		1628	1406	0	0	0	0	0	0	0	0	3022	1674
2.02	225.124	448.233	[M+H+H]2+	FALSE		C14H38N6O6P2	SmartFormula - mzdev: 0.0002 mSigma: 19.01,	20100		1320	770	0	0	0	0	0	0	0	0	620	658
2.02	554.765	553.757	[M+H]+	FALSE						812	1214	0	0	0	0	0	0	0	0	1806	0
2.02	313.294	936.86	[M+H+H2]3+	FALSE						0	0	0	0	42856	43428	0	0	3592	0	0	0
2.02	1044.79	1043.78	[M+H]+	FALSE		C42H15NO12PS9	SmartFormula - mzdev: -0.0000 mSigma: Infinity,	20000		0	0	0	1298	1532	1410	0	1170	972	0	0	0
2.03	410.291	818.567	[M+H+H]2+	FALSE						0	0	0	0	790	756	1342	0	0	0	0	0
2.05	394.734	393.727	[M+H]+	FALSE						266	564	0	0	0	0	0	0	0	0	1104	0
2.06	251.128	250.121	[M+H]+	FALSE		C10H21NO4P	SmartFormula - mzdev: 0.0001 mSigma: Infinity,	20000		210	364	0	0	0	0	2844	0	0	0	0	0
2.07	526.379	525.372	[M+H]+	FALSE						0	0	0	0	0	0	1172	714	1204	0	0	0
2.07	579.428	578.421	[M+H]+	FALSE						0	0	0	614	0	710	0	716	1314	0	0	0
2.07	283.261	564.508	[M+H+H]2+	FALSE						276	162	0	0	0	0	916	3928	3890	0	0	0
2.08	495.328	988.641	[M+H+H]2+	FALSE						0	0	0	0	926	754	0	712	1032	0	0	0
2.08	430.992	429.985	[M+H]+	FALSE		C15H8N7O3S3	SmartFormula - mzdev: -0.0001 mSigma: Infinity,	20000		278	0	0	0	0	0	0	0	0	0	786	1188
2.08	262.857	261.85	[M+H]+	FALSE						112	186	0	0	0	0	0	0	0	0	2404	1696
2.09	698.529	697.522	[M+H]+	FALSE		C38H74N4O3PS	SmartFormula - mzdev: -0.0000 mSigma: Infinity,	20000		0	0	0	986	0	0	0	1092	1092	0	0	0
2.09	644.455	643.448	[M+H]+	FALSE		C37H62N3O4P	SmartFormula - mzdev: -0.0000 mSigma: Infinity,	20000		0	0	0	0	868	1162	544	0	558	0	0	0
2.1	489.406	488.399	[M+H]+	FALSE		C33H50N3	SmartFormula - mzdev: 0.0008 mSigma: 44.96,	20100		0	0	0	0	1880	2090	0	1452	1204	0	0	0
2.1	819.536	818.528	[M+H]+	TRUE		C43H62N16O	SmartFormula - mzdev: -0.0003 mSigma: 8.54,	20200		0	0	0	8740	16482	14922	0	1234	1538	0	0	0
2.11	337.695	336.687	[M+H]+	FALSE						492	1156	0	0	0	0	0	0	0	0	1076	0
2.11	810.604	1619.19	[M+H+H]2+	FALSE						0	0	0	728	1296	1278	0	0	0	0	0	0
2.11	635.54	634.533	[M+H]+	FALSE		C28H66N12O4	SmartFormula - mzdev: -0.0000 mSigma: Infinity,	20000		0	0	0	3568	1074	1392	0	13954	14556	0	0	0
2.12	489.245	488.237	[M+H]+	FALSE		C14H42N4O10P2	SmartFormula - mzdev: -0.0001 mSigma: Infinity,	20000		0	0	0	1898	0	0	0	1640	1646	0	0	0
2.12	535.402	534.395	[M+H]+	FALSE		C28H60N3S3	SmartFormula - mzdev: 0.0000 mSigma: Infinity,	20000		0	0	0	868	0	1060	0	0	1214	0	0	0
2.12	199.096	198.089	[M+H]+	FALSE		C10H14O4	SmartFormula - mzdev: -0.0002 mSigma: Infinity,	20000		0	0	0	804	1220	964	0	0	0	0	0	0
2.12	629.472	628.465	[M+H]+	FALSE		C26H76O9S3	SmartFormula - mzdev: 0.0000 mSigma: Infinity,	20000		0	0	0	700	1018	932	0	0	698	0	0	0
2.12	704.537	1407.06	[M+H+H]2+	FALSE						0	0	0	0	1914	3472	0	0	736	0	0	0
2.13	501.753	1001.49	[M+H+H]2+	FALSE						150	118	0	0	0	0	0	0	0	0	1172	0
2.14	1005.54	1004.53	[M+H]+	FALSE		C59H77N2O10P	SmartFormula - mzdev: 0.0002 mSigma: 13.06,	20200		0	0	0	2636	4226	3184	0	960	1270	0	0	0
2.14	568.468	567.461	[M+H]+	FALSE		C23H71NO9P2	SmartFormula - mzdev: 0.0001 mSigma: 33.42,	20100		0	0	0	2396	820	0	0	766	910	0	0	0
2.14	303.953	302.946	[M+H]+	FALSE		C10H7O5S3	SmartFormula - mzdev: -0.0000 mSigma: Infinity,	20000		1036	1140	0	0	0	0	0	0	0	0	688	1382
2.14	399.715	398.708	[M+H]+	FALSE						310	518	0	0	0	0	0	0	0	0	1440	0
2.14	579.911	578.904	[M+H]+	FALSE		C18H17N3O3S8	SmartFormula - mzdev: -0.0000 mSigma: Infinity,	20000		0	198	0	0	0	0	0	0	0	0	1222	592
2.14	419.986	418.978	[M+H]+	FALSE		C18H5N5O4S2	SmartFormula - mzdev: 0.0000 mSigma: Infinity,	20000		224	288	0	0	0	0	0	0	0	0	1022	1204
2.14	169	167.993	[M+H]+	FALSE		C6H2NO5	SmartFormula - mzdev: -0.0003 mSigma: Infinity,	20000		0	0	0	2900	2954	2578	0	0	0	0	0	0
2.14	667.597	666.589	[M+H]+	FALSE						82	0	0	1032	0	0	0	1102	2766	0	0	0
2.14	215.971	214.964	[M+H]+	FALSE		C7H3O6S	SmartFormula - mzdev: -0.0009 mSigma: 31.58,	20100		1594	1426	0	0	0	0	0	0	0	0	0	920
2.15	661.461	660.454	[M+H]+	FALSE		C42H64N2S2	SmartFormula - mzdev: 0.0026 mSigma: 35.13,	10100		0	0	0	898	4264	4756	0	0	762	0	0	0
2.15	950.575	949.567	[M+H]+	FALSE						0	0	0	1568	2414	1892	0	0	0	0	0	0
2.15	418.198	1251.57	[M+H+H2]3+	FALSE						942	1170	0	0	0	0	0	0	0	0	1030	546
2.15	597.22	596.213	[M+H]+	FALSE		C27H20N18	SmartFormula - mzdev: 0.0008 mSigma: 38.41,	20100		0	0	0	1802	2676	1954	0	0	0	0	0	0
2.14	421.946	422.953	[M-H]-, [M+H]+	TRUE		C14H7N4O6S3	SmartFormula - mzdev: 0.0001 mSigma: Infinity,	20000		5054	2218	0	0	0	0	0	0	0	0	9762	11424
2.15	464.309	926.604	[M+H+H]2+	FALSE						0	0	0	1680	1232	0	600	2238	1028	0	0	0
2.15	551.551	550.544	[M+H]+	FALSE		C26H80O6P2	SmartFormula - mzdev: 0.0005 mSigma: 46.12,	20100		0	0	0	802	0	0	0	4274	3854	0	0	0
2.15	475.933	474.925	[M+H]+	FALSE		C12H15N2O6S6	SmartFormula - mzdev: 0.0000 mSigma: Infinity,	20000		0	250	0	0	0	0	0	0	0	0	1220	1230
2.15	639.312	638.304	[M+H]+	TRUE		C26H59N2O5PS4	SmartFormula - mzdev: 0.0000 mSigma: Infinity,	20000		0	0	0	1404	2138	2152	0	0	0	0	500	946
2.15	477.441	476.433	[M+H]+	FALSE		C22H68O3S3	SmartFormula - mzdev: 0.0002 mSigma: Infinity,	20000		0	0	0	994	0	0	0	1414	2272	0	0	0
2.16	1136.58	1135.57	[M+H]+	FALSE		C48H69N27O5S	SmartFormula - mzdev: -0.0006 mSigma: 40.81,	20100		0	0	0	1888	3514	2832	0	0	0	0	0	0
2.16	444.726	887.437	[M+H+H]2+	FALSE		C24H52N30O6P	SmartFormula - mzdev: -0.0026 mSigma: 47.78,	10100		1292	0	0	0	0	0	0	0	0	0	1462	2758
2.16	451.387	450.38	[M+H]+	FALSE						0	0	0	920	0	0	0	2976	3412	0	0	0
2.16	340.394	339.387	[M+H]+	FALSE		C23H49N	SmartFormula - mzdev: 0.0001 mSigma: Infinity,	20000		0	0	0	1334	1660	982	0	746	1164	0	0	0
2.17	712.339	711.331	[M+H]+	FALSE						0	0	0	2486	2274	2376	0	0	0	0	0	0
2.17	462.983	461.975	[M+H]+, [M-H]-	TRUE		C20H5N3O9P	SmartFormula - mzdev: -0.0009 mSigma: 20.58,	20100		2410	1854	0	0	0	0	0	0	0	0	8750	9540
2.17	833.26	832.252	[M+H]+	FALSE		C32H53N2O17PS2	SmartFormula - mzdev: 0.0000 mSigma: Infinity,	20000		0	138	0	0	0	0	0	0	0	0	1002	942
2.17	220.082	219.075	[M+H]+	FALSE		C9H17NOS2	SmartFormula - mzdev: -0.0001 mSigma: Infinity,	20000		1350	1162	0	0	0	0	0	0	0	0	0	1176
2.18	698.338	697.331	[M+H]+	FALSE		C28H42N16O4P	SmartFormula - mzdev: -0.0003 mSigma: 43.04,	20100		0	0	0	1532	1726	1852	0	0	0	0	0	0
2.18	788.335	787.328	[M+H]+	FALSE						0	0	0	2270	1726	2310	0	0	0	0	0	0
2.18	727.124	726.117	[M+H]+	TRUE		C19H39NO22P3	SmartFormula - mzdev: -0.0009 mSigma: 5.42,	20200		3774	3772	0	0	0	0	0	0	0	0	17790	36042
2.18	402.233	802.451	[M+H+H]2+	FALSE						438	704	0	0	0	0	0	0	0	0	2082	0
2.19	701.992	700.984	[M+H]+	TRUE		C31H12NO17P	SmartFormula - mzdev: -0.0001 mSigma: 6.79,	20200		862	728	0	0	0	0	0	0	0	0	2872	6246
2.19	467.222	932.43	[M+H+H]2+	FALSE						860	1044	0	0	0	0	0	0	0	0	0	2460
2.19	757.846	756.839	[M+H]+	FALSE						1522	1556	0	0	0	0	0	0	0	0	7298	9310
2.2	833.552	832.545	[M+H]+	FALSE		C48H81O7PS	SmartFormula - mzdev: 0.0003 mSigma: 7.59,	20200		0	0	0	1270	3394	3188	0	0	0	0	0	0
2.2	672.515	671.507	[M+H]+	FALSE		C31H59N16O	SmartFormula - mzdev: 0.0021 mSigma: 48.49,	10100		0	0	0	1816	2358	1188	0	0	764	0	0	0
2.2	556.178	555.171	[M+H]+	FALSE		C14H29N12O8P2	SmartFormula - mzdev: 0.0001 mSigma: 20.73,	20100		1436	456	0	0	0	0	0	0	0	0	806	812
2.2	379.967	378.96	[M+H]+	FALSE		C12H6N5O4PS2	SmartFormula - mzdev: 0.0000 mSigma: Infinity,	20000		310	222	0	0	0	0	0	0	0	0	830	1082
2.2	549.427	548.42	[M+H]+	FALSE		C21H59N9O3PS	SmartFormula - mzdev: -0.0000 mSigma: Infinity,	20000		0	0	0	0	878	1254	0	682	914	0	0	0
2.21	359.944	358.937	[M+H]+	FALSE		C9H6N5O3PS3	SmartFormula - mzdev: 0.0002 mSigma: Infinity,	20000		608	366	0	0	0	0	0	0	0	0	2816	4632
2.21	363.187	724.36	[M+H+H]2+	TRUE						0	2338	0	0	0	0	0	0	0	0	3250	746
2.21	741.014	740.006	[M+H]+	TRUE		C31H7N11O11P	SmartFormula - mzdev: -0.0000 mSigma: 27.21,	20100		818	412	0	0	0	0	0	0	0	0	4074	5666
2.22	657.308	656.3	[M+H]+	FALSE		C27H62NO4S6	SmartFormula - mzdev: -0.0000 mSigma: Infinity,	20000		0	332	0	0	0	0	0	0	0	0	1110	1858
2.22	704.395	703.387	[M+H]+	FALSE		C31H63N2O11S2	SmartFormula - mzdev: 0.0001 mSigma: Infinity,	20000		156	0	0	0	0	0	0	0	0	0	1822	1486
2.22	265.18	528.345	[M+H+H]2+	FALSE						298	528	0	9560	10256	10080	936	5966	6330	1730	0	0
2.23	543.034	542.027	[M+H]+	FALSE						272	0	0	0	0	0	0	0	0	0	2462	982
2.18	1010.12	1011.13	[M-H]-, [M+H]+	FALSE						0	0	444	0	0	0	0	0	0	0	1878	3682
2.23	294.168	586.321	[M+H+H]2+	FALSE						0	0	0	2036	2190	0	0	0	742	0	0	0
2.23	380.06	379.053	[M+H]+	FALSE		C21H9N5OS	SmartFormula - mzdev: 0.0000 mSigma: Infinity,	20000		60	126	0	0	0	0	0	0	0	0	1234	1056
2.23	517.306	516.299	[M+H]+	FALSE		C17H44N10O4S2	SmartFormula - mzdev: -0.0000 mSigma: Infinity,	20000		0	168	0	0	1008	0	0	700	1044	0	1802	1946
2.18	1049.14	1050.15	[M-H]-, [M+H]+	FALSE		C20H39N21O22P3S	SmartFormula - mzdev: 0.0001 mSigma: 24.72,	20100		104	804	0	0	0	0	0	0	0	0	2904	4766
2.23	402.217	401.21	[M+H]+	FALSE		C13H34N6O4PS	SmartFormula - mzdev: -0.0000 mSigma: Infinity,	20000		832	1360	0	0	0	0	0	0	0	0	612	0
2.23	580.041	581.049	[M-H]-, [M+H]+	TRUE						404	0	306	0	0	0	0	0	0	0	3778	2744
2.24	780.036	779.029	[M+H]+	FALSE						0	204	0	0	0	0	0	0	0	0	1450	2292
2.24	1071.45	1070.45	[M+H]+	FALSE		C49H46N30O	SmartFormula - mzdev: 0.0008 mSigma: 39.92,	20100		100	218	0	0	0	0	0	0	0	0	1652	4344
2.24	490.122	489.115	[M+H]+	TRUE		C17H18N10O6P	SmartFormula - mzdev: 0.0002 mSigma: 20.76,	20100		3010	4718	0	0	0	0	0	0	0	0	5292	2412
2.24	608.135	607.128	[M+H]+	FALSE		C17H14N21O4P	SmartFormula - mzdev: 0.0004 mSigma: 27.57,	20100		344	252	0	0	0	0	0	0	0	0	0	2524
2.24	506.225	1010.43	[M+H+H]2+	FALSE						472	290	0	0	0	0	0	0	0	0	752	1468
2.24	290.268	578.522	[M+H+H]2+	FALSE						0	0	0	0	0	0	584	2238	1882	0	0	0
2.25	377.955	753.896	[M+H+H]2+	FALSE						720	570	0	0	0	0	0	0	0	0	2296	3166
2.25	380.963	379.956	[M+H]+	FALSE						836	532	0	0	0	0	0	0	0	0	1942	2026
2.25	589.321	1176.63	[M+H+H]2+	FALSE						0	278	0	0	0	0	636	0	0	0	1626	2028
2.25	510.433	509.426	[M+H]+	FALSE		C23H63N3O4S2	SmartFormula - mzdev: -0.0003 mSigma: Infinity,	20000		0	0	0	0	1056	676	0	1042	1392	0	0	0
2.25	486.324	485.317	[M+H]+	FALSE		C17H37N14O3	SmartFormula - mzdev: -0.0002 mSigma: Infinity,	20000		0	0	0	0	780	0	0	746	1420	0	0	0
2.26	379.135	378.128	[M+H]+	TRUE		C13H16N9O5	SmartFormula - mzdev: 0.0001 mSigma: 16.64,	20100		114	114	0	0	0	0	0	0	0	0	0	8702
2.26	647.158	646.15	[M+H]+	FALSE		C17H26N15O9P2	SmartFormula - mzdev: -0.0008 mSigma: 28.87,	20100		0	304	0	0	0	0	0	0	0	0	956	4798
2.26	752.6	751.593	[M+H]+	FALSE						0	0	0	926	2068	1092	0	0	0	0	0	0
2.26	293.685	292.678	[M+H]+	FALSE						1036	698	0	0	0	0	0	0	0	0	0	1036
2.26	578.379	577.372	[M+H]+	FALSE		C23H63NO8S3	SmartFormula - mzdev: 0.0000 mSigma: Infinity,	20000		0	0	0	0	666	610	632	0	1142	0	0	0
2.27	466.419	465.412	[M+H]+	FALSE		C28H55N3S	SmartFormula - mzdev: -0.0000 mSigma: Infinity,	20000		0	0	0	0	1424	1310	0	1628	1852	0	0	0
2.27	731.559	730.551	[M+H]+	FALSE		C31H92N3O2S6	SmartFormula - mzdev: -0.0000 mSigma: Infinity,	20000		0	0	0	0	1366	962	0	0	552	0	0	0
2.27	326.172	650.329	[M+H+H]2+	TRUE						1302	0	0	0	0	0	0	1434	1790	0	0	0
2.27	345.195	688.375	[M+H+H]2+	FALSE		C20H45N22O4P	SmartFormula - mzdev: 0.0008 mSigma: 32.65,	20100		2594	2270	0	0	0	0	0	0	0	0	524	922
2.28	685.554	684.547	[M+H]+	TRUE		C30H74N11O2S2	SmartFormula - mzdev: -0.0000 mSigma: Infinity,	20000		0	0	0	0	4256	0	0	1152	1206	0	0	0
2.28	258.18	257.173	[M+H]+	FALSE		C10H21N6O2	SmartFormula - mzdev: -0.0000 mSigma: Infinity,	20000		1154	702	0	0	0	0	0	1948	2280	0	0	0
2.28	297.668	593.321	[M+H+H]2+	TRUE		C24H49N7O6P2	SmartFormula - mzdev: -0.0004 mSigma: 3.71,	20200		10850	2536	0	0	0	0	0	0	0	0	2342	0
2.28	175.008	174.001	[M+H]+	FALSE		C9H4NOS	SmartFormula - mzdev: -0.0007 mSigma: Infinity,	20000		1644	276	0	0	0	0	0	0	0	0	5138	2112
2.28	693.531	692.524	[M+H]+	FALSE		C35H76N6OS3	SmartFormula - mzdev: -0.0001 mSigma: Infinity,	20000		0	0	0	0	0	0	846	1660	1076	0	0	0
2.28	719.56	718.553	[M+H]+	TRUE		C41H75N4O4P	SmartFormula - mzdev: 0.0003 mSigma: 11.64,	20200		0	0	0	1536	8314	5670	0	0	0	0	0	0
2.29	757.344	1512.67	[M+H+H]2+	TRUE		C63H105N10O30P	SmartFormula - mzdev: -0.0003 mSigma: 3.18,	20200		0	1872	0	0	0	0	0	0	0	0	10034	12768
2.29	416.689	415.682	[M+H]+	FALSE						794	1138	0	0	0	0	0	0	0	0	1256	1878
2.29	514.955	513.947	[M+H]+	FALSE		C20H8N3O8S3	SmartFormula - mzdev: 0.0001 mSigma: Infinity,	20000		782	154	0	0	0	0	0	0	0	0	992	1308
2.29	667.287	666.279	[M+H]+	FALSE		C24H53N5O8PS3	SmartFormula - mzdev: 0.0000 mSigma: Infinity,	20000		0	224	0	0	0	0	0	0	0	0	2250	1642
2.29	392.286	782.557	[M+H+H]2+	FALSE						0	0	0	982	2338	2934	0	0	1060	0	0	0
2.29	549.156	548.149	[M+H]+	FALSE		C27H20N10O2S	SmartFormula - mzdev: -0.0000 mSigma: Infinity,	20000		908	58	0	0	0	0	0	0	0	0	1304	0
2.29	616.368	1230.72	[M+H+H]2+	FALSE						0	0	0	0	0	0	678	0	0	0	3872	744
2.3	652.779	1303.54	[M+H+H]2+	TRUE		C37H82N27O19PS2	SmartFormula - mzdev: -0.0006 mSigma: 13.04,	20200		354	0	0	0	0	0	0	0	0	0	7986	7162
2.3	736.337	1470.66	[M+H+H]2+	FALSE						0	248	0	0	0	0	0	0	0	0	920	1474
2.3	620.285	619.278	[M+H]+	FALSE		C27H51N6S5	SmartFormula - mzdev: -0.0000 mSigma: Infinity,	20000		0	480	0	0	0	0	0	0	0	0	1262	1186
2.3	874.391	873.384	[M+H]+	FALSE		C50H55N3O11	SmartFormula - mzdev: 0.0000 mSigma: Infinity,	20000		114	170	0	0	0	0	0	0	0	0	1360	898
2.3	711.13	710.122	[M+H]+	FALSE		C20H18N21O6P2	SmartFormula - mzdev: -0.0001 mSigma: 31.92,	20100		160	0	0	0	0	0	0	0	0	0	1788	2132
2.31	488.242	974.469	[M+H+H]2+	FALSE						432	436	0	0	0	0	0	0	0	0	538	2536
2.32	337.206	672.398	[M+H+H]2+	FALSE						0	796	0	0	0	0	0	1030	956	0	0	0
2.32	571.369	570.362	[M+H]+	FALSE		C27H60N3OS4	SmartFormula - mzdev: 0.0000 mSigma: Infinity,	20000		0	0	0	0	594	0	1026	0	566	0	0	0
2.32	449.383	448.376	[M+H]+	FALSE		C24H54N3S2	SmartFormula - mzdev: -0.0002 mSigma: Infinity,	20000		0	0	0	584	950	918	0	1006	1290	0	0	0
2.32	484.436	483.429	[M+H]+	TRUE		C25H60N2O4P	SmartFormula - mzdev: -0.0003 mSigma: 32.46,	20100		0	0	0	3026	5488	5384	0	3810	3562	0	0	0
2.33	754.16	753.153	[M+H]+	FALSE		C33H43N3O5S6	SmartFormula - mzdev: 0.0000 mSigma: Infinity,	20000		378	0	0	0	0	0	0	0	0	0	800	1506
2.33	629.101	628.094	[M+H]+	FALSE		C13H23N14O10P3	SmartFormula - mzdev: -0.0004 mSigma: 23.01,	20100		562	346	0	0	0	0	0	0	0	0	2212	2620
2.33	485.439	484.432	[M+H]+	FALSE		C23H60N6S2	SmartFormula - mzdev: -0.0000 mSigma: Infinity,	20000		0	0	0	1060	2148	2026	0	1236	1438	0	0	0
2.33	682.262	1362.51	[M+H+H]2+	FALSE						192	0	0	0	0	0	0	0	0	0	1270	1606
2.34	685.274	684.267	[M+H]+	FALSE		C43H36N6OS	SmartFormula - mzdev: -0.0000 mSigma: Infinity,	20000		0	154	0	0	0	0	0	0	0	0	774	1434
2.34	499.016	498.009	[M+H]+	FALSE		C20H21NO4PS4	SmartFormula - mzdev: 0.0000 mSigma: Infinity,	20000		96	136	0	0	0	0	0	0	0	0	978	1148
2.34	754.319	1506.62	[M+H+H]2+	FALSE		C47H82N34O24	SmartFormula - mzdev: 0.0001 mSigma: 28.63,	20100		760	644	0	0	0	0	0	0	0	0	2756	3084
2.33	856.332	857.339	[M-H]-, [M+H]+	FALSE		C22H43N28O6P2	SmartFormula - mzdev: -0.0002 mSigma: 41.10,	20100		168	770	154	0	0	0	0	0	0	0	1850	2188
2.34	417.697	833.38	[M+H+H]2+	FALSE						2268	0	0	0	0	0	0	0	0	0	1684	3334
2.34	472.285	471.278	[M+H]+	FALSE		C27H40N2O3P	SmartFormula - mzdev: 0.0000 mSigma: Infinity,	20000		148	268	0	0	0	0	0	0	0	0	1060	546
2.34	354.688	353.681	[M+H]+	FALSE						314	284	0	0	0	0	0	0	0	0	1062	0
2.34	459.724	458.716	[M+H]+	FALSE						946	1098	0	0	0	0	0	0	0	0	1352	0
2.35	380.206	758.398	[M+H+H]2+	TRUE		C20H51N22O8P	SmartFormula - mzdev: -0.0009 mSigma: 36.26,	20100		1484	814	0	0	0	0	0	0	0	0	0	620
2.35	359.196	716.378	[M+H+H]2+	FALSE						1646	0	0	0	0	0	0	0	0	0	1078	1386
2.35	374.181	746.347	[M+H+H]2+	FALSE						1820	478	0	0	0	0	0	0	0	0	0	950
2.35	293.175	584.336	[M+H+H]2+	FALSE						438	1724	0	0	682	602	0	0	0	0	1780	1336
2.35	691.323	1380.63	[M+H+H]2+	FALSE						0	656	0	0	0	0	0	0	0	0	1832	1428
2.36	580.283	1158.55	[M+H+H]2+	FALSE		C28H75N34O11PS2	SmartFormula - mzdev: -0.0009 mSigma: 40.71,	20100		0	2148	0	0	0	0	0	0	0	0	2932	990
2.36	381.686	761.358	[M+H+H]2+	FALSE		C37H56N5O8PS	SmartFormula - mzdev: 0.0002 mSigma: 4.38,	20200		492	602	0	0	0	0	0	0	0	0	2444	4800
2.36	523.76	1045.51	[M+H+H]2+	FALSE						826	468	0	0	0	0	0	0	0	0	1182	2214
2.36	292.674	583.334	[M+H+H]2+	TRUE		C32H47N4O4S	SmartFormula - mzdev: 0.0010 mSigma: 40.99,	20100		5788	3866	0	0	0	0	0	0	0	0	0	2596
2.36	444.703	887.392	[M+H+H]2+	FALSE		C45H54N13O3PS	SmartFormula - mzdev: -0.0006 mSigma: 2.23,	20200		582	876	0	0	0	0	0	0	0	0	1162	2678
2.36	648.293	647.286	[M+H]+	FALSE						976	574	0	0	0	0	0	0	0	0	2854	1594
2.36	224.078	223.071	[M+H]+	FALSE		C8H9N5O3	SmartFormula - mzdev: 0.0001 mSigma: Infinity,	20000		174	102	0	0	0	0	0	0	0	0	692	1622
2.37	656.799	655.791	[M+H]+	FALSE						1664	2536	0	0	0	0	0	0	0	0	5492	6056
2.37	319.169	318.161	[M+H]+	FALSE		C14H26N2O4S	SmartFormula - mzdev: -0.0000 mSigma: Infinity,	20000		2634	1090	0	0	0	0	0	0	0	0	722	930
2.37	156.077	155.07	[M+H]+	FALSE						866	1022	0	0	0	0	0	0	0	0	652	858
2.37	389.254	1164.74	[M+H+H2]3+	FALSE						0	698	0	0	0	0	3394	922	0	0	0	0
2.37	537.262	1072.51	[M+H+H]2+	FALSE						114	204	0	0	0	0	0	0	0	0	712	1218
2.38	360.182	718.35	[M+H+H]2+	FALSE		C16H48N17O15	SmartFormula - mzdev: -0.0009 mSigma: 47.12,	20100		1598	0	0	0	0	0	0	0	0	0	682	568
2.38	412.315	822.615	[M+H+H]2+	FALSE						0	0	0	0	1286	966	0	1392	0	0	0	0
[truncated: 53,445 more rows]

## Sheet: B. sutilis spore
RT [min]	m/z meas.	M meas.	Ions	MS/MS	Name	Molecular Formula	Annotations	AQ	Annotation Source	60%EtOH-R1	60%EtOH-R2	60%EtOH-R3	MTBE-R1	MTBE-R2	MTBE-R3	CHCl3-R1	CHCl3-R2	CHCl3-R3	IPA-R1	IPA-R2	IPA-R3
0.87	253.145	254.152	[M-H]-	TRUE	(-)-trans-C75	C14H22O4	Spectral Library - Bruker MetaboBASE Personal Library 2.0, SmartFormula - mzdev: 0.0002 mSigma: 13.79,	20220	Bruker MetaboBASE Personal Library 2.0	18382	13794	14552	14136	9786	12468	18078	22336	27508	18984	22380	18254
2	227.033	228.04	[M-H]-	TRUE	(±)-Mevalonic acid 5-phosphate	C6H13O7P	SmartFormula - mzdev: 0.0001 mSigma: Infinity, , Spectral Library - Bruker MetaboBASE Personal Library 2.0	20010	Bruker MetaboBASE Personal Library 2.0	1778	2910	1544	0	0	0	0	0	0	690	996	1098
15.58	249.15	250.157	[M-H]-	TRUE	(4aR,5S,8aS,9aR)-9a-hydroxy-3,4a,5-trimethyl-5,6,7,8,8a,9-hexahydro-4H-benzo[f][1]benzofuran-2-one	C15H22O3	SmartFormula - mzdev: -0.0004 mSigma: 8.56, , Spectral Library - MoNA-VF-NPL_QExactive.msp	20120	MoNA-VF-NPL_QExactive.msp	1294	2018	1078	0	0	0	0	0	0	11542	9594	9386
0.83	249.15	250.157	[M-H]-	TRUE	(4aR,5S,8aS,9aR)-9a-hydroxy-3,4a,5-trimethyl-5,6,7,8,8a,9-hexahydro-4H-benzo[f][1]benzofuran-2-one	C15H22O3	Spectral Library - MoNA-VF-NPL_QExactive.msp, SmartFormula - mzdev: 0.0000 mSigma: 1.71,	20220	MoNA-VF-NPL_QExactive.msp	15624	21668	544	16580	25252	31084	62300	42302	120152	27674	49466	38894
7.36	244.227	243.22	[M+H]+	TRUE	(4E,d14:1) sphingosine	C14H29NO2	SmartFormula - mzdev: -0.0001 mSigma: 10.68, , Spectral Library - Bruker MetaboBASE Personal Library 2.0_in-silico	20220	Bruker MetaboBASE Personal Library 2.0_in-silico	1302	2488	2308	0	0	0	0	0	0	1274	1236	1700
1.2	174.076	173.069	[M+H]+	TRUE	(ï¿½)-cis-Piperidine-2,3-dicarboxylic acid	C7H11NO4	Spectral Library - Bruker MetaboBASE Personal Library 3.0, SmartFormula - mzdev: -0.0000 mSigma: Infinity,	20010	Bruker MetaboBASE Personal Library 3.0	1678	1602	3090	0	0	0	0	0	0	0	0	0
4.67	128.035	129.042	[M-H]-	TRUE	(R)-(+)-2-Pyrrolidone-5-carboxylic acid	C5H7NO3	SmartFormula - mzdev: -0.0001 mSigma: 4.33, , Spectral Library - Bruker MetaboBASE Personal Library 2.0	20220	Bruker MetaboBASE Personal Library 2.0	0	946	730	1346	1158	1030	1080	1812	1494	13782	0	0
3.02	180.071	179.063	[M+H]+	TRUE	(R)C(R)S-S-Propylcysteine sulfoxide	C6H13NO3S	Spectral Library - Bruker MetaboBASE Personal Library 2.0_in-silico, SmartFormula - mzdev: -0.0009 mSigma: Infinity,	10010	Bruker MetaboBASE Personal Library 2.0_in-silico	266	0	0	1394	2028	1414	552	574	362	636	958	658
4.35	186.087	185.08	[M+H]+	TRUE	(S)-N-(4,5-Dihydro-1-methyl-4-oxo-1H-imidazol-2-yl)alanine	C7H11N3O3	SmartFormula - mzdev: -0.0000 mSigma: 9.72, , Spectral Library - Bruker MetaboBASE Personal Library 2.0_in-silico	20210	Bruker MetaboBASE Personal Library 2.0_in-silico	4792	6196	3704	1284	882	0	2550	2344	1588	7096	6492	5630
0.82	415.212	414.204	[M+H]+	TRUE	1-([1]benzofuro[3,2-d]pyrimidin-4-yl)-N-[(4-ethylphenyl)methyl]piperidine-3-carboxamide	C25H26N4O2	Spectral Library - Bruker MetaboBASE Personal Library 3.0, SmartFormula - mzdev: 0.0001 mSigma: 6.64,	10210	Bruker MetaboBASE Personal Library 3.0	1604	2058	1368	7408	4386	8350	19874	23164	18350	8730	7842	8342
12.7	315.195	314.188	[M+H]+	TRUE	1,4a-dimethyl-9-oxo-7-propan-2-yl-3,4,10,10a-tetrahydro-2H-phenanthrene-1-carboxylic acid	C20H26O3	SmartFormula - mzdev: 0.0010 mSigma: 14.47, , Spectral Library - MoNA-VF-NPL_QExactive.msp	20220	MoNA-VF-NPL_QExactive.msp	1440	3224	2330	0	0	0	0	0	0	4934	5698	5904
5.37	216.196	215.189	[M+H]+, [M+H-H2O]+	TRUE	12-amino-dodecanoic acid	C12H25NO2	SmartFormula - mzdev: -0.0001 mSigma: 14.75, , Spectral Library - Bruker MetaboBASE Personal Library 2.0_in-silico	20210	Bruker MetaboBASE Personal Library 2.0_in-silico	7196	10380	11046	0	0	0	0	0	0	3718	4918	4040
0.77	338.342	337.334	[M+H]+	TRUE	13E-Docosenamide	C22H43NO	SmartFormula - mzdev: -0.0001 mSigma: 2.30, , Spectral Library - Bruker MetaboBASE Personal Library 2.0	20210	Bruker MetaboBASE Personal Library 2.0	12832	10034	18528	23212	57408	27610	11704	7196	14960	55268	32764	43352
1.08	116.071	115.063	[M+H]+	TRUE	1-AMINOCYCLOBUTANE CARBOXYLIC ACID	C5H9NO2	Spectral Library - Bruker MetaboBASE Personal Library 2.0, SmartFormula - mzdev: 0.0001 mSigma: 5.48,	20220	Bruker MetaboBASE Personal Library 2.0	4660	7128	5314	0	0	0	0	0	0	0	0	0
0.59	100.04	101.048	[M-H]-	TRUE	1-AMINOCYCLOPROPANE-1-CARBOXYLATE	C4H7NO2	Spectral Library - MoNA-export-GNPS.msp, SmartFormula - mzdev: -0.0001 mSigma: Infinity,	20020	MoNA-export-GNPS.msp	2108	1700	1684	0	0	0	0	0	0	0	0	0
0.67	84.0442	101.048	[M+H-H2O]+, [M+H]+	TRUE	1-Aminocyclopropane-1-carboxylic acid	C4H7NO2	SmartFormula - mzdev: -0.0002 mSigma: 2.11, , Spectral Library - Bruker MetaboBASE Personal Library 2.0_in-silico	20220	Bruker MetaboBASE Personal Library 2.0_in-silico	366774	433844	299746	0	0	0	0	0	0	0	0	0
1.36	102.055	101.048	[M+H]+	TRUE	1-Aminocyclopropane-1-carboxylic acid	C4H7NO2	Spectral Library - Bruker MetaboBASE Personal Library 2.0, SmartFormula - mzdev: 0.0001 mSigma: 13.64,	20210	Bruker MetaboBASE Personal Library 2.0	0	360	0	1306	1808	894	17540	16390	14164	1384	0	1190
2.9	102.055	101.048	[M+H]+	TRUE	1-Aminocyclopropane-1-carboxylic acid	C4H7NO2	Spectral Library - Bruker MetaboBASE Personal Library 3.0	20210	Bruker MetaboBASE Personal Library 3.0	672	702	626	4884	5932	3492	13812	17030	7520	1110	2934	1776
3.92	100.04	101.048	[M-H]-	FALSE	1-AMINOCYCLOPROPANECARBOXYLATE	C4H7NO2	, SmartFormula - mzdev: 0.0001 mSigma: Infinity,	22000	The used Analyte List does not exist anymore.	296	0	238	364	1104	498	284	502	298	294	172	464
0.7	70.0646	69.0573	[M+H]+	TRUE	1-Pyrroline	C4H7N	SmartFormula - mzdev: -0.0005 mSigma: 1.33, , Spectral Library - Bruker MetaboBASE Personal Library 2.0_in-silico	20210	Bruker MetaboBASE Personal Library 2.0_in-silico	116650	128214	147036	0	0	0	0	0	0	0	0	0
0.98	70.0645	69.0573	[M+H]+, [M+H]+	TRUE	1-Pyrroline	C4H7N	SmartFormula - mzdev: -0.0006 mSigma: 2.48, , Spectral Library - Bruker MetaboBASE Personal Library 2.0_in-silico	20210	Bruker MetaboBASE Personal Library 2.0_in-silico	74228	76956	75406	57136	65632	70334	60910	67180	71036	55418	92962	59180
2.81	70.0648	69.0575	[M+H]+	TRUE	1-Pyrroline	C4H7N	SmartFormula - mzdev: -0.0003 mSigma: 2.29, , Spectral Library - Bruker MetaboBASE Personal Library 2.0_in-silico	20210	Bruker MetaboBASE Personal Library 2.0_in-silico	27360	31008	27276	39162	38308	29228	35868	38318	44690	42304	66016	42396
3.27	70.0647	69.0574	[M+H]+	TRUE	1-Pyrroline	C4H7N	SmartFormula - mzdev: -0.0005 mSigma: 3.64, , Spectral Library - Bruker MetaboBASE Personal Library 2.0_in-silico	20210	Bruker MetaboBASE Personal Library 2.0_in-silico	48662	50630	39762	59192	58320	50086	39102	0	40630	75630	82748	76842
3.49	70.0647	69.0574	[M+H]+	TRUE	1-Pyrroline	C4H7N	SmartFormula - mzdev: -0.0004 mSigma: 3.13, , Spectral Library - Bruker MetaboBASE Personal Library 2.0_in-silico	20210	Bruker MetaboBASE Personal Library 2.0_in-silico	54892	58334	61992	51462	46538	32016	52456	52622	62008	84928	101222	86978
3.9	70.0648	69.0575	[M+H]+	TRUE	1-Pyrroline	C4H7N	SmartFormula - mzdev: -0.0004 mSigma: 0.54, , Spectral Library - Bruker MetaboBASE Personal Library 2.0_in-silico	20210	Bruker MetaboBASE Personal Library 2.0_in-silico	6822	3026	6498	3476	3346	3058	25006	29710	25662	15920	4536	12012
4.08	70.0648	69.0575	[M+H]+	TRUE	1-Pyrroline	C4H7N	SmartFormula - mzdev: -0.0003 mSigma: 2.55, , Spectral Library - Bruker MetaboBASE Personal Library 2.0_in-silico	20210	Bruker MetaboBASE Personal Library 2.0_in-silico	68484	64588	72664	35486	27934	36598	85740	86726	106922	67532	91146	111552
4.33	70.0648	69.0576	[M+H]+	TRUE	1-Pyrroline	C4H7N	SmartFormula - mzdev: -0.0003 mSigma: 3.32, , Spectral Library - Bruker MetaboBASE Personal Library 2.0_in-silico	20220	Bruker MetaboBASE Personal Library 2.0_in-silico	13442	20136	31816	11836	11764	13516	0	0	0	32152	50126	40074
4.5	70.0646	69.0573	[M+H]+	TRUE	1-Pyrroline	C4H7N	Spectral Library - Bruker MetaboBASE Personal Library 2.0_in-silico, SmartFormula - mzdev: -0.0006 mSigma: 2.70,	20210	Bruker MetaboBASE Personal Library 2.0_in-silico	47328	40190	43852	25014	33156	21832	20602	181690	184338	32616	0	43324
4.83	70.0645	69.0572	[M+H]+	TRUE	1-Pyrroline	C4H7N	SmartFormula - mzdev: -0.0006 mSigma: 2.17, , Spectral Library - Bruker MetaboBASE Personal Library 2.0_in-silico	20210	Bruker MetaboBASE Personal Library 2.0_in-silico	55044	59864	53050	52692	71402	52794	208822	220954	212034	120054	113736	117564
5.09	70.0645	69.0573	[M+H]+	TRUE	1-Pyrroline	C4H7N	SmartFormula - mzdev: -0.0006 mSigma: 2.12, , Spectral Library - Bruker MetaboBASE Personal Library 2.0_in-silico	20210	Bruker MetaboBASE Personal Library 2.0_in-silico	162968	154070	162480	164412	187342	169530	0	0	241172	195290	199372	209902
5.21	70.0646	69.0573	[M+H]+	TRUE	1-Pyrroline	C4H7N	SmartFormula - mzdev: -0.0006 mSigma: 2.18, , Spectral Library - Bruker MetaboBASE Personal Library 2.0_in-silico	20210	Bruker MetaboBASE Personal Library 2.0_in-silico	128924	128708	142776	0	0	0	357788	455732	313228	187436	213722	227814
3.47	114.055	113.048	[M+H]+	TRUE	1-Pyrroline-2-carboxylic acid	C5H7NO2	SmartFormula - mzdev: -0.0001 mSigma: 4.77, , Spectral Library - Bruker MetaboBASE Personal Library 2.0_in-silico	20210	Bruker MetaboBASE Personal Library 2.0_in-silico	0	2346	1838	1918	2150	1894	9126	9446	7606	4780	5020	5146
1.95	106.086	105.079	[M+H]+	TRUE	2-(2-Aminoethoxy)ethanol	C4H11NO2	Spectral Library - Bruker MetaboBASE Personal Library 3.0, SmartFormula - mzdev: 0.0001 mSigma: 14.08,	20210	Bruker MetaboBASE Personal Library 3.0	3652	3478	3090	2778	2632	2708	1232	0	0	0	632	1096
5.96	163.133	162.126	[M+H]+, [M+Na]+	TRUE	2-(2-Butoxyethoxy)ethanol	C8H18O3	SmartFormula - mzdev: 0.0000 mSigma: 6.88, , Spectral Library - Bruker MetaboBASE Personal Library 3.0	20220	Bruker MetaboBASE Personal Library 3.0	27758	29174	29526	0	0	0	0	0	0	0	0	0
8.42	205.143	204.136	[M+H]+	TRUE	2-(2-Butoxyethoxy)ethyl acetate	C10H20O4	Spectral Library - Bruker MetaboBASE Personal Library 3.0, SmartFormula - mzdev: -0.0004 mSigma: 11.96,	20220	Bruker MetaboBASE Personal Library 3.0	1326	2478	2106	0	0	0	0	0	0	0	0	0
11.98	317.211	316.203	[M+H]+	TRUE	2,17beta-Dihydroxy-17-methylandrosta-1,4-dien-3-one	C20H28O3	Spectral Library - Bruker MetaboBASE Personal Library 2.0_in-silico, SmartFormula - mzdev: -0.0007 mSigma: 12.38,	20110	Bruker MetaboBASE Personal Library 2.0_in-silico	176	154	158	0	0	0	0	0	0	3734	4210	3748
19.54	156.138	155.131	[M+H]+	TRUE	2,2,6,6-Tetramethyl-4-piperidinone	C9H17NO	Spectral Library - Bruker MetaboBASE Personal Library 3.0, SmartFormula - mzdev: -0.0000 mSigma: Infinity,	20010	Bruker MetaboBASE Personal Library 3.0	1096	852	1094	0	0	0	0	0	0	0	0	0
9.5	156.138	155.131	[M+H]+	TRUE	2,2,6,6-Tetramethyl-4-piperidinone	C9H17NO	Spectral Library - Bruker MetaboBASE Personal Library 3.0, SmartFormula - mzdev: 0.0000 mSigma: 15.99,	20220	Bruker MetaboBASE Personal Library 3.0	0	0	818	868	1230	0	560	840	714	2690	3348	4008
4.57	157.17	156.163	[M+H]+	TRUE	2,2,6,6-Tetramethylpiperidin-4-amine	C9H20N2	SmartFormula - mzdev: 0.0000 mSigma: 4.28, , Spectral Library - Bruker MetaboBASE Personal Library 3.0	20220	Bruker MetaboBASE Personal Library 3.0	318	146	344	7816	11234	8168	21128	25054	25250	5702	4468	5990
0.76	183.005	184.012	[M-H]-	TRUE	2,4-DINITROPHENOL	C6H4N2O5	Spectral Library - Bruker MetaboBASE Personal Library 2.0, SmartFormula - mzdev: 0.0004 mSigma: 9.47,	20220	Bruker MetaboBASE Personal Library 2.0	4122	9824	2882	3094	1982	4158	7868	4232	21268	10320	8356	12036
6.23	189.982	188.975	[M+H]+	TRUE	2,6-Dichlorobenzamide	C7H5Cl2NO	Spectral Library - Bruker MetaboBASE Personal Library 2.0_in-silico, SmartFormula - mzdev: 0.0004 mSigma: 18.26,	20120	Bruker MetaboBASE Personal Library 2.0_in-silico	1660	1556	1274	0	0	0	0	0	0	1608	2672	3068
6.44	207.159	206.152	[M+H]+	TRUE	2-[2-(2-Butoxyethoxy)ethoxy]ethanol	C10H22O4	Spectral Library - Bruker MetaboBASE Personal Library 3.0, SmartFormula - mzdev: -0.0002 mSigma: Infinity,	20020	Bruker MetaboBASE Personal Library 3.0	1790	1934	1750	0	0	0	0	0	0	0	1564	640
8.66	191.164	190.156	[M+H]+	TRUE	2-[2-(Hexyloxy)ethoxy]ethanol	C10H22O3	Spectral Library - Bruker MetaboBASE Personal Library 3.0	20120	Bruker MetaboBASE Personal Library 3.0	1004	628	508	0	0	0	0	0	0	0	0	0
3.02	413.266	390.276	[M+Na]+, [M+K]+	TRUE	2-acetoxy-4-pentadecylbenzoic acid	C24H38O4	Spectral Library - MoNA-export-GNPS.msp, SmartFormula - mzdev: -0.0001 mSigma: 7.73,	20210	MoNA-export-GNPS.msp	0	0	0	305232	226640	367938	59400	34944	40066	0	0	0
18.63	391.284	390.277	[M+H]+, [M+Na]+	TRUE	2-acetoxy-4-pentadecylbenzoic acid	C24H38O4	SmartFormula - mzdev: -0.0001 mSigma: 12.11, , Spectral Library - MoNA-export-GNPS.msp	20210	MoNA-export-GNPS.msp	0	0	0	0	0	0	0	0	0	174298	151862	250606
0.95	102.055	101.048	[M+H]+	TRUE	2-Aminobut-2-enoate	C4H7NO2	Spectral Library - Bruker MetaboBASE Personal Library 2.0_in-silico	20220	Bruker MetaboBASE Personal Library 2.0_in-silico	2508	2892	1950	18274	20322	11520	16878	21264	13970	1740	1728	1660
2.35	102.055	101.048	[M+H]+	TRUE	2-Aminobut-2-enoate	C4H7NO2	Spectral Library - Bruker MetaboBASE Personal Library 2.0_in-silico, SmartFormula - mzdev: -0.0000 mSigma: 2.97,	20210	Bruker MetaboBASE Personal Library 2.0_in-silico	140	316	162	1440	1952	1128	13368	12946	8290	1042	1474	952
4.58	102.055	101.048	[M+H]+	TRUE	2-Aminobut-2-enoate	C4H7NO2	Spectral Library - Bruker MetaboBASE Personal Library 2.0_in-silico, SmartFormula - mzdev: 0.0003 mSigma: 2.39,	20220	Bruker MetaboBASE Personal Library 2.0_in-silico	117888	96540	89812	92184	112524	73200	82708	0	61820	105964	111464	96802
0.77	110.06	109.053	[M+H]+	FALSE	2-AMINOPHENOL	C6H7NO	SmartFormula - mzdev: 0.0002 mSigma: Infinity, ,	11000	The used Analyte List does not exist anymore.	142	0	0	680	0	108	1972	1042	0	0	46	0
3.27	110.06	109.053	[M+H]+	TRUE	2-Aminophenol	C6H7NO	Spectral Library - Bruker MetaboBASE Personal Library 2.0, SmartFormula - mzdev: 0.0001 mSigma: Infinity,	20020	Bruker MetaboBASE Personal Library 2.0	1360	0	1710	196	242	182	102	310	182	172	200	230
3.47	110.06	109.053	[M+H]+	TRUE	2-Aminophenol	C6H7NO	Spectral Library - Bruker MetaboBASE Personal Library 2.0, SmartFormula - mzdev: 0.0001 mSigma: Infinity,	20020	Bruker MetaboBASE Personal Library 2.0	1264	1480	2260	122	0	174	226	266	148	140	70	152
6.23	276.988	277.996	[M-H]-	TRUE	2-C-Methyl-D-erythritol 2,4-cyclodiphosphate	C5H12O9P2	SmartFormula - mzdev: -0.0000 mSigma: Infinity, , Spectral Library - Bruker MetaboBASE Personal Library 2.0	20020	Bruker MetaboBASE Personal Library 2.0	818	540	1604	390	380	1286	604	234	1146	382	422	1032
1.85	147.03	148.037	[M-H]-	TRUE	2-Hydroxy-2-methylbutanedioic acid	C5H8O5	SmartFormula - mzdev: -0.0003 mSigma: Infinity, , Spectral Library - Bruker HMDB Metabolite Library_2.0	20020	Bruker HMDB Metabolite Library_2.0	1158	1320	1474	442	0	1050	498	134	732	780	1020	716
1.43	96.0447	95.0374	[M+H]+	FALSE	2-HYDROXYPYRIDINE	C5H5NO	SmartFormula - mzdev: 0.0003 mSigma: Infinity, ,	12000	The used Analyte List does not exist anymore.	0	0	0	0	904	0	1226	1298	1108	1212	0	1038
5.19	192.067	193.074	[M-H]-	TRUE	2-Methylhippuric acid	C10H11NO3	Spectral Library - Bruker MetaboBASE Personal Library 2.0, SmartFormula - mzdev: 0.0001 mSigma: 31.26,	20110	Bruker MetaboBASE Personal Library 2.0	1816	3234	1166	0	0	0	0	0	0	0	798	748
1.36	129.019	130.027	[M-H]-	TRUE	2-METHYLMALEATE	C5H6O4	SmartFormula - mzdev: 0.0000 mSigma: Infinity, , Spectral Library - MoNA-export-GNPS.msp	20010	MoNA-export-GNPS.msp	1466	1028	1266	0	784	870	402	736	644	1254	984	1662
6.9	129.055	128.047	[M+H]+	TRUE	2-Oxo-4E-hexenoic acid	C6H8O3	Spectral Library - Bruker MetaboBASE Personal Library 2.0_in-silico, SmartFormula - mzdev: 0.0001 mSigma: 5.70,	20210	Bruker MetaboBASE Personal Library 2.0_in-silico	3818	6438	4032	0	0	0	0	0	0	0	0	0
3.32	136.076	135.068	[M+H]+	TRUE	2-Phenylacetamide	C8H9NO	Spectral Library - Bruker MetaboBASE Personal Library 2.0_in-silico, SmartFormula - mzdev: -0.0001 mSigma: Infinity,	20010	Bruker MetaboBASE Personal Library 2.0_in-silico	506	688	1094	3380	5706	3470	3414	4014	2898	2282	2630	2470
8.9	179.071	180.079	[M-H]-	TRUE	2-PROPYL-3-HYDROXYETHYLENEPYRAN-4-ONE	C10H12O3	SmartFormula - mzdev: 0.0000 mSigma: Infinity, , Spectral Library - Bruker MetaboBASE Personal Library 2.0	20020	Bruker MetaboBASE Personal Library 2.0	614	1150	514	0	0	0	0	0	0	0	0	0
0.51	130.086	129.079	[M+H]+	TRUE	2-Pyrrolidineacetic acid	C6H11NO2	Spectral Library - Bruker MetaboBASE Personal Library 2.0_in-silico, SmartFormula - mzdev: 0.0001 mSigma: 37.92,	20110	Bruker MetaboBASE Personal Library 2.0_in-silico	12322	12266	13944	0	0	0	0	0	0	0	0	0
2.44	130.086	129.079	[M+H]+	TRUE	2-Pyrrolidineacetic acid	C6H11NO2	SmartFormula - mzdev: -0.0000 mSigma: 4.54, , Spectral Library - Bruker MetaboBASE Personal Library 2.0_in-silico	20210	Bruker MetaboBASE Personal Library 2.0_in-silico	0	388	272	9074	8434	6490	6602	2992	2890	2466	4346	2212
1.54	86.0601	85.0528	[M+H]+	TRUE	2-Pyrrolidinone	C4H7NO	SmartFormula - mzdev: 0.0000 mSigma: Infinity, , Spectral Library - Bruker MetaboBASE Personal Library 3.0	20010	Bruker MetaboBASE Personal Library 3.0	1062	2062	1994	0	0	0	0	0	0	0	0	0
4.46	86.0597	85.0524	[M+H]+	TRUE	2-Pyrrolidinone	C4H7NO	Spectral Library - Bruker MetaboBASE Personal Library 3.0, SmartFormula - mzdev: -0.0004 mSigma: Infinity,	20010	Bruker MetaboBASE Personal Library 3.0	1128	888	1068	1012	638	770	2030	2220	2358	1114	1218	1302
1.73	144.066	143.058	[M+H]+	TRUE	2-Pyrrolidone-5-carboxylic acid, methyl ester	C6H9NO3	Spectral Library - Bruker MetaboBASE Personal Library 2.0_in-silico, SmartFormula - mzdev: -0.0000 mSigma: 6.61,	20210	Bruker MetaboBASE Personal Library 2.0_in-silico	0	1960	1836	2884	5556	2046	0	0	57868	4964	4568	5586
2.82	144.065	143.058	[M+H]+	TRUE	2-Pyrrolidone-5-carboxylic acid, methyl ester	C6H9NO3	Spectral Library - Bruker MetaboBASE Personal Library 2.0_in-silico, SmartFormula - mzdev: -0.0000 mSigma: 5.79,	20210	Bruker MetaboBASE Personal Library 2.0_in-silico	0	0	886	4254	6178	7372	72036	86436	0	3290	6522	3186
3	144.066	143.058	[M+H]+	TRUE	2-Pyrrolidone-5-carboxylic acid, methyl ester	C6H9NO3	SmartFormula - mzdev: 0.0000 mSigma: 3.79, , Spectral Library - Bruker MetaboBASE Personal Library 3.0	20210	Bruker MetaboBASE Personal Library 3.0	676	0	0	26744	39726	17840	0	0	20758	5998	10354	6078
6.76	188.201	187.193	[M+H]+	TRUE	3-(Octyloxy)propan-1-amine	C11H25NO	SmartFormula - mzdev: -0.0003 mSigma: 7.11, , Spectral Library - Bruker MetaboBASE Personal Library 3.0	20210	Bruker MetaboBASE Personal Library 3.0	178	274	2372	0	0	0	0	0	0	0	0	0
10.52	165.055	182.058	[M+H-H2O]+, [M+H]+	TRUE	3,4-Dihydroxyhydrocinnamic acid	C9H10O4	Spectral Library - Bruker HMDB Metabolite Library_2.0, SmartFormula - mzdev: -0.0004 mSigma: 7.06,	20010	Bruker HMDB Metabolite Library_2.0	4234	6628	5740	0	0	0	0	0	0	3308	3684	2622
0.84	154.05	153.043	[M+H]+	FALSE	3-AMINO-5-HYDROXYBENZOATE	C7H7NO3	, SmartFormula - mzdev: 0.0001 mSigma: 15.72,	21100	The used Analyte List does not exist anymore.	178	316	190	9592	6138	8966	1000	562	1462	194	170	206
2.95	72.0804	71.0731	[M+H]+	TRUE	3-Buten-1-amine	C4H9N	SmartFormula - mzdev: -0.0004 mSigma: 2.87, , Spectral Library - Bruker MetaboBASE Personal Library 2.0_in-silico	20210	Bruker MetaboBASE Personal Library 2.0_in-silico	18518	19700	18340	20976	24326	18156	25874	20704	16646	39630	54260	37470
4.69	72.0802	71.0729	[M+H]+	TRUE	3-Buten-1-amine	C4H9N	SmartFormula - mzdev: -0.0006 mSigma: 2.65, , Spectral Library - Bruker MetaboBASE Personal Library 2.0_in-silico	20210	Bruker MetaboBASE Personal Library 2.0_in-silico	88882	104128	97276	19504	22012	20090	33766	29460	22110	110518	116714	108454
7.47	187.134	188.142	[M-H]-	TRUE	3-Hydroxycapric acid	C10H20O3	Spectral Library - Bruker MetaboBASE Personal Library 2.0, SmartFormula - mzdev: 0.0003 mSigma: Infinity,	20020	Bruker MetaboBASE Personal Library 2.0	1146	1568	562	0	0	0	0	0	0	0	1414	1116
9.29	187.134	188.141	[M-H]-	TRUE	3-Hydroxycapric acid	C10H20O3	Spectral Library - Bruker MetaboBASE Personal Library 2.0, SmartFormula - mzdev: -0.0002 mSigma: Infinity,	20020	Bruker MetaboBASE Personal Library 2.0	742	1450	922	0	0	0	0	0	0	0	0	0
1.67	138.019	139.027	[M-H]-	TRUE	3-Hydroxypicolinic acid	C6H5NO3	SmartFormula - mzdev: -0.0002 mSigma: 10.21, , Spectral Library - Bruker MetaboBASE Personal Library 2.0	20220	Bruker MetaboBASE Personal Library 2.0	344	492	1404	1468	1596	3626	3970	964	1014	1794	1486	2362
1.93	138.019	139.027	[M-H]-	TRUE	3-Hydroxypicolinic acid	C6H5NO3	SmartFormula - mzdev: -0.0003 mSigma: 12.88, , Spectral Library - Bruker MetaboBASE Personal Library 2.0	20220	Bruker MetaboBASE Personal Library 2.0	1064	1320	1874	5486	356	7348	4154	2126	2052	1698	1342	1802
2.29	138.019	139.027	[M-H]-	TRUE	3-Hydroxypicolinic acid	C6H5NO3	Spectral Library - Bruker MetaboBASE Personal Library 2.0, SmartFormula - mzdev: -0.0002 mSigma: 7.15,	20220	Bruker MetaboBASE Personal Library 2.0	1788	2524	3894	8224	3352	15502	2820	3268	3754	3208	2420	4092
2.5	138.02	139.027	[M-H]-	TRUE	3-Hydroxypicolinic acid	C6H5NO3	Spectral Library - Bruker MetaboBASE Personal Library 2.0, SmartFormula - mzdev: -0.0001 mSigma: 12.90,	20220	Bruker MetaboBASE Personal Library 2.0	3080	0	308	13046	7074	15206	1540	890	3246	786	5120	1042
3.12	138.019	139.027	[M-H]-	TRUE	3-Hydroxypicolinic acid	C6H5NO3	Spectral Library - Bruker MetaboBASE Personal Library 2.0, SmartFormula - mzdev: -0.0002 mSigma: 6.74,	20220	Bruker MetaboBASE Personal Library 2.0	820	686	706	7256	5248	6278	0	1980	3940	3220	2682	3656
1.02	152.002	153.01	[M-H]-	FALSE	3-SULFINOALANINE	C3H7NO4S	, SmartFormula - mzdev: -0.0012 mSigma: Infinity,	21000	The used Analyte List does not exist anymore.	274	1396	326	0	0	0	0	0	0	0	0	0
1.55	146.081	145.073	[M+H]+	FALSE	4-ACETAMIDOBUTANOATE	C6H11NO3	, SmartFormula - mzdev: -0.0007 mSigma: Infinity,	12000	The used Analyte List does not exist anymore.	1450	0	1560	1414	0	1994	1078	1278	900	0	0	766
1.82	146.081	145.074	[M+H]+	FALSE	4-ACETAMIDOBUTANOATE	C6H11NO3	SmartFormula - mzdev: 0.0001 mSigma: Infinity, ,	21000	The used Analyte List does not exist anymore.	0	0	1802	2192	2520	2772	1758	1896	1782	848	822	1024
5.82	144.045	145.053	[M-H]-, [M+H]+	TRUE	4-formyl Indole	C9H7NO	SmartFormula - mzdev: -0.0001 mSigma: 9.54, , Spectral Library - Bruker MetaboBASE Personal Library 2.0	20120	Bruker MetaboBASE Personal Library 2.0	3892	8420	4146	0	0	0	0	0	0	0	0	0
2.22	146.092	145.085	[M+H]+	FALSE	4-GUANIDINOBUTANOATE	C5H11N3O2	, SmartFormula - mzdev: -0.0005 mSigma: Infinity,	11000	The used Analyte List does not exist anymore.	624	656	530	0	0	0	1550	1246	1072	1406	2934	1222
3.74	146.092	145.085	[M+H]+	TRUE	4-Guanidinobutanoic acid	C5H11N3O2	SmartFormula - mzdev: 0.0000 mSigma: 19.77, , Spectral Library - Bruker MetaboBASE Personal Library 2.0	20120	Bruker MetaboBASE Personal Library 2.0	4410	4612	5578	5102	4900	3432	2636	1630	0	4296	5728	3564
1.1	172.992	173.999	[M-H]-	TRUE	4-Hydroxybenzenesulfonic acid	C6H6O4S	SmartFormula - mzdev: 0.0002 mSigma: Infinity, , Spectral Library - Bruker MetaboBASE Personal Library 2.0	20010	Bruker MetaboBASE Personal Library 2.0	1004	764	586	938	208	1026	618	1358	2128	684	342	552
1.34	172.992	173.999	[M-H]-	TRUE	4-Hydroxybenzenesulfonic acid	C6H6O4S	Spectral Library - Bruker MetaboBASE Personal Library 2.0, SmartFormula - mzdev: 0.0002 mSigma: 41.49,	20110	Bruker MetaboBASE Personal Library 2.0	1126	170	450	528	2092	306	66	660	1248	718	570	860
2.96	83.0603	82.053	[M+H]+	TRUE	4-Methylimidazole	C4H6N2	Spectral Library - Bruker MetaboBASE Personal Library 2.0_in-silico, SmartFormula - mzdev: -0.0000 mSigma: Infinity,	20020	Bruker MetaboBASE Personal Library 2.0_in-silico	1714	1888	1538	1980	2190	1802	2978	2574	2398	2050	3038	2082
4.42	83.0601	82.0529	[M+H]+	TRUE	4-Methylimidazole	C4H6N2	SmartFormula - mzdev: -0.0002 mSigma: Infinity, , Spectral Library - Bruker MetaboBASE Personal Library 3.0	20020	Bruker MetaboBASE Personal Library 3.0	1426	1070	1172	1228	1070	714	2686	2852	2550	2236	2522	2148
5.17	83.0601	82.0528	[M+H]+	TRUE	4-Methylimidazole	C4H6N2	Spectral Library - Bruker MetaboBASE Personal Library 2.0_in-silico, SmartFormula - mzdev: -0.0003 mSigma: Infinity,	20020	Bruker MetaboBASE Personal Library 2.0_in-silico	3782	3232	3964	1334	1612	1450	3146	2406	1968	4290	5960	5254
[truncated: 51,383 more rows]
